# Supplementary material for: Excitons in Epitaxially Grown WS2 on Graphene: A Nanometer-Resolved Electron Energy Loss Spectroscopy and Density Functional Theory Study
Source: ACS Nano. 2025 Dec 11;19(50):42107–17. doi: 10.1021/acsnano.5c11994 (PMC12752690; doi:10.1021/acsnano.5c11994)
Supplement: Supplementary file 1 [file nn5c11994_si_001.zip]

Archive with 5 entries (5 files):
- LMM_ROI1-4.cif
- LMM_ROI5-8.cif
- WS2_3.186.cif
- WS2_stacked_3.186.cif
- WS2_stacked_3.196.cif
