# Supplementary material for: Excitons in Epitaxially Grown WS2 on Graphene: A Nanometer-Resolved Electron Energy Loss Spectroscopy and Density Functional Theory Study
Source: ACS Nano. 2025 Dec 11;19(50):42107–17. doi: 10.1021/acsnano.5c11994 (PMC12752690; doi:10.1021/acsnano.5c11994)
Supplement: Supplementary file 1 [file nn5c11994_si_001.zip › LMM_ROI1-4.cif]

data_image0
_chemical_formula_structural       S4WS6WS2WS2WS6WS2WS2WS2WS2WS6WS2WS2WS2WS2WS2WS2WS4WS2WS2WS2WS2WS2WS2WS2WS2WS4WS2WS2WS2WS2WS2WS2WS2WS2WS2WS2WS4WS2WS2WS2WS2WS2WS2WS2WS2WS2WS2WS2WS2WS4WS2WS2WS2WS2WS2WS2WS2WS2WS2WS2WS2WS2WS2WS2WS2WS2WS2WS2WS2WS2WS2WS2WS2WS2WS2WS2WS2WS2WS2WS2WS2WS4WS2WS2WS2WS2WS2WS2WS2WS2WS2WS2WS2WS2WS2WS2WS2WS2WS2WS4WS2WS2WS2WS2WS2WS2WS2WS2WS2WS2WS2WS2WS2WS2WS2WS2WS2WS2WS2WS4WS2WS2WS2WS2WS2WS2WS2WS2WS2WS2WS2WS2WS2WS2WS2WS2WS2WS2WS2WS2WS2WS4WS2WS2WS2WS2WS2WS2WS2WS2WS2WS2WS2WS2WS2WS2WS2WS2WS2WS2WS2WS2WS2WS2WS2WS4WS2WS2WS2WS2WS2WS2WS2WS2WS2WS2WS2WS2WS2WS2WS2WS2WS2WS2WS2WS2WS2WS2WS2WS2WS2WS6WS2WS2WS2WS2WS2WS2WS2WS2WS2WS2WS2WS2WS2WS2WS2WS2WS2WS2WS2WS2WS2WS2WS2WS2WS2WS2WS6WS2WS2WS2WS2WS2WS2WS2WS2WS2WS2WS2WS2WS2WS2WS2WS2WS2WS2WS2WS2WS2WS2WS2WS2WS2WS2WS2WS2WS6WS2WS2WS2WS2WS2WS2WS2WS2WS2WS2WS2WS2WS2WS2WS2WS2WS2WS2WS2WS2WS2WS2WS2WS2WS2WS2WS2WS2WS2WS2WS6WS2WS2WS2WS2WS2WS2WS2WS2WS2WS2WS2WS2WS2WS2WS2WS2WS2WS2WS2WS2WS2WS2WS2WS2WS2WS2WS2WS2WS2WS2WS2WS2WS6WS2WS2WS2WS2WS2WS2WS2WS2WS2WS2WS2WS2WS2WS2WS2WS2WS2WS2WS2WS2WS2WS2WS2WS2WS2WS2WS2WS2WS2WS2WS2WS2WS2WS2WS2WS2WS2WS2WS2WS2WS2WS2WS2WS2WS2WS2WS2WS2WS2WS2WS2WS2WS2WS2WS2WS2WS2WS2WS2WS2WS2WS2WS2WS2WS2WS2WS2WS2WS2WS2WS2WS2WS2WS4WS2WS2WS2WS2WS2WS2WS2WS2WS2WS2WS2WS2WS2WS2WS2WS2WS2WS2WS2WS2WS2WS2WS2WS2WS2WS2WS2WS2WS2WS2WS2WS2WS2WS2WS2WS2WS2WS2WS4WS2WS2WS2WS2WS2WS2WS2WS2WS2WS2WS2WS2WS2WS2WS2WS2WS2WS2WS2WS2WS2WS2WS2WS2WS2WS2WS2WS2WS2WS2WS2WS2WS2WS2WS2WS2WS2WS2WS2WS2WS4WS2WS2WS2WS2WS2WS2WS2WS2WS2WS2WS2WS2WS2WS2WS2WS2WS2WS2WS2WS2WS2WS2WS2WS2WS2WS2WS2WS2WS2WS2WS2WS2WS2WS2WS2WS2WS2WS2WS2WS2WS2WS2WS4WS2WS2WS2WS2WS2WS2WS2WS2WS2WS2WS2WS2WS2WS2WS2WS2WS2WS2WS2WS2WS2WS2WS2WS2WS2WS2WS2WS2WS2WS2WS2WS2WS2WS2WS2WS2WS2WS2WS2WS2WS2WS2WS2WS2WS2WS2WS2WS2WS2WS2WS2WS2WS2WS2WS2WS2WS2WS2WS2WS2WS2WS2WS2WS2WS2WS2WS2WS2WS2WS2WS2WS2WS2WS2WS2WS2WS2WS2WS2WS2WS2WS2WS2WS2WS2WS2WS2WS2WS2WS2WS2WS4WS2WS2WS2WS2WS2WS2WS2WS2WS2WS2WS2WS2WS2WS2WS2WS2WS2WS2WS2WS2WS2WS2WS2WS2WS2WS2WS2WS2WS2WS2WS2WS2WS2WS2WS2WS2WS2WS2WS2WS2WS2WS2WS2WS2WS2WS2WS2WS4WS2WS2WS2WS2WS2WS2WS2WS2WS2WS2WS2WS2WS2WS2WS2WS2WS2WS2WS2WS2WS2WS2WS2WS2WS2WS2WS2WS2WS2WS2WS2WS2WS2WS2WS2WS2WS2WS2WS2WS2WS2WS2WS2WS2WS2WS2WS2WS2WS2WS4WS2WS2WS2WS2WS2WS2WS2WS2WS2WS2WS2WS2WS2WS2WS2WS2WS2WS2WS2WS2WS2WS2WS2WS2WS2WS2WS2WS2WS2WS2WS2WS2WS2WS2WS2WS2WS2WS2WS2WS2WS2WS2WS2WS2WS2WS2WS2WS2WS2WS2WS2WS6WS2WS2WS2WS2WS2WS2WS2WS2WS2WS2WS2WS2WS2WS2WS2WS2WS2WS2WS2WS2WS2WS2WS2WS2WS2WS2WS2WS2WS2WS2WS2WS2WS2WS2WS2WS2WS2WS2WS2WS2WS2WS2WS2WS2WS2WS2WS2WS2WS2WS2WS2WS2WS2WS6WS2WS2WS2WS2WS2WS2WS2WS2WS2WS2WS2WS2WS2WS2WS2WS2WS2WS2WS2WS2WS2WS2WS2WS2WS2WS2WS2WS2WS2WS2WS2WS2WS2WS2WS2WS2WS2WS2WS2WS2WS2WS2WS2WS2WS2WS2WS2WS2WS2WS2WS2WS2WS2WS2WS2WS6WS2WS2WS2WS2WS2WS2WS2WS2WS2WS2WS2WS2WS2WS2WS2WS2WS2WS2WS2WS2WS2WS2WS2WS2WS2WS2WS2WS2WS2WS2WS2WS2WS2WS2WS2WS2WS2WS2WS2WS2WS2WS2WS2WS2WS2WS2WS2WS2WS2WS2WS2WS2WS2WS2WS2WS2WS6WS2WS2WS2WS2WS2WS2WS2WS2WS2WS2WS2WS2WS2WS2WS2WS2WS2WS2WS2WS2WS2WS2WS2WS2WS2WS2WS2WS2WS2WS2WS2WS2WS2WS2WS2WS2WS2WS2WS2WS2WS2WS2WS2WS2WS2WS2WS2WS2WS2WS2WS2WS2WS2WS2WS2WS2WS2WS2WS6WS2WS2WS2WS2WS2WS2WS2WS2WS2WS2WS2WS2WS2WS2WS2WS2WS2WS2WS2WS2WS2WS2WS2WS2WS2WS2WS2WS2WS2WS2WS2WS2WS2WS2WS2WS2WS2WS2WS2WS2WS2WS2WS2WS2WS2WS2WS2WS2WS2WS2WS2WS2WS2WS2WS2WS2WS2WS2WS2WS2WS2WS4WS2WS2WS2WS2WS2WS2WS2WS2WS2WS2WS2WS2WS2WS2WS2WS2WS2WS2WS2WS2WS2WS2WS2WS2WS2WS2WS2WS2WS2WS2WS2WS2WS2WS2WS2WS2WS2WS2WS2WS2WS2WS2WS2WS2WS2WS2WS2WS2WS2WS2WS2WS2WS2WS2WS2WS2WS2WS2WS2WS2WS2WS2WS2WS4WS2WS2WS2WS2WS2WS2WS2WS2WS2WS2WS2WS2WS2WS2WS2WS2WS2WS2WS2WS2WS2WS2WS2WS2WS2WS2WS2WS2WS2WS2WS2WS2WS2WS2WS2WS2WS2WS2WS2WS2WS2WS2WS2WS2WS2WS2WS2WS2WS2WS2WS2WS2WS2WS2WS2WS2WS2WS2WS2WS2WS2WS2WS2WS2WS2WS2WS2WS2WS2WS2WS2WS2WS2WS2WS2WS2WS2WS2WS2WS2WS2WS2WS2WS2WS2WS2WS2WS2WS2WS2WS2WS2WS2WS2WS2WS2WS2WS2WS2WS2WS2WS2WS2WS2WS2WS2WS2WS2WS2WS2WS2WS2WS2WS2WS2WS2WS2WS2WS2WS2WS2WS2WS2WS2WS2WS2WS2WS2WS2WS2WS2WS2WS2WS4WS2WS2WS2WS2WS2WS2WS2WS2WS2WS2WS2WS2WS2WS2WS2WS2WS2WS2WS2WS2WS2WS2WS2WS2WS2WS2WS2WS2WS2WS2WS2WS2WS2WS2WS2WS2WS2WS2WS2WS2WS2WS2WS2WS2WS2WS2WS2WS2WS2WS2WS2WS2WS2WS2WS2WS2WS2WS2WS2WS2WS2WS2WS2WS2WS2WS2WS2WS2WS4WS2WS2WS2WS2WS2WS2WS2WS2WS2WS2WS2WS2WS2WS2WS2WS2WS2WS2WS2WS2WS2WS2WS2WS2WS2WS2WS2WS2WS2WS2WS2WS2WS2WS2WS2WS2WS2WS2WS2WS2WS2WS2WS2WS2WS2WS2WS2WS2WS2WS2WS2WS2WS2WS2WS2WS2WS2WS2WS2WS2WS2WS2WS2WS2WS2WS2WS2WS2WS2WS2WS4WS2WS2WS2WS2WS2WS2WS2WS2WS2WS2WS2WS2WS2WS2WS2WS2WS2WS2WS2WS2WS2WS2WS2WS2WS2WS2WS2WS2WS2WS2WS2WS2WS2WS2WS2WS2WS2WS2WS2WS2WS2WS2WS2WS2WS2WS2WS2WS2WS2WS2WS2WS2WS2WS2WS2WS2WS2WS2WS2WS2WS2WS2WS2WS2WS2WS2WS2WS2WS2WS2WS2WS2WS4WS2WS2WS2WS2WS2WS2WS2WS2WS2WS2WS2WS2WS2WS2WS2WS2WS2WS2WS2WS2WS2WS2WS2WS2WS2WS2WS2WS2WS2WS2WS2WS2WS2WS2WS2WS2WS2WS2WS2WS2WS2WS2WS2WS2WS2WS2WS2WS2WS2WS2WS2WS2WS2WS2WS2WS2WS2WS2WS2WS2WS2WS2WS2WS2WS2WS2WS2WS2WS2WS2WS2WS2WS2WS2WS4WS2WS2WS2WS2WS2WS2WS2WS2WS2WS2WS2WS2WS2WS2WS2WS2WS2WS2WS2WS2WS2WS2WS2WS2WS2WS2WS2WS2WS2WS2WS2WS2WS2WS2WS2WS2WS2WS2WS2WS2WS2WS2WS2WS2WS2WS2WS2WS2WS2WS2WS2WS2WS2WS2WS2WS2WS2WS2WS2WS2WS2WS2WS2WS2WS2WS2WS2WS2WS2WS2WS2WS2WS2WS2WS2WS2WS4WS2WS2WS2WS2WS2WS2WS2WS2WS2WS2WS2WS2WS2WS2WS2WS2WS2WS2WS2WS2WS2WS2WS2WS2WS2WS2WS2WS2WS2WS2WS2WS2WS2WS2WS2WS2WS2WS2WS2WS2WS2WS2WS2WS2WS2WS2WS2WS2WS2WS2WS2WS2WS2WS2WS2WS2WS2WS2WS2WS2WS2WS2WS2WS2WS2WS2WS2WS2WS2WS2WS2WS2WS2WS2WS2WS2WS2WS6WS2WS2WS2WS2WS2WS2WS2WS2WS2WS2WS2WS2WS2WS2WS2WS2WS2WS2WS2WS2WS2WS2WS2WS2WS2WS2WS2WS2WS2WS2WS2WS2WS2WS2WS2WS2WS2WS2WS2WS2WS2WS2WS2WS2WS2WS2WS2WS2WS2WS2WS2WS2WS2WS2WS2WS2WS2WS2WS2WS2WS2WS2WS2WS2WS2WS2WS2WS2WS2WS2WS2WS2WS2WS2WS2WS2WS2WS2WS2WS6WS2WS2WS2WS2WS2WS2WS2WS2WS2WS2WS2WS2WS2WS2WS2WS2WS2WS2WS2WS2WS2WS2WS2WS2WS2WS2WS2WS2WS2WS2WS2WS2WS2WS2WS2WS2WS2WS2WS2WS2WS2WS2WS2WS2WS2WS2WS2WS2WS2WS2WS2WS2WS2WS2WS2WS2WS2WS2WS2WS2WS2WS2WS2WS2WS2WS2WS2WS2WS2WS2WS2WS2WS2WS2WS2WS2WS2WS2WS2WS2WS2WS6WS2WS2WS2WS2WS2WS2WS2WS2WS2WS2WS2WS2WS2WS2WS2WS2WS2WS2WS2WS2WS2WS2WS2WS2WS2WS2WS2WS2WS2WS2WS2WS2WS2WS2WS2WS2WS2WS2WS2WS2WS2WS2WS2WS2WS2WS2WS2WS2WS2WS2WS2WS2WS2WS2WS2WS2WS2WS2WS2WS2WS2WS2WS2WS2WS2WS2WS2WS2WS2WS2WS2WS2WS2WS2WS2WS2WS2WS2WS2WS2WS2WS2WS2WS6WS2WS2WS2WS2WS2WS2WS2WS2WS2WS2WS2WS2WS2WS2WS2WS2WS2WS2WS2WS2WS2WS2WS2WS2WS2WS2WS2WS2WS2WS2WS2WS2WS2WS2WS2WS2WS2WS2WS2WS2WS2WS2WS2WS2WS2WS2WS2WS2WS2WS2WS2WS2WS2WS2WS2WS2WS2WS2WS2WS2WS2WS2WS2WS2WS2WS2WS2WS2WS2WS2WS2WS2WS2WS2WS2WS2WS2WS2WS2WS2WS2WS2WS2WS2WS2WS4WS2WS2WS2WS2WS2WS2WS2WS2WS2WS2WS2WS2WS2WS2WS2WS2WS2WS2WS2WS2WS2WS2WS2WS2WS2WS2WS2WS2WS2WS2WS2WS2WS2WS2WS2WS2WS2WS2WS2WS2WS2WS2WS2WS2WS2WS2WS2WS2WS2WS2WS2WS2WS2WS2WS2WS2WS2WS2WS2WS2WS2WS2WS2WS2WS2WS2WS2WS2WS2WS2WS2WS2WS2WS2WS2WS2WS2WS2WS2WS2WS2WS2WS2WS2WS2WS2WS2WS2WS4WS2WS2WS2WS2WS2WS2WS2WS2WS2WS2WS2WS2WS2WS2WS2WS2WS2WS2WS2WS2WS2WS2WS2WS2WS2WS2WS2WS2WS2WS2WS2WS2WS2WS2WS2WS2WS2WS2WS2WS2WS2WS2WS2WS2WS2WS2WS2WS2WS2WS2WS2WS2WS2WS2WS2WS2WS2WS2WS2WS2WS2WS2WS2WS2WS2WS2WS2WS2WS2WS2WS2WS2WS2WS2WS2WS2WS2WS2WS2WS2WS2WS2WS2WS2WS2WS2WS2WS2WS2WS4WS2WS2WS2WS2WS2WS2WS2WS2WS2WS2WS2WS2WS2WS2WS2WS2WS2WS2WS2WS2WS2WS2WS2WS2WS2WS2WS2WS2WS2WS2WS2WS2WS2WS2WS2WS2WS2WS2WS2WS2WS2WS2WS2WS2WS2WS2WS2WS2WS2WS2WS2WS2WS2WS2WS2WS2WS2WS2WS2WS2WS2WS2WS2WS2WS2WS2WS2WS2WS2WS2WS2WS2WS2WS2WS2WS2WS2WS2WS2WS2WS2WS2WS2WS2WS2WS2WS2WS2WS2WS2WS2WS4WS2WS2WS2WS2WS2WS2WS2WS2WS2WS2WS2WS2WS2WS2WS2WS2WS2WS2WS2WS2WS2WS2WS2WS2WS2WS2WS2WS2WS2WS2WS2WS2WS2WS2WS2WS2WS2WS2WS2WS2WS2WS2WS2WS2WS2WS2WS2WS2WS2WS2WS2WS2WS2WS2WS2WS2WS2WS2WS2WS2WS2WS2WS2WS2WS2WS2WS2WS2WS2WS2WS2WS2WS2WS2WS2WS2WS2WS2WS2WS2WS2WS2WS2WS2WS2WS2WS2WS2WS2WS2WS2WS2WS2WS4WS2WS2WS2WS2WS2WS2WS2WS2WS2WS2WS2WS2WS2WS2WS2WS2WS2WS2WS2WS2WS2WS2WS2WS2WS2WS2WS2WS2WS2WS2WS2WS2WS2WS2WS2WS2WS2WS2WS2WS2WS2WS2WS2WS2WS2WS2WS2WS2WS2WS2WS2WS2WS2WS2WS2WS2WS2WS2WS2WS2WS2WS2WS2WS2WS2WS2WS2WS2WS2WS2WS2WS2WS2WS2WS2WS2WS2WS2WS2WS2WS2WS2WS2WS2WS2WS2WS2WS2WS2WS2WS2WS2WS2WS2WS2WS2WS2WS2WS2WS2WS2WS2WS2WS2WS2WS2WS2WS2WS2WS2WS2WS2WS2WS2WS2WS2WS2WS2WS2WS2WS2WS2WS2WS2WS2WS2WS2WS2WS2WS2WS2WS2WS2WS2WS2WS2WS2WS2WS2WS2WS2WS2WS2WS2WS2WS2WS2WS2WS2WS2WS2WS2WS2WS2WS2WS2WS2WS2WS2WS2WS2WS2WS2WS2WS2WS2WS2WS2WS2WS2WS2WS2WS2WS2WS2WS2WS2WS2WS2WS2WS2WS2WS2WS2WS2WS2WS2WS2WS2WS2WS2WS2WS2WS4WS2WS2WS2WS2WS2WS2WS2WS2WS2WS2WS2WS2WS2WS2WS2WS2WS2WS2WS2WS2WS2WS2WS2WS2WS2WS2WS2WS2WS2WS2WS2WS2WS2WS2WS2WS2WS2WS2WS2WS2WS2WS2WS2WS2WS2WS2WS2WS2WS2WS2WS2WS2WS2WS2WS2WS2WS2WS2WS2WS2WS2WS2WS2WS2WS2WS2WS2WS2WS2WS2WS2WS2WS2WS2WS2WS2WS2WS2WS2WS2WS2WS2WS2WS2WS2WS2WS2WS2WS2WS2WS2WS2WS2WS2WS2WS2WS2WS2WS4WS2WS2WS2WS2WS2WS2WS2WS2WS2WS2WS2WS2WS2WS2WS2WS2WS2WS2WS2WS2WS2WS2WS2WS2WS2WS2WS2WS2WS2WS2WS2WS2WS2WS2WS2WS2WS2WS2WS2WS2WS2WS2WS2WS2WS2WS2WS2WS2WS2WS2WS2WS2WS2WS2WS2WS2WS2WS2WS2WS2WS2WS2WS2WS2WS2WS2WS2WS2WS2WS2WS2WS2WS2WS2WS2WS2WS2WS2WS2WS2WS2WS2WS2WS2WS2WS2WS2WS2WS2WS2WS2WS2WS2WS2WS2WS2WS2WS2WS2WS2WS4WS2WS2WS2WS2WS2WS2WS2WS2WS2WS2WS2WS2WS2WS2WS2WS2WS2WS2WS2WS2WS2WS2WS2WS2WS2WS2WS2WS2WS2WS2WS2WS2WS2WS2WS2WS2WS2WS2WS2WS2WS2WS2WS2WS2WS2WS2WS2WS2WS2WS2WS2WS2WS2WS2WS2WS2WS2WS2WS2WS2WS2WS2WS2WS2WS2WS2WS2WS2WS2WS2WS2WS2WS2WS2WS2WS2WS2WS2WS2WS2WS2WS2WS2WS2WS2WS2WS2WS2WS2WS2WS2WS2WS2WS2WS2WS2WS2WS2WS2WS2WS2WS2WS4WS2WS2WS2WS2WS2WS2WS2WS2WS2WS2WS2WS2WS2WS2WS2WS2WS2WS2WS2WS2WS2WS2WS2WS2WS2WS2WS2WS2WS2WS2WS2WS2WS2WS2WS2WS2WS2WS2WS2WS2WS2WS2WS2WS2WS2WS2WS2WS2WS2WS2WS2WS2WS2WS2WS2WS2WS2WS2WS2WS2WS2WS2WS2WS2WS2WS2WS2WS2WS2WS2WS2WS2WS2WS2WS2WS2WS2WS2WS2WS2WS2WS2WS2WS2WS2WS2WS2WS2WS2WS2WS2WS2WS2WS2WS2WS2WS2WS2WS2WS2WS2WS2WS2WS2WS6WS2WS2WS2WS2WS2WS2WS2WS2WS2WS2WS2WS2WS2WS2WS2WS2WS2WS2WS2WS2WS2WS2WS2WS2WS2WS2WS2WS2WS2WS2WS2WS2WS2WS2WS2WS2WS2WS2WS2WS2WS2WS2WS2WS2WS2WS2WS2WS2WS2WS2WS2WS2WS2WS2WS2WS2WS2WS2WS2WS2WS2WS2WS2WS2WS2WS2WS2WS2WS2WS2WS2WS2WS2WS2WS2WS2WS2WS2WS2WS2WS2WS2WS2WS2WS2WS2WS2WS2WS2WS2WS2WS2WS2WS2WS2WS2WS2WS2WS2WS2WS2WS2WS2WS2WS2WS2WS4WS2WS2WS2WS2WS2WS2WS2WS2WS2WS2WS2WS2WS2WS2WS2WS2WS2WS2WS2WS2WS2WS2WS2WS2WS2WS2WS2WS2WS2WS2WS2WS2WS2WS2WS2WS2WS2WS2WS2WS2WS2WS2WS2WS2WS2WS2WS2WS2WS2WS2WS2WS2WS2WS2WS2WS2WS2WS2WS2WS2WS2WS2WS2WS2WS2WS2WS2WS2WS2WS2WS2WS2WS2WS2WS2WS2WS2WS2WS2WS2WS2WS2WS2WS2WS2WS2WS2WS2WS2WS2WS2WS2WS2WS2WS2WS2WS2WS2WS2WS2WS2WS2WS2WS2WS2WS2WS2WS2WS6WS2WS2WS2WS2WS2WS2WS2WS2WS2WS2WS2WS2WS2WS2WS2WS2WS2WS2WS2WS2WS2WS2WS2WS2WS2WS2WS2WS2WS2WS2WS2WS2WS2WS2WS2WS2WS2WS2WS2WS2WS2WS2WS2WS2WS2WS2WS2WS2WS2WS2WS2WS2WS2WS2WS2WS2WS2WS2WS2WS2WS2WS2WS2WS2WS2WS2WS2WS2WS2WS2WS2WS2WS2WS2WS2WS2WS2WS2WS2WS2WS2WS2WS2WS2WS2WS2WS2WS2WS2WS2WS2WS2WS2WS2WS2WS2WS2WS2WS2WS2WS2WS2WS2WS2WS2WS2WS2WS2WS2WS6WS2WS2WS2WS2WS2WS2WS2WS2WS2WS2WS2WS2WS2WS2WS2WS2WS2WS2WS2WS2WS2WS2WS2WS2WS2WS2WS2WS2WS2WS2WS2WS2WS2WS2WS2WS2WS2WS2WS2WS2WS2WS2WS2WS2WS2WS2WS2WS2WS2WS2WS2WS2WS2WS2WS2WS2WS2WS2WS2WS2WS2WS2WS2WS2WS2WS2WS2WS2WS2WS2WS2WS2WS2WS2WS2WS2WS2WS2WS2WS2WS2WS2WS2WS2WS2WS2WS2WS2WS2WS2WS2WS2WS2WS2WS2WS2WS2WS2WS2WS2WS2WS2WS2WS2WS2WS2WS2WS2WS2WS2WS2WS6WS2WS2WS2WS2WS2WS2WS2WS2WS2WS2WS2WS2WS2WS2WS2WS2WS2WS2WS2WS2WS2WS2WS2WS2WS2WS2WS2WS2WS2WS2WS2WS2WS2WS2WS2WS2WS2WS2WS2WS2WS2WS2WS2WS2WS2WS2WS2WS2WS2WS2WS2WS2WS2WS2WS2WS2WS2WS2WS2WS2WS2WS2WS2WS2WS2WS2WS2WS2WS2WS2WS2WS2WS2WS2WS2WS2WS2WS2WS2WS2WS2WS2WS2WS2WS2WS2WS2WS2WS2WS2WS2WS2WS2WS2WS2WS2WS2WS2WS2WS2WS2WS2WS2WS2WS2WS2WS2WS2WS2WS2WS2WS2WS2WS6WS2WS2WS2WS2WS2WS2WS2WS2WS2WS2WS2WS2WS2WS2WS2WS2WS2WS2WS2WS2WS2WS2WS2WS2WS2WS2WS2WS2WS2WS2WS2WS2WS2WS2WS2WS2WS2WS2WS2WS2WS2WS2WS2WS2WS2WS2WS2WS2WS2WS2WS2WS2WS2WS2WS2WS2WS2WS2WS2WS2WS2WS2WS2WS2WS2WS2WS2WS2WS2WS2WS2WS2WS2WS2WS2WS2WS2WS2WS2WS2WS2WS2WS2WS2WS2WS2WS2WS2WS2WS2WS2WS2WS2WS2WS2WS2WS2WS2WS2WS2WS2WS2WS2WS2WS2WS2WS2WS2WS2WS2WS2WS2WS2WS2WS2WS2WS2WS2WS2WS2WS2WS2WS2WS2WS2WS2WS2WS2WS2WS2WS2WS2WS2WS2WS2WS2WS2WS2WS2WS2WS2WS2WS2WS2WS2WS2WS2WS2WS2WS2WS2WS2WS2WS2WS2WS2WS2WS2WS2WS2WS2WS2WS2WS2WS2WS2WS2WS2WS2WS2WS2WS2WS2WS2WS2WS2WS2WS2WS2WS2WS2WS2WS2WS2WS2WS2WS2WS2WS2WS2WS2WS2WS2WS2WS2WS2WS2WS2WS2WS2WS2WS2WS2WS2WS2WS2WS2WS2WS2WS2WS2WS2WS2WS2WS2WS2WS2WS2WS2WS2WS2WS2WS2WS2WS2WS2WS2WS2WS2WS2WS2WS2WS2WS2WS2WS4WS2WS2WS2WS2WS2WS2WS2WS2WS2WS2WS2WS2WS2WS2WS2WS2WS2WS2WS2WS2WS2WS2WS2WS2WS2WS2WS2WS2WS2WS2WS2WS2WS2WS2WS2WS2WS2WS2WS2WS2WS2WS2WS2WS2WS2WS2WS2WS2WS2WS2WS2WS2WS2WS2WS2WS2WS2WS2WS2WS2WS2WS2WS2WS2WS2WS2WS2WS2WS2WS2WS2WS2WS2WS2WS2WS2WS2WS2WS2WS2WS2WS2WS2WS2WS2WS2WS2WS2WS2WS2WS2WS2WS2WS2WS2WS2WS2WS2WS2WS2WS2WS2WS2WS2WS2WS2WS2WS2WS2WS2WS2WS2WS2WS2WS2WS2WS2WS2WS2WS4WS2WS2WS2WS2WS2WS2WS2WS2WS2WS2WS2WS2WS2WS2WS2WS2WS2WS2WS2WS2WS2WS2WS2WS2WS2WS2WS2WS2WS2WS2WS2WS2WS2WS2WS2WS2WS2WS2WS2WS2WS2WS2WS2WS2WS2WS2WS2WS2WS2WS2WS2WS2WS2WS2WS2WS2WS2WS2WS2WS2WS2WS2WS2WS2WS2WS2WS2WS2WS2WS2WS2WS2WS2WS2WS2WS2WS2WS2WS2WS2WS2WS2WS2WS2WS2WS2WS2WS2WS2WS2WS2WS2WS2WS2WS2WS2WS2WS2WS2WS2WS2WS2WS2WS2WS2WS2WS2WS2WS2WS2WS2WS2WS2WS2WS2WS2WS2WS2WS2WS2WS2WS4WS2WS2WS2WS2WS2WS2WS2WS2WS2WS2WS2WS2WS2WS2WS2WS2WS2WS2WS2WS2WS2WS2WS2WS2WS2WS2WS2WS2WS2WS2WS2WS2WS2WS2WS2WS2WS2WS2WS2WS2WS2WS2WS2WS2WS2WS2WS2WS2WS2WS2WS2WS2WS2WS2WS2WS2WS2WS2WS2WS2WS2WS2WS2WS2WS2WS2WS2WS2WS2WS2WS2WS2WS2WS2WS2WS2WS2WS2WS2WS2WS2WS2WS2WS2WS2WS2WS2WS2WS2WS2WS2WS2WS2WS2WS2WS2WS2WS2WS2WS2WS2WS2WS2WS2WS2WS2WS2WS2WS2WS2WS2WS2WS2WS2WS2WS2WS2WS2WS2WS2WS2WS2WS2WS4WS2WS2WS2WS2WS2WS2WS2WS2WS2WS2WS2WS2WS2WS2WS2WS2WS2WS2WS2WS2WS2WS2WS2WS2WS2WS2WS2WS2WS2WS2WS2WS2WS2WS2WS2WS2WS2WS2WS2WS2WS2WS2WS2WS2WS2WS2WS2WS2WS2WS2WS2WS2WS2WS2WS2WS2WS2WS2WS2WS2WS2WS2WS2WS2WS2WS2WS2WS2WS2WS2WS2WS2WS2WS2WS2WS2WS2WS2WS2WS2WS2WS2WS2WS2WS2WS2WS2WS2WS2WS2WS2WS2WS2WS2WS2WS2WS2WS2WS2WS2WS2WS2WS2WS2WS2WS2WS2WS2WS2WS2WS2WS2WS2WS2WS2WS2WS2WS2WS2WS2WS2WS2WS2WS2WS2WS4WS2WS2WS2WS2WS2WS2WS2WS2WS2WS2WS2WS2WS2WS2WS2WS2WS2WS2WS2WS2WS2WS2WS2WS2WS2WS2WS2WS2WS2WS2WS2WS2WS2WS2WS2WS2WS2WS2WS2WS2WS2WS2WS2WS2WS2WS2WS2WS2WS2WS2WS2WS2WS2WS2WS2WS2WS2WS2WS2WS2WS2WS2WS2WS2WS2WS2WS2WS2WS2WS2WS2WS2WS2WS2WS2WS2WS2WS2WS2WS2WS2WS2WS2WS2WS2WS2WS2WS2WS2WS2WS2WS2WS2WS2WS2WS2WS2WS2WS2WS2WS2WS2WS2WS2WS2WS2WS2WS2WS2WS2WS2WS2WS2WS2WS2WS2WS2WS2WS2WS2WS2WS2WS2WS2WS2WS2WS2WS4WS2WS2WS2WS2WS2WS2WS2WS2WS2WS2WS2WS2WS2WS2WS2WS2WS2WS2WS2WS2WS2WS2WS2WS2WS2WS2WS2WS2WS2WS2WS2WS2WS2WS2WS2WS2WS2WS2WS2WS2WS2WS2WS2WS2WS2WS2WS2WS2WS2WS2WS2WS2WS2WS2WS2WS2WS2WS2WS2WS2WS2WS2WS2WS2WS2WS2WS2WS2WS2WS2WS2WS2WS2WS2WS2WS2WS2WS2WS2WS2WS2WS2WS2WS2WS2WS2WS2WS2WS2WS2WS2WS2WS2WS2WS2WS2WS2WS2WS2WS2WS2WS2WS2WS2WS2WS2WS2WS2WS2WS2WS2WS2WS2WS2WS2WS2WS2WS2WS2WS2WS2WS2WS2WS2WS2WS2WS2WS2WS4WS2WS2WS2WS2WS2WS2WS2WS2WS2WS2WS2WS2WS2WS2WS2WS2WS2WS2WS2WS2WS2WS2WS2WS2WS2WS2WS2WS2WS2WS2WS2WS2WS2WS2WS2WS2WS2WS2WS2WS2WS2WS2WS2WS2WS2WS2WS2WS2WS2WS2WS2WS2WS2WS2WS2WS2WS2WS2WS2WS2WS2WS2WS2WS2WS2WS2WS2WS2WS2WS2WS2WS2WS2WS2WS2WS2WS2WS2WS2WS2WS2WS2WS2WS2WS2WS2WS2WS2WS2WS2WS2WS2WS2WS2WS2WS2WS2WS2WS2WS2WS2WS2WS2WS2WS2WS2WS2WS2WS2WS2WS2WS2WS2WS2WS2WS2WS2WS2WS2WS2WS2WS2WS2WS2WS2WS2WS2WS2WS2WS2WS6WS2WS2WS2WS2WS2WS2WS2WS2WS2WS2WS2WS2WS2WS2WS2WS2WS2WS2WS2WS2WS2WS2WS2WS2WS2WS2WS2WS2WS2WS2WS2WS2WS2WS2WS2WS2WS2WS2WS2WS2WS2WS2WS2WS2WS2WS2WS2WS2WS2WS2WS2WS2WS2WS2WS2WS2WS2WS2WS2WS2WS2WS2WS2WS2WS2WS2WS2WS2WS2WS2WS2WS2WS2WS2WS2WS2WS2WS2WS2WS2WS2WS2WS2WS2WS2WS2WS2WS2WS2WS2WS2WS2WS2WS2WS2WS2WS2WS2WS2WS2WS2WS2WS2WS2WS2WS2WS2WS2WS2WS2WS2WS2WS2WS2WS2WS2WS2WS2WS2WS2WS2WS2WS2WS2WS2WS2WS2WS2WS2WS2WS2WS2WS4WS2WS2WS2WS2WS2WS2WS2WS2WS2WS2WS2WS2WS2WS2WS2WS2WS2WS2WS2WS2WS2WS2WS2WS2WS2WS2WS2WS2WS2WS2WS2WS2WS2WS2WS2WS2WS2WS2WS2WS2WS2WS2WS2WS2WS2WS2WS2WS2WS2WS2WS2WS2WS2WS2WS2WS2WS2WS2WS2WS2WS2WS2WS2WS2WS2WS2WS2WS2WS2WS2WS2WS2WS2WS2WS2WS2WS2WS2WS2WS2WS2WS2WS2WS2WS2WS2WS2WS2WS2WS2WS2WS2WS2WS2WS2WS2WS2WS2WS2WS2WS2WS2WS2WS2WS2WS2WS2WS2WS2WS2WS2WS2WS2WS2WS2WS2WS2WS2WS2WS2WS2WS2WS2WS2WS2WS2WS2WS2WS2WS2WS2WS2WS2WS2WS4WS2WS2WS2WS2WS2WS2WS2WS2WS2WS2WS2WS2WS2WS2WS2WS2WS2WS2WS2WS2WS2WS2WS2WS2WS2WS2WS2WS2WS2WS2WS2WS2WS2WS2WS2WS2WS2WS2WS2WS2WS2WS2WS2WS2WS2WS2WS2WS2WS2WS2WS2WS2WS2WS2WS2WS2WS2WS2WS2WS2WS2WS2WS2WS2WS2WS2WS2WS2WS2WS2WS2WS2WS2WS2WS2WS2WS2WS2WS2WS2WS2WS2WS2WS2WS2WS2WS2WS2WS2WS2WS2WS2WS2WS2WS2WS2WS2WS2WS2WS2WS2WS2WS2WS2WS2WS2WS2WS2WS2WS2WS2WS2WS2WS2WS2WS2WS2WS2WS2WS2WS2WS2WS2WS2WS2WS2WS2WS2WS2WS2WS2WS2WS2WS2WS4WS2WS2WS2WS2WS2WS2WS2WS2WS2WS2WS2WS2WS2WS2WS2WS2WS2WS2WS2WS2WS2WS2WS2WS2WS2WS2WS2WS2WS2WS2WS2WS2WS2WS2WS2WS2WS2WS2WS2WS2WS2WS2WS2WS2WS2WS2WS2WS2WS2WS2WS2WS2WS2WS2WS2WS2WS2WS2WS2WS2WS2WS2WS2WS2WS2WS2WS2WS2WS2WS2WS2WS2WS2WS2WS2WS2WS2WS2WS2WS2WS2WS2WS2WS2WS2WS2WS2WS2WS2WS2WS2WS2WS2WS2WS2WS2WS2WS2WS2WS2WS2WS2WS2WS2WS2WS2WS2WS2WS2WS2WS2WS2WS2WS2WS2WS2WS2WS2WS2WS2WS2WS2WS2WS2WS2WS2WS2WS2WS2WS2WS2WS2WS2WS2WS4WS2WS2WS2WS2WS2WS2WS2WS2WS2WS2WS2WS2WS2WS2WS2WS2WS2WS2WS2WS2WS2WS2WS2WS2WS2WS2WS2WS2WS2WS2WS2WS2WS2WS2WS2WS2WS2WS2WS2WS2WS2WS2WS2WS2WS2WS2WS2WS2WS2WS2WS2WS2WS2WS2WS2WS2WS2WS2WS2WS2WS2WS2WS2WS2WS2WS2WS2WS2WS2WS2WS2WS2WS2WS2WS2WS2WS2WS2WS2WS2WS2WS2WS2WS2WS2WS2WS2WS2WS2WS2WS2WS2WS2WS2WS2WS2WS2WS2WS2WS2WS2WS2WS2WS2WS2WS2WS2WS2WS2WS2WS2WS2WS2WS2WS2WS2WS2WS2WS2WS2WS2WS2WS2WS2WS2WS2WS2WS2WS2WS2WS2WS2WS2WS2WS4WS2WS2WS2WS2WS2WS2WS2WS2WS2WS2WS2WS2WS2WS2WS2WS2WS2WS2WS2WS2WS2WS2WS2WS2WS2WS2WS2WS2WS2WS2WS2WS2WS2WS2WS2WS2WS2WS2WS2WS2WS2WS2WS2WS2WS2WS2WS2WS2WS2WS2WS2WS2WS2WS2WS2WS2WS2WS2WS2WS2WS2WS2WS2WS2WS2WS2WS2WS2WS2WS2WS2WS2WS2WS2WS2WS2WS2WS2WS2WS2WS2WS2WS2WS2WS2WS2WS2WS2WS2WS2WS2WS2WS2WS2WS2WS2WS2WS2WS2WS2WS2WS2WS2WS2WS2WS2WS2WS2WS2WS2WS2WS2WS2WS2WS2WS2WS2WS2WS2WS2WS2WS2WS2WS2WS2WS2WS2WS2WS2WS2WS2WS2WS2WS2WS2WS2WS2WS2WS2WS2WS2WS2WS2WS2WS2WS2WS2WS2WS2WS2WS2WS2WS2WS2WS2WS2WS2WS2WS2WS2WS2WS2WS2WS2WS2WS2WS2WS2WS2WS2WS2WS2WS2WS2WS2WS2WS2WS2WS2WS2WS2WS2WS2WS2WS2WS2WS2WS2WS2WS2WS2WS2WS2WS2WS2WS2WS2WS2WS2WS2WS2WS2WS2WS2WS2WS2WS2WS2WS2WS2WS2WS2WS2WS2WS2WS2WS2WS2WS2WS2WS2WS2WS2WS2WS2WS2WS2WS2WS2WS2WS2WS2WS2WS2WS2WS2WS2WS2WS2WS2WS2WS2WS2WS2WS2WS2WS2WS2WS2WS2WS2WS2WS2WS2WS2WS2WS2WS2WS2WS2WS2WS2WS2WS2WS2WS2WS2WS2WS2WS2WS2WS2W2S2WS2WS2WS2WS2WS2WS2WS2WS2WS2WS2WS2WS2WS2WS2WS2WS2WS2WS2WS2WS2WS2WS2WS2WS2WS2WS2WS2WS2WS2WS2WS2WS2WS2WS2WS2WS2WS2WS2WS2WS2WS2WS2WS2WS2WS2WS2WS2WS2WS2WS2WS2WS2WS2WS2WS2WS2WS2WS2WS2WS2WS2WS2WS2WS2WS2WS2WS2WS2WS2WS2WS2WS2WS2WS2WS2WS2WS2WS2WS2WS2WS2WS2WS2WS2WS2WS2WS2WS2WS2WS2WS2WS2WS2WS2WS2WS2WS2WS2WS2WS2WS2WS2WS2WS2WS2WS2WS2WS2WS2WS2WS2WS2WS2WS2WS2WS2WS2WS2WS2WS2WS2WS2WS2WS2WS2WS2WS2WS2WS2WS2WS2WS2WS2WS2W2S2WS2WS2WS2WS2WS2WS2WS2WS2WS2WS2WS2WS2WS2WS2WS2WS2WS2WS2WS2WS2WS2WS2WS2WS2WS2WS2WS2WS2WS2WS2WS2WS2WS2WS2WS2WS2WS2WS2WS2WS2WS2WS2WS2WS2WS2WS2WS2WS2WS2WS2WS2WS2WS2WS2WS2WS2WS2WS2WS2WS2WS2WS2WS2WS2WS2WS2WS2WS2WS2WS2WS2WS2WS2WS2WS2WS2WS2WS2WS2WS2WS2WS2WS2WS2WS2WS2WS2WS2WS2WS2WS2WS2WS2WS2WS2WS2WS2WS2WS2WS2WS2WS2WS2WS2WS2WS2WS2WS2WS2WS2WS2WS2WS2WS2WS2WS2WS2WS2WS2WS2WS2WS2WS2WS2WS2WS2WS2WS2WS2WS2WS2WS2WS2WS2W2S2WS2WS2WS2WS2WS2WS2WS2WS2WS2WS2WS2WS2WS2WS2WS2WS2WS2WS2WS2WS2WS2WS2WS2WS2WS2WS2WS2WS2WS2WS2WS2WS2WS2WS2WS2WS2WS2WS2WS2WS2WS2WS2WS2WS2WS2WS2WS2WS2WS2WS2WS2WS2WS2WS2WS2WS2WS2WS2WS2WS2WS2WS2WS2WS2WS2WS2WS2WS2WS2WS2WS2WS2WS2WS2WS2WS2WS2WS2WS2WS2WS2WS2WS2WS2WS2WS2WS2WS2WS2WS2WS2WS2WS2WS2WS2WS2WS2WS2WS2WS2WS2WS2WS2WS2WS2WS2WS2WS2WS2WS2WS2WS2WS2WS2WS2WS2WS2WS2WS2WS2WS2WS2WS2WS2WS2WS2WS2WS2WS2WS2WS2WS2WS2WS2W2S2WS2WS2WS2WS2WS2WS2WS2WS2WS2WS2WS2WS2WS2WS2WS2WS2WS2WS2WS2WS2WS2WS2WS2WS2WS2WS2WS2WS2WS2WS2WS2WS2WS2WS2WS2WS2WS2WS2WS2WS2WS2WS2WS2WS2WS2WS2WS2WS2WS2WS2WS2WS2WS2WS2WS2WS2WS2WS2WS2WS2WS2WS2WS2WS2WS2WS2WS2WS2WS2WS2WS2WS2WS2WS2WS2WS2WS2WS2WS2WS2WS2WS2WS2WS2WS2WS2WS2WS2WS2WS2WS2WS2WS2WS2WS2WS2WS2WS2WS2WS2WS2WS2WS2WS2WS2WS2WS2WS2WS2WS2WS2WS2WS2WS2WS2WS2WS2WS2WS2WS2WS2WS2WS2WS2WS2WS2WS2WS2WS2WS2WS2WS2WS2WS2W2S2WS2WS2WS2WS2WS2WS2WS2WS2WS2WS2WS2WS2WS2WS2WS2WS2WS2WS2WS2WS2WS2WS2WS2WS2WS2WS2WS2WS2WS2WS2WS2WS2WS2WS2WS2WS2WS2WS2WS2WS2WS2WS2WS2WS2WS2WS2WS2WS2WS2WS2WS2WS2WS2WS2WS2WS2WS2WS2WS2WS2WS2WS2WS2WS2WS2WS2WS2WS2WS2WS2WS2WS2WS2WS2WS2WS2WS2WS2WS2WS2WS2WS2WS2WS2WS2WS2WS2WS2WS2WS2WS2WS2WS2WS2WS2WS2WS2WS2WS2WS2WS2WS2WS2WS2WS2WS2WS2WS2WS2WS2WS2WS2WS2WS2WS2WS2WS2WS2WS2WS2WS2WS2WS2WS2WS2WS2WS2WS2WS2WS2WS2WS2WS2WS2W2S2WS2WS2WS2WS2WS2WS2WS2WS2WS2WS2WS2WS2WS2WS2WS2WS2WS2WS2WS2WS2WS2WS2WS2WS2WS2WS2WS2WS2WS2WS2WS2WS2WS2WS2WS2WS2WS2WS2WS2WS2WS2WS2WS2WS2WS2WS2WS2WS2WS2WS2WS2WS2WS2WS2WS2WS2WS2WS2WS2WS2WS2WS2WS2WS2WS2WS2WS2WS2WS2WS2WS2WS2WS2WS2WS2WS2WS2WS2WS2WS2WS2WS2WS2WS2WS2WS2WS2WS2WS2WS2WS2WS2WS2WS2WS2WS2WS2WS2WS2WS2WS2WS2WS2WS2WS2WS2WS2WS2WS2WS2WS2WS2WS2WS2WS2WS2WS2WS2WS2WS2WS2WS2WS2WS2WS2WS2WS2WS2WS2WS2WS2WS2WS2WS2WS2WS2WS2WS2WS2WS2WS2WS2WS2WS2WS2WS2WS2WS2WS2WS2WS2WS2WS2WS2WS2WS2WS2WS2WS2WS2WS2WS2WS2WS2WS2WS2WS2WS2WS2WS2WS2WS2WS2WS2WS2WS2WS2WS2WS2WS2WS2WS2WS2WS2WS2WS2WS2WS2WS2WS2WS2WS2WS2WS2WS2WS2WS2WS2WS2WS2WS2WS2WS2WS2WS2WS2WS2WS2WS2WS2WS2WS2WS2WS2WS2WS2WS2WS2WS2WS2WS2WS2WS2WS2WS2WS2WS2WS2WS2WS2WS2WS2WS2WS2WS2WS2WS2WS2WS2WS2WS2WS2WS2WS2WS2WS2WS2WS2WS2WS2WS2WS2WS2WS2WS2WS2WS2WS2WS2WS2WS2WS2WS2WS2WS2WS2WS2WS2WS2WS2WS2WS2WS2WS2WS2WS2WS2WS2WS2WS2WS2WS2WS2WS2WS2WS2WS2WS2WS2WS2WS2WS2WS2WS2WS2WS2WS2WS2WS2WS2WS2WS2WS2WS2WS2WS2WS2WS2WS2WS2WS2WS2WS2WS2WS2WS2WS2WS2WS2WS2WS2WS2WS2WS2WS2WS2WS2WS2WS2WS2WS2WS2WS2WS2WS2WS2WS2WS2WS2WS2WS2WS2WS2WS2WS2WS2WS2WS2WS2WS2WS2WS2WS2WS2WS2WS2WS2WS2WS2WS2WS2WS2WS2WS2WS2WS2WS2WS2WS2WS2WS2WS2WS2WS2WS2WS2WS2WS2WS2WS2WS2WS2WS2WS2WS2WS2WS2WS2WS2WS2WS2WS2WS2WS2WS2WS2WS2WS2WS2WS2WS2WS2WS2WS4WS2WS2WS2WS2WS2WS2WS2WS2WS2WS2WS2WS2WS2WS2WS2WS2WS2WS2WS2WS2WS2WS2WS2WS2WS2WS2WS2WS2WS2WS2WS2WS2WS2WS2WS2WS2WS2WS2WS2WS2WS2WS2WS2WS2WS2WS2WS2WS2WS2WS2WS2WS2WS2WS2WS2WS2WS2WS2WS2WS2WS2WS2WS2WS2WS2WS2WS2WS2WS2WS2WS2WS2WS2WS2WS2WS2WS2WS2WS2WS2WS2WS2WS2WS2WS2WS2WS2WS2WS2WS2WS2WS2WS2WS2WS2WS2WS2WS2WS2WS2WS2WS2WS2WS2WS2WS2WS2WS2WS2WS2WS2WS2WS2WS2WS2WS2WS2WS2WS2WS2WS2WS2WS2WS2WS2WS2WS2WS2WS2WS2WS2WS2WS2WS2WS4WS2WS2WS2WS2WS2WS2WS2WS2WS2WS2WS2WS2WS2WS2WS2WS2WS2WS2WS2WS2WS2WS2WS2WS2WS2WS2WS2WS2WS2WS2WS2WS2WS2WS2WS2WS2WS2WS2WS2WS2WS2WS2WS2WS2WS2WS2WS2WS2WS2WS2WS2WS2WS2WS2WS2WS2WS2WS2WS2WS2WS2WS2WS2WS2WS2WS2WS2WS2WS2WS2WS2WS2WS2WS2WS2WS2WS2WS2WS2WS2WS2WS2WS2WS2WS2WS2WS2WS2WS2WS2WS2WS2WS2WS2WS2WS2WS2WS2WS2WS2WS2WS2WS2WS2WS2WS2WS2WS2WS2WS2WS2WS2WS2WS2WS2WS2WS2WS2WS2WS2WS2WS2WS2WS2WS2WS2WS2WS2WS2WS2WS2WS2WS2WS2WS4WS2WS2WS2WS2WS2WS2WS2WS2WS2WS2WS2WS2WS2WS2WS2WS2WS2WS2WS2WS2WS2WS2WS2WS2WS2WS2WS2WS2WS2WS2WS2WS2WS2WS2WS2WS2WS2WS2WS2WS2WS2WS2WS2WS2WS2WS2WS2WS2WS2WS2WS2WS2WS2WS2WS2WS2WS2WS2WS2WS2WS2WS2WS2WS2WS2WS2WS2WS2WS2WS2WS2WS2WS2WS2WS2WS2WS2WS2WS2WS2WS2WS2WS2WS2WS2WS2WS2WS2WS2WS2WS2WS2WS2WS2WS2WS2WS2WS2WS2WS2WS2WS2WS2WS2WS2WS2WS2WS2WS2WS2WS2WS2WS2WS2WS2WS2WS2WS2WS2WS2WS2WS2WS2WS2WS2WS2WS2WS2WS2WS2WS2WS2WS2WS2WS4WS2WS2WS2WS2WS2WS2WS2WS2WS2WS2WS2WS2WS2WS2WS2WS2WS2WS2WS2WS2WS2WS2WS2WS2WS2WS2WS2WS2WS2WS2WS2WS2WS2WS2WS2WS2WS2WS2WS2WS2WS2WS2WS2WS2WS2WS2WS2WS2WS2WS2WS2WS2WS2WS2WS2WS2WS2WS2WS2WS2WS2WS2WS2WS2WS2WS2WS2WS2WS2WS2WS2WS2WS2WS2WS2WS2WS2WS2WS2WS2WS2WS2WS2WS2WS2WS2WS2WS2WS2WS2WS2WS2WS2WS2WS2WS2WS2WS2WS2WS2WS2WS2WS2WS2WS2WS2WS2WS2WS2WS2WS2WS2WS2WS2WS2WS2WS2WS2WS2WS2WS2WS2WS2WS2WS2WS2WS2WS2WS2WS2WS2WS2WS2WS2WS4WS2WS2WS2WS2WS2WS2WS2WS2WS2WS2WS2WS2WS2WS2WS2WS2WS2WS2WS2WS2WS2WS2WS2WS2WS2WS2WS2WS2WS2WS2WS2WS2WS2WS2WS2WS2WS2WS2WS2WS2WS2WS2WS2WS2WS2WS2WS2WS2WS2WS2WS2WS2WS2WS2WS2WS2WS2WS2WS2WS2WS2WS2WS2WS2WS2WS2WS2WS2WS2WS2WS2WS2WS2WS2WS2WS2WS2WS2WS2WS2WS2WS2WS2WS2WS2WS2WS2WS2WS2WS2WS2WS2WS2WS2WS2WS2WS2WS2WS2WS2WS2WS2WS2WS2WS2WS2WS2WS2WS2WS2WS2WS2WS2WS2WS2WS2WS2WS2WS2WS2WS2WS2WS2WS2WS2WS2WS2WS2WS2WS2WS2WS2WS2WS2WS2WS2WS2WS2WS2WS2WS2WS2WS2WS2WS2WS2WS2WS2WS2WS2WS2WS2WS2WS2WS2WS2WS2WS2WS2WS2WS2WS2WS2WS2WS2WS2WS2WS2WS2WS2WS2WS2WS2WS2WS2WS2WS2WS2WS2WS2WS2WS2WS2WS2WS2WS2WS2WS2WS2WS2WS2WS2WS2WS2WS2WS2WS2WS2WS2WS2WS2WS2WS2WS2WS2WS2WS2WS2WS2WS2WS2WS2WS2WS2WS2WS2WS2WS2WS2WS2WS2WS2WS2WS2WS2WS2WS2WS2WS2WS2WS2WS2WS2WS2WS2WS2WS2WS2WS2WS2WS2WS2WS2WS2WS2WS2WS2WS2WS2WS2WS2WS2WS2WS2WS2WS2WS2WS2WS2WS2WS2WS2WS2WS2WS2WS2WS2WS2WS2WS2WS2WS2WS2WS2WS2WS2WS2WS2WS2WS2WS2WS2WS2WS2WS2WS2WS2WS2WS2WS2WS2WS2WS2WS2WS2WS2WS2WS2WS2WS2WS2WS2WS2WS2WS2WS2WS2WS2WS2WS2WS2WS2WS2WS2WS2WS2WS2WS2WS2WS2WS2WS2WS2WS2WS2WS2WS2WS2WS2WS2WS2WS2WS2WS2WS2WS2WS2WS2WS2WS2WS2WS2WS2WS2WS2WS2WS2WS2WS2WS2WS2WS2WS2WS2WS2WS2WS2WS2WS2WS2WS2WS2WS2WS2WS2WS2WS2WS2WS2WS2WS2WS2WS2WS2WS2WS2WS2WS2WS2WS2WS2WS2WS2WS2WS2WS2WS2WS2WS2WS2WS2WS2WS2WS2WS2WS2WS2WS2WS2WS2WS2WS2WS2WS2WS2WS2WS2WS2W2S2WS2WS2WS2WS2WS2WS2WS2WS2WS2WS2WS2WS2WS2WS2WS2WS2WS2WS2WS2WS2WS2WS2WS2WS2WS2WS2WS2WS2WS2WS2WS2WS2WS2WS2WS2WS2WS2WS2WS2WS2WS2WS2WS2WS2WS2WS2WS2WS2WS2WS2WS2WS2WS2WS2WS2WS2WS2WS2WS2WS2WS2WS2WS2WS2WS2WS2WS2WS2WS2WS2WS2WS2WS2WS2WS2WS2WS2WS2WS2WS2WS2WS2WS2WS2WS2WS2WS2WS2WS2WS2WS2WS2WS2WS2WS2WS2WS2WS2WS2WS2WS2WS2WS2WS2WS2WS2WS2WS2WS2WS2WS2WS2WS2WS2WS2WS2WS2WS2WS2WS2WS2WS2WS2WS2WS2WS2WS2WS2WS2WS2WS2WS2WS2WS2W2S2WS2WS2WS2WS2WS2WS2WS2WS2WS2WS2WS2WS2WS2WS2WS2WS2WS2WS2WS2WS2WS2WS2WS2WS2WS2WS2WS2WS2WS2WS2WS2WS2WS2WS2WS2WS2WS2WS2WS2WS2WS2WS2WS2WS2WS2WS2WS2WS2WS2WS2WS2WS2WS2WS2WS2WS2WS2WS2WS2WS2WS2WS2WS2WS2WS2WS2WS2WS2WS2WS2WS2WS2WS2WS2WS2WS2WS2WS2WS2WS2WS2WS2WS2WS2WS2WS2WS2WS2WS2WS2WS2WS2WS2WS2WS2WS2WS2WS2WS2WS2WS2WS2WS2WS2WS2WS2WS2WS2WS2WS2WS2WS2WS2WS2WS2WS2WS2WS2WS2WS2WS2WS2WS2WS2WS2WS2WS2WS2WS2WS2WS2WS2WS2WS2W2S2WS2WS2WS2WS2WS2WS2WS2WS2WS2WS2WS2WS2WS2WS2WS2WS2WS2WS2WS2WS2WS2WS2WS2WS2WS2WS2WS2WS2WS2WS2WS2WS2WS2WS2WS2WS2WS2WS2WS2WS2WS2WS2WS2WS2WS2WS2WS2WS2WS2WS2WS2WS2WS2WS2WS2WS2WS2WS2WS2WS2WS2WS2WS2WS2WS2WS2WS2WS2WS2WS2WS2WS2WS2WS2WS2WS2WS2WS2WS2WS2WS2WS2WS2WS2WS2WS2WS2WS2WS2WS2WS2WS2WS2WS2WS2WS2WS2WS2WS2WS2WS2WS2WS2WS2WS2WS2WS2WS2WS2WS2WS2WS2WS2WS2WS2WS2WS2WS2WS2WS2WS2WS2WS2WS2WS2WS2WS2WS2WS2WS2WS2WS2WS2WS2W2S2WS2WS2WS2WS2WS2WS2WS2WS2WS2WS2WS2WS2WS2WS2WS2WS2WS2WS2WS2WS2WS2WS2WS2WS2WS2WS2WS2WS2WS2WS2WS2WS2WS2WS2WS2WS2WS2WS2WS2WS2WS2WS2WS2WS2WS2WS2WS2WS2WS2WS2WS2WS2WS2WS2WS2WS2WS2WS2WS2WS2WS2WS2WS2WS2WS2WS2WS2WS2WS2WS2WS2WS2WS2WS2WS2WS2WS2WS2WS2WS2WS2WS2WS2WS2WS2WS2WS2WS2WS2WS2WS2WS2WS2WS2WS2WS2WS2WS2WS2WS2WS2WS2WS2WS2WS2WS2WS2WS2WS2WS2WS2WS2WS2WS2WS2WS2WS2WS2WS2WS2WS2WS2WS2WS2WS2WS2WS2WS2WS2WS2WS2WS2WS2WS2W2S2WS2WS2WS2WS2WS2WS2WS2WS2WS2WS2WS2WS2WS2WS2WS2WS2WS2WS2WS2WS2WS2WS2WS2WS2WS2WS2WS2WS2WS2WS2WS2WS2WS2WS2WS2WS2WS2WS2WS2WS2WS2WS2WS2WS2WS2WS2WS2WS2WS2WS2WS2WS2WS2WS2WS2WS2WS2WS2WS2WS2WS2WS2WS2WS2WS2WS2WS2WS2WS2WS2WS2WS2WS2WS2WS2WS2WS2WS2WS2WS2WS2WS2WS2WS2WS2WS2WS2WS2WS2WS2WS2WS2WS2WS2WS2WS2WS2WS2WS2WS2WS2WS2WS2WS2WS2WS2WS2WS2WS2WS2WS2WS2WS2WS2WS2WS2WS2WS2WS2WS2WS2WS2WS2WS2WS2WS2WS2WS2WS2WS2WS2WS2WS2WS2WS2WS2WS2WS2WS2WS2WS2WS2WS2WS2WS2WS2WS2WS2WS2WS2WS2WS2WS2WS2WS2WS2WS2WS2WS2WS2WS2WS2WS2WS2WS2WS2WS2WS2WS2WS2WS2WS2WS2WS2WS2WS2WS2WS2WS2WS2WS2WS2WS2WS2WS2WS2WS2WS2WS2WS2WS2WS2WS2WS2WS2WS2WS2WS2WS2WS2WS2WS2WS2WS2WS2WS2WS2WS2WS2WS2WS2WS2WS2WS2WS2WS2WS2WS2WS2WS2WS2WS2WS2WS2WS2WS2WS2WS2WS2WS2WS2WS2WS2WS2WS2WS2WS2WS2WS2WS2WS2WS2WS2WS2WS2WS2WS2WS2WS2WS2WS2WS2WS2WS2WS2WS2WS2WS2WS2WS2WS2WS2WS2WS2WS2WS2WS2WS2WS2WS2WS2WS2WS2WS2WS2WS2WS2WS2WS2WS2WS2WS2WS2WS2WS2WS2WS2WS2WS2WS2WS2WS2WS2WS2WS2WS2WS2WS2WS2WS2WS2WS2WS2WS2WS2WS2WS2WS2WS2WS2WS2WS2WS2WS2WS2WS2WS2WS2WS2WS2WS2WS2WS2WS2WS2WS2WS2WS2WS2WS2WS2WS2WS2WS2WS2WS2WS2WS2WS2WS2WS2WS2WS2WS2WS2WS2WS2WS2WS2WS2WS2WS2WS2WS2WS2WS2WS2WS2WS2WS2WS2WS2WS2WS2WS2WS2WS2WS2WS2WS2WS2WS2WS2WS2WS2WS2WS2WS2WS2WS2WS2WS2WS2WS2WS2WS2WS2WS2WS2WS2WS2WS2WS2WS2WS2WS2WS2WS2WS2WS2WS2WS2WS2WS4WS2WS2WS2WS2WS2WS2WS2WS2WS2WS2WS2WS2WS2WS2WS2WS2WS2WS2WS2WS2WS2WS2WS2WS2WS2WS2WS2WS2WS2WS2WS2WS2WS2WS2WS2WS2WS2WS2WS2WS2WS2WS2WS2WS2WS2WS2WS2WS2WS2WS2WS2WS2WS2WS2WS2WS2WS2WS2WS2WS2WS2WS2WS2WS2WS2WS2WS2WS2WS2WS2WS2WS2WS2WS2WS2WS2WS2WS2WS2WS2WS2WS2WS2WS2WS2WS2WS2WS2WS2WS2WS2WS2WS2WS2WS2WS2WS2WS2WS2WS2WS2WS2WS2WS2WS2WS2WS2WS2WS2WS2WS2WS2WS2WS2WS2WS2WS2WS2WS2WS2WS2WS2WS2WS2WS2WS2WS2WS2WS2WS2WS2WS2WS2WS2WS4WS2WS2WS2WS2WS2WS2WS2WS2WS2WS2WS2WS2WS2WS2WS2WS2WS2WS2WS2WS2WS2WS2WS2WS2WS2WS2WS2WS2WS2WS2WS2WS2WS2WS2WS2WS2WS2WS2WS2WS2WS2WS2WS2WS2WS2WS2WS2WS2WS2WS2WS2WS2WS2WS2WS2WS2WS2WS2WS2WS2WS2WS2WS2WS2WS2WS2WS2WS2WS2WS2WS2WS2WS2WS2WS2WS2WS2WS2WS2WS2WS2WS2WS2WS2WS2WS2WS2WS2WS2WS2WS2WS2WS2WS2WS2WS2WS2WS2WS2WS2WS2WS2WS2WS2WS2WS2WS2WS2WS2WS2WS2WS2WS2WS2WS2WS2WS2WS2WS2WS2WS2WS2WS2WS2WS2WS2WS2WS2WS2WS2WS2WS2WS2WS2WS4WS2WS2WS2WS2WS2WS2WS2WS2WS2WS2WS2WS2WS2WS2WS2WS2WS2WS2WS2WS2WS2WS2WS2WS2WS2WS2WS2WS2WS2WS2WS2WS2WS2WS2WS2WS2WS2WS2WS2WS2WS2WS2WS2WS2WS2WS2WS2WS2WS2WS2WS2WS2WS2WS2WS2WS2WS2WS2WS2WS2WS2WS2WS2WS2WS2WS2WS2WS2WS2WS2WS2WS2WS2WS2WS2WS2WS2WS2WS2WS2WS2WS2WS2WS2WS2WS2WS2WS2WS2WS2WS2WS2WS2WS2WS2WS2WS2WS2WS2WS2WS2WS2WS2WS2WS2WS2WS2WS2WS2WS2WS2WS2WS2WS2WS2WS2WS2WS2WS2WS2WS2WS2WS2WS2WS2WS2WS2WS2WS2WS2WS2WS2WS2WS2WS4WS2WS2WS2WS2WS2WS2WS2WS2WS2WS2WS2WS2WS2WS2WS2WS2WS2WS2WS2WS2WS2WS2WS2WS2WS2WS2WS2WS2WS2WS2WS2WS2WS2WS2WS2WS2WS2WS2WS2WS2WS2WS2WS2WS2WS2WS2WS2WS2WS2WS2WS2WS2WS2WS2WS2WS2WS2WS2WS2WS2WS2WS2WS2WS2WS2WS2WS2WS2WS2WS2WS2WS2WS2WS2WS2WS2WS2WS2WS2WS2WS2WS2WS2WS2WS2WS2WS2WS2WS2WS2WS2WS2WS2WS2WS2WS2WS2WS2WS2WS2WS2WS2WS2WS2WS2WS2WS2WS2WS2WS2WS2WS2WS2WS2WS2WS2WS2WS2WS2WS2WS2WS2WS2WS2WS2WS2WS2WS2WS2WS2WS2WS2WS2WS2WS4WS2WS2WS2WS2WS2WS2WS2WS2WS2WS2WS2WS2WS2WS2WS2WS2WS2WS2WS2WS2WS2WS2WS2WS2WS2WS2WS2WS2WS2WS2WS2WS2WS2WS2WS2WS2WS2WS2WS2WS2WS2WS2WS2WS2WS2WS2WS2WS2WS2WS2WS2WS2WS2WS2WS2WS2WS2WS2WS2WS2WS2WS2WS2WS2WS2WS2WS2WS2WS2WS2WS2WS2WS2WS2WS2WS2WS2WS2WS2WS2WS2WS2WS2WS2WS2WS2WS2WS2WS2WS2WS2WS2WS2WS2WS2WS2WS2WS2WS2WS2WS2WS2WS2WS2WS2WS2WS2WS2WS2WS2WS2WS2WS2WS2WS2WS2WS2WS2WS2WS2WS2WS2WS2WS2WS2WS2WS2WS2WS2WS2WS2WS2WS2WS2WS2WS2WS2WS2WS2WS2WS2WS2WS2WS2WS2WS2WS2WS2WS2WS2WS2WS2WS2WS2WS2WS2WS2WS2WS2WS2WS2WS2WS2WS2WS2WS2WS2WS2WS2WS2WS2WS2WS2WS2WS2WS2WS2WS2WS2WS2WS2WS2WS2WS2WS2WS2WS2WS2WS2WS2WS2WS2WS2WS2WS2WS2WS2WS2WS2WS2WS2WS2WS2WS2WS2WS2WS2WS2WS2WS2WS2WS2WS2WS2WS2WS2WS2WS2WS2WS2WS2WS2WS2WS2WS2WS2WS2WS2WS2WS2WS2WS2WS2WS2WS2WS2WS2WS2WS2WS2WS2WS2WS2WS2WS2WS2WS2WS2WS2WS2WS2WS2WS2WS2WS2WS2WS2WS2WS2WS2WS2WS2WS2WS2WS2WS2WS2WS2WS2WS2WS2WS2WS2WS2WS2WS2WS2WS2WS2WS2WS2WS2WS2WS2WS2WS2WS2WS2WS2WS2WS2WS2WS2WS2WS2WS2WS2WS2WS2WS2WS2WS2WS2WS2WS2WS2WS2WS2WS2WS2WS2WS2WS2WS2WS2WS2WS2WS2WS2WS2WS2WS2WS2WS2WS2WS2WS2WS2WS2WS2WS2WS2WS2WS2WS2WS2WS2WS2WS2WS2WS2WS2WS2WS2WS2WS2WS2WS2WS2WS2WS2WS2WS2WS2WS2WS2WS2WS2WS2WS2WS2WS2WS2WS2WS2WS2WS2WS2WS2WS2WS2WS2WS2WS2WS2WS2WS2WS2WS2WS2WS2WS2WS2WS2WS2WS2WS2WS2WS2WS2WS2WS2WS2WS2WS2WS2WS2WS2WS2WS2WS2WS2WS2WS2WS2WS2WS2WS2W2S2WS2WS2WS2WS2WS2WS2WS2WS2WS2WS2WS2WS2WS2WS2WS2WS2WS2WS2WS2WS2WS2WS2WS2WS2WS2WS2WS2WS2WS2WS2WS2WS2WS2WS2WS2WS2WS2WS2WS2WS2WS2WS2WS2WS2WS2WS2WS2WS2WS2WS2WS2WS2WS2WS2WS2WS2WS2WS2WS2WS2WS2WS2WS2WS2WS2WS2WS2WS2WS2WS2WS2WS2WS2WS2WS2WS2WS2WS2WS2WS2WS2WS2WS2WS2WS2WS2WS2WS2WS2WS2WS2WS2WS2WS2WS2WS2WS2WS2WS2WS2WS2WS2WS2WS2WS2WS2WS2WS2WS2WS2WS2WS2WS2WS2WS2WS2WS2WS2WS2WS2WS2WS2WS2WS2WS2WS2WS2WS2WS2WS2WS2WS2WS2WS2W2S2WS2WS2WS2WS2WS2WS2WS2WS2WS2WS2WS2WS2WS2WS2WS2WS2WS2WS2WS2WS2WS2WS2WS2WS2WS2WS2WS2WS2WS2WS2WS2WS2WS2WS2WS2WS2WS2WS2WS2WS2WS2WS2WS2WS2WS2WS2WS2WS2WS2WS2WS2WS2WS2WS2WS2WS2WS2WS2WS2WS2WS2WS2WS2WS2WS2WS2WS2WS2WS2WS2WS2WS2WS2WS2WS2WS2WS2WS2WS2WS2WS2WS2WS2WS2WS2WS2WS2WS2WS2WS2WS2WS2WS2WS2WS2WS2WS2WS2WS2WS2WS2WS2WS2WS2WS2WS2WS2WS2WS2WS2WS2WS2WS2WS2WS2WS2WS2WS2WS2WS2WS2WS2WS2WS2WS2WS2WS2WS2WS2WS2WS2WS2WS2WS2W2S2WS2WS2WS2WS2WS2WS2WS2WS2WS2WS2WS2WS2WS2WS2WS2WS2WS2WS2WS2WS2WS2WS2WS2WS2WS2WS2WS2WS2WS2WS2WS2WS2WS2WS2WS2WS2WS2WS2WS2WS2WS2WS2WS2WS2WS2WS2WS2WS2WS2WS2WS2WS2WS2WS2WS2WS2WS2WS2WS2WS2WS2WS2WS2WS2WS2WS2WS2WS2WS2WS2WS2WS2WS2WS2WS2WS2WS2WS2WS2WS2WS2WS2WS2WS2WS2WS2WS2WS2WS2WS2WS2WS2WS2WS2WS2WS2WS2WS2WS2WS2WS2WS2WS2WS2WS2WS2WS2WS2WS2WS2WS2WS2WS2WS2WS2WS2WS2WS2WS2WS2WS2WS2WS2WS2WS2WS2WS2WS2WS2WS2WS2WS2WS2WS2W2S2WS2WS2WS2WS2WS2WS2WS2WS2WS2WS2WS2WS2WS2WS2WS2WS2WS2WS2WS2WS2WS2WS2WS2WS2WS2WS2WS2WS2WS2WS2WS2WS2WS2WS2WS2WS2WS2WS2WS2WS2WS2WS2WS2WS2WS2WS2WS2WS2WS2WS2WS2WS2WS2WS2WS2WS2WS2WS2WS2WS2WS2WS2WS2WS2WS2WS2WS2WS2WS2WS2WS2WS2WS2WS2WS2WS2WS2WS2WS2WS2WS2WS2WS2WS2WS2WS2WS2WS2WS2WS2WS2WS2WS2WS2WS2WS2WS2WS2WS2WS2WS2WS2WS2WS2WS2WS2WS2WS2WS2WS2WS2WS2WS2WS2WS2WS2WS2WS2WS2WS2WS2WS2WS2WS2WS2WS2WS2WS2WS2WS2WS2WS2WS2WS2W2S2WS2WS2WS2WS2WS2WS2WS2WS2WS2WS2WS2WS2WS2WS2WS2WS2WS2WS2WS2WS2WS2WS2WS2WS2WS2WS2WS2WS2WS2WS2WS2WS2WS2WS2WS2WS2WS2WS2WS2WS2WS2WS2WS2WS2WS2WS2WS2WS2WS2WS2WS2WS2WS2WS2WS2WS2WS2WS2WS2WS2WS2WS2WS2WS2WS2WS2WS2WS2WS2WS2WS2WS2WS2WS2WS2WS2WS2WS2WS2WS2WS2WS2WS2WS2WS2WS2WS2WS2WS2WS2WS2WS2WS2WS2WS2WS2WS2WS2WS2WS2WS2WS2WS2WS2WS2WS2WS2WS2WS2WS2WS2WS2WS2WS2WS2WS2WS2WS2WS2WS2WS2WS2WS2WS2WS2WS2WS2WS2WS2WS2WS2WS2WS2WS2WS2WS2WS2WS2WS2WS2WS2WS2WS2WS2WS2WS2WS2WS2WS2WS2WS2WS2WS2WS2WS2WS2WS2WS2WS2WS2WS2WS2WS2WS2WS2WS2WS2WS2WS2WS2WS2WS2WS2WS2WS2WS2WS2WS2WS2WS2WS2WS2WS2WS2WS2WS2WS2WS2WS2WS2WS2WS2WS2WS2WS2WS2WS2WS2WS2WS2WS2WS2WS2WS2WS2WS2WS2WS2WS2WS2WS2WS2WS2WS2WS2WS2WS2WS2WS2WS2WS2WS2WS2WS2WS2WS2WS2WS2WS2WS2WS2WS2WS2WS2WS2WS2WS2WS2WS2WS2WS2WS2WS2WS2WS2WS2WS2WS2WS2WS2WS2WS2WS2WS2WS2WS2WS2WS2WS2WS2WS2WS2WS2WS2WS2WS2WS2WS2WS2WS2WS2WS2WS2WS2WS2WS2WS2WS2WS2WS2WS2WS2WS2WS2WS2WS2WS2WS2WS2WS2WS2WS2WS2WS2WS2WS2WS2WS2WS2WS2WS2WS2WS2WS2WS2WS2WS2WS2WS2WS2WS2WS2WS2WS2WS2WS2WS2WS2WS2WS2WS2WS2WS2WS2WS2WS2WS2WS2WS2WS2WS2WS2WS2WS2WS2WS2WS2WS2WS2WS2WS2WS2WS2WS2WS2WS2WS2WS2WS2WS2WS2WS2WS2WS2WS2WS2WS2WS2WS2WS2WS2WS2WS2WS2WS2WS2WS2WS2WS2WS2WS2WS2WS2WS2WS2WS2WS2WS2WS2WS2WS2WS2WS2WS2WS2WS2WS2WS2WS2WS2WS2WS2WS2WS2WS2WS2WS2WS2WS2WS2WS2WS2WS2WS4WS2WS2WS2WS2WS2WS2WS2WS2WS2WS2WS2WS2WS2WS2WS2WS2WS2WS2WS2WS2WS2WS2WS2WS2WS2WS2WS2WS2WS2WS2WS2WS2WS2WS2WS2WS2WS2WS2WS2WS2WS2WS2WS2WS2WS2WS2WS2WS2WS2WS2WS2WS2WS2WS2WS2WS2WS2WS2WS2WS2WS2WS2WS2WS2WS2WS2WS2WS2WS2WS2WS2WS2WS2WS2WS2WS2WS2WS2WS2WS2WS2WS2WS2WS2WS2WS2WS2WS2WS2WS2WS2WS2WS2WS2WS2WS2WS2WS2WS2WS2WS2WS2WS2WS2WS2WS2WS2WS2WS2WS2WS2WS2WS2WS2WS2WS2WS2WS2WS2WS2WS2WS2WS2WS2WS2WS2WS2WS2WS2WS2WS2WS2WS2WS2WS4WS2WS2WS2WS2WS2WS2WS2WS2WS2WS2WS2WS2WS2WS2WS2WS2WS2WS2WS2WS2WS2WS2WS2WS2WS2WS2WS2WS2WS2WS2WS2WS2WS2WS2WS2WS2WS2WS2WS2WS2WS2WS2WS2WS2WS2WS2WS2WS2WS2WS2WS2WS2WS2WS2WS2WS2WS2WS2WS2WS2WS2WS2WS2WS2WS2WS2WS2WS2WS2WS2WS2WS2WS2WS2WS2WS2WS2WS2WS2WS2WS2WS2WS2WS2WS2WS2WS2WS2WS2WS2WS2WS2WS2WS2WS2WS2WS2WS2WS2WS2WS2WS2WS2WS2WS2WS2WS2WS2WS2WS2WS2WS2WS2WS2WS2WS2WS2WS2WS2WS2WS2WS2WS2WS2WS2WS2WS2WS2WS2WS2WS2WS2WS2WS2WS4WS2WS2WS2WS2WS2WS2WS2WS2WS2WS2WS2WS2WS2WS2WS2WS2WS2WS2WS2WS2WS2WS2WS2WS2WS2WS2WS2WS2WS2WS2WS2WS2WS2WS2WS2WS2WS2WS2WS2WS2WS2WS2WS2WS2WS2WS2WS2WS2WS2WS2WS2WS2WS2WS2WS2WS2WS2WS2WS2WS2WS2WS2WS2WS2WS2WS2WS2WS2WS2WS2WS2WS2WS2WS2WS2WS2WS2WS2WS2WS2WS2WS2WS2WS2WS2WS2WS2WS2WS2WS2WS2WS2WS2WS2WS2WS2WS2WS2WS2WS2WS2WS2WS2WS2WS2WS2WS2WS2WS2WS2WS2WS2WS2WS2WS2WS2WS2WS2WS2WS2WS2WS2WS2WS2WS2WS2WS2WS2WS2WS2WS2WS2WS2WS2WS4WS2WS2WS2WS2WS2WS2WS2WS2WS2WS2WS2WS2WS2WS2WS2WS2WS2WS2WS2WS2WS2WS2WS2WS2WS2WS2WS2WS2WS2WS2WS2WS2WS2WS2WS2WS2WS2WS2WS2WS2WS2WS2WS2WS2WS2WS2WS2WS2WS2WS2WS2WS2WS2WS2WS2WS2WS2WS2WS2WS2WS2WS2WS2WS2WS2WS2WS2WS2WS2WS2WS2WS2WS2WS2WS2WS2WS2WS2WS2WS2WS2WS2WS2WS2WS2WS2WS2WS2WS2WS2WS2WS2WS2WS2WS2WS2WS2WS2WS2WS2WS2WS2WS2WS2WS2WS2WS2WS2WS2WS2WS2WS2WS2WS2WS2WS2WS2WS2WS2WS2WS2WS2WS2WS2WS2WS2WS2WS2WS2WS2WS2WS2WS2WS2WS4WS2WS2WS2WS2WS2WS2WS2WS2WS2WS2WS2WS2WS2WS2WS2WS2WS2WS2WS2WS2WS2WS2WS2WS2WS2WS2WS2WS2WS2WS2WS2WS2WS2WS2WS2WS2WS2WS2WS2WS2WS2WS2WS2WS2WS2WS2WS2WS2WS2WS2WS2WS2WS2WS2WS2WS2WS2WS2WS2WS2WS2WS2WS2WS2WS2WS2WS2WS2WS2WS2WS2WS2WS2WS2WS2WS2WS2WS2WS2WS2WS2WS2WS2WS2WS2WS2WS2WS2WS2WS2WS2WS2WS2WS2WS2WS2WS2WS2WS2WS2WS2WS2WS2WS2WS2WS2WS2WS2WS2WS2WS2WS2WS2WS2WS2WS2WS2WS2WS2WS2WS2WS2WS2WS2WS2WS2WS2WS2WS2WS2WS2WS2WS2WS2W2S2WS2WS2WS2WS2WS2WS2WS2WS2WS2WS2WS2WS2WS2WS2WS2WS2WS2WS2WS2WS2WS2WS2WS2WS2WS2WS2WS2WS2WS2WS2WS2WS2WS2WS2WS2WS2WS2WS2WS2WS2WS2WS2WS2WS2WS2WS2WS2WS2WS2WS2WS2WS2WS2WS2WS2WS2WS2WS2WS2WS2WS2WS2WS2WS2WS2WS2WS2WS2WS2WS2WS2WS2WS2WS2WS2WS2WS2WS2WS2WS2WS2WS2WS2WS2WS2WS2WS2WS2WS2WS2WS2WS2WS2WS2WS2WS2WS2WS2WS2WS2WS2WS2WS2WS2WS2WS2WS2WS2WS2WS2WS2WS2WS2WS2WS2WS2WS2WS2WS2WS2WS2WS2WS2WS2WS2WS2WS2WS2WS2WS2WS2W2S2WS2WS2WS2WS2WS2WS2WS2WS2WS2WS2WS2WS2WS2WS2WS2WS2WS2WS2WS2WS2WS2WS2WS2WS2WS2WS2WS2WS2WS2WS2WS2WS2WS2WS2WS2WS2WS2WS2WS2WS2WS2WS2WS2WS2WS2WS2WS2WS2WS2WS2WS2WS2WS2WS2WS2WS2WS2WS2WS2WS2WS2WS2WS2WS2WS2WS2WS2WS2WS2WS2WS2WS2WS2WS2WS2WS2WS2WS2WS2WS2WS2WS2WS2WS2WS2WS2WS2WS2WS2WS2WS2WS2WS2WS2WS2WS2WS2WS2WS2WS2WS2WS2WS2WS2WS2WS2WS2WS2WS2WS2WS2WS2WS2WS2WS2WS2WS2WS2WS2WS2WS2WS2WS2WS2WS2WS2WS2WS2WS2WS2W2S2WS2WS2WS2WS2WS2WS2WS2WS2WS2WS2WS2WS2WS2WS2WS2WS2WS2WS2WS2WS2WS2WS2WS2WS2WS2WS2WS2WS2WS2WS2WS2WS2WS2WS2WS2WS2WS2WS2WS2WS2WS2WS2WS2WS2WS2WS2WS2WS2WS2WS2WS2WS2WS2WS2WS2WS2WS2WS2WS2WS2WS2WS2WS2WS2WS2WS2WS2WS2WS2WS2WS2WS2WS2WS2WS2WS2WS2WS2WS2WS2WS2WS2WS2WS2WS2WS2WS2WS2WS2WS2WS2WS2WS2WS2WS2WS2WS2WS2WS2WS2WS2WS2WS2WS2WS2WS2WS2WS2WS2WS2WS2WS2WS2WS2WS2WS2WS2WS2WS2WS2WS2WS2WS2WS2WS2WS2WS2W3S2WS2WS2WS2WS2WS2WS2WS2WS2WS2WS2WS2WS2WS2WS2WS2WS2WS2WS2WS2WS2WS2WS2WS2WS2WS2WS2WS2WS2WS2WS2WS2WS2WS2WS2WS2WS2WS2WS2WS2WS2WS2WS2WS2WS2WS2WS2WS2WS2WS2WS2WS2WS2WS2WS2WS2WS2WS2WS2WS2WS2WS2WS2WS2WS2WS2WS2WS2WS2WS2WS2WS2WS2WS2WS2WS2WS2WS2WS2WS2WS2WS2WS2WS2WS2WS2WS2WS2WS2WS2WS2WS2WS2WS2WS2WS2WS2WS2WS2WS2WS2WS2WS2WS2WS2WS2WS2WS2WS2WS2WS2WS2WS2WS2WS2WS2WS2WS2WS2WS2WS2WS2WS2WS2WS2WS2W3S2WS2WS2WS2WS2WS2WS2WS2WS2WS2WS2WS2WS2WS2WS2WS2WS2WS2WS2WS2WS2WS2WS2WS2WS2WS2WS2WS2WS2WS2WS2WS2WS2WS2WS2WS2WS2WS2WS2WS2WS2WS2WS2WS2WS2WS2WS2WS2WS2WS2WS2WS2WS2WS2WS2WS2WS2WS2WS2WS2WS2WS2WS2WS2WS2WS2WS2WS2WS2WS2WS2WS2WS2WS2WS2WS2WS2WS2WS2WS2WS2WS2WS2WS2WS2WS2WS2WS2WS2WS2WS2WS2WS2WS2WS2WS2WS2WS2WS2WS2WS2WS2WS2WS2WS2WS2WS2WS2WS2WS2WS2WS2WS2WS2WS2WS2WS2WS2WS2WS2WS2WS2WS2WS2W3S2WS2WS2WS2WS2WS2WS2WS2WS2WS2WS2WS2WS2WS2WS2WS2WS2WS2WS2WS2WS2WS2WS2WS2WS2WS2WS2WS2WS2WS2WS2WS2WS2WS2WS2WS2WS2WS2WS2WS2WS2WS2WS2WS2WS2WS2WS2WS2WS2WS2WS2WS2WS2WS2WS2WS2WS2WS2WS2WS2WS2WS2WS2WS2WS2WS2WS2WS2WS2WS2WS2WS2WS2WS2WS2WS2WS2WS2WS2WS2WS2WS2WS2WS2WS2WS2WS2WS2WS2WS2WS2WS2WS2WS2WS2WS2WS2WS2WS2WS2WS2WS2WS2WS2WS2WS2WS2WS2WS2WS2WS2WS2WS2WS2WS2WS2WS2WS2WS2WS2WS2WS2W3S2WS2WS2WS2WS2WS2WS2WS2WS2WS2WS2WS2WS2WS2WS2WS2WS2WS2WS2WS2WS2WS2WS2WS2WS2WS2WS2WS2WS2WS2WS2WS2WS2WS2WS2WS2WS2WS2WS2WS2WS2WS2WS2WS2WS2WS2WS2WS2WS2WS2WS2WS2WS2WS2WS2WS2WS2WS2WS2WS2WS2WS2WS2WS2WS2WS2WS2WS2WS2WS2WS2WS2WS2WS2WS2WS2WS2WS2WS2WS2WS2WS2WS2WS2WS2WS2WS2WS2WS2WS2WS2WS2WS2WS2WS2WS2WS2WS2WS2WS2WS2WS2WS2WS2WS2WS2WS2WS2WS2WS2WS2WS2WS2WS2WS2WS2WS2WS2WS2WS2W3S2WS2WS2WS2WS2WS2WS2WS2WS2WS2WS2WS2WS2WS2WS2WS2WS2WS2WS2WS2WS2WS2WS2WS2WS2WS2WS2WS2WS2WS2WS2WS2WS2WS2WS2WS2WS2WS2WS2WS2WS2WS2WS2WS2WS2WS2WS2WS2WS2WS2WS2WS2WS2WS2WS2WS2WS2WS2WS2WS2WS2WS2WS2WS2WS2WS2WS2WS2WS2WS2WS2WS2WS2WS2WS2WS2WS2WS2WS2WS2WS2WS2WS2WS2WS2WS2WS2WS2WS2WS2WS2WS2WS2WS2WS2WS2WS2WS2WS2WS2WS2WS2WS2WS2WS2WS2WS2WS2WS2WS2WS2WS2WS2WS2WS2WS2WS2WS2WS2W2S2WS2WS2WS2WS2WS2WS2WS2WS2WS2WS2WS2WS2WS2WS2WS2WS2WS2WS2WS2WS2WS2WS2WS2WS2WS2WS2WS2WS2WS2WS2WS2WS2WS2WS2WS2WS2WS2WS2WS2WS2WS2WS2WS2WS2WS2WS2WS2WS2WS2WS2WS2WS2WS2WS2WS2WS2WS2WS2WS2WS2WS2WS2WS2WS2WS2WS2WS2WS2WS2WS2WS2WS2WS2WS2WS2WS2WS2WS2WS2WS2WS2WS2WS2WS2WS2WS2WS2WS2WS2WS2WS2WS2WS2WS2WS2WS2WS2WS2WS2WS2WS2WS2WS2WS2WS2WS2WS2WS2WS2WS2WS2WS2WS2WS2WS2WS2W2S2WS2WS2WS2WS2WS2WS2WS2WS2WS2WS2WS2WS2WS2WS2WS2WS2WS2WS2WS2WS2WS2WS2WS2WS2WS2WS2WS2WS2WS2WS2WS2WS2WS2WS2WS2WS2WS2WS2WS2WS2WS2WS2WS2WS2WS2WS2WS2WS2WS2WS2WS2WS2WS2WS2WS2WS2WS2WS2WS2WS2WS2WS2WS2WS2WS2WS2WS2WS2WS2WS2WS2WS2WS2WS2WS2WS2WS2WS2WS2WS2WS2WS2WS2WS2WS2WS2WS2WS2WS2WS2WS2WS2WS2WS2WS2WS2WS2WS2WS2WS2WS2WS2WS2WS2WS2WS2WS2WS2WS2WS2WS2WS2WS2WS2W2S2WS2WS2WS2WS2WS2WS2WS2WS2WS2WS2WS2WS2WS2WS2WS2WS2WS2WS2WS2WS2WS2WS2WS2WS2WS2WS2WS2WS2WS2WS2WS2WS2WS2WS2WS2WS2WS2WS2WS2WS2WS2WS2WS2WS2WS2WS2WS2WS2WS2WS2WS2WS2WS2WS2WS2WS2WS2WS2WS2WS2WS2WS2WS2WS2WS2WS2WS2WS2WS2WS2WS2WS2WS2WS2WS2WS2WS2WS2WS2WS2WS2WS2WS2WS2WS2WS2WS2WS2WS2WS2WS2WS2WS2WS2WS2WS2WS2WS2WS2WS2WS2WS2WS2WS2WS2WS2WS2WS2WS2WS2WS2WS2W2S2WS2WS2WS2WS2WS2WS2WS2WS2WS2WS2WS2WS2WS2WS2WS2WS2WS2WS2WS2WS2WS2WS2WS2WS2WS2WS2WS2WS2WS2WS2WS2WS2WS2WS2WS2WS2WS2WS2WS2WS2WS2WS2WS2WS2WS2WS2WS2WS2WS2WS2WS2WS2WS2WS2WS2WS2WS2WS2WS2WS2WS2WS2WS2WS2WS2WS2WS2WS2WS2WS2WS2WS2WS2WS2WS2WS2WS2WS2WS2WS2WS2WS2WS2WS2WS2WS2WS2WS2WS2WS2WS2WS2WS2WS2WS2WS2WS2WS2WS2WS2WS2WS2WS2WS2WS2WS2WS2WS2WS2WS2W2S2WS2WS2WS2WS2WS2WS2WS2WS2WS2WS2WS2WS2WS2WS2WS2WS2WS2WS2WS2WS2WS2WS2WS2WS2WS2WS2WS2WS2WS2WS2WS2WS2WS2WS2WS2WS2WS2WS2WS2WS2WS2WS2WS2WS2WS2WS2WS2WS2WS2WS2WS2WS2WS2WS2WS2WS2WS2WS2WS2WS2WS2WS2WS2WS2WS2WS2WS2WS2WS2WS2WS2WS2WS2WS2WS2WS2WS2WS2WS2WS2WS2WS2WS2WS2WS2WS2WS2WS2WS2WS2WS2WS2WS2WS2WS2WS2WS2WS2WS2WS2WS2WS2WS2WS2WS2WS2WS2WS2WS2WS2WS2WS2WS2WS2WS2WS2WS2WS2WS2WS2WS2WS2WS2WS2WS2WS2WS2WS2WS2WS2WS2WS2WS2WS2WS2WS2WS2WS2WS2WS2WS2WS2WS2WS2WS2WS2WS2WS2WS2WS2WS2WS2WS2WS2WS2WS2WS2WS2WS2WS2WS2WS2WS2WS2WS2WS2WS2WS2WS2WS2WS2WS2WS2WS2WS2WS2WS2WS2WS2WS2WS2WS2WS2WS2WS2WS2WS2WS2WS2WS2WS2WS2WS2WS2WS2WS2WS2WS2WS2WS2WS2WS2WS2WS2WS2WS2WS2WS2WS2WS2WS2WS2WS2WS2WS2WS2WS2W2S2WS2WS2WS2WS2WS2WS2WS2WS2WS2WS2WS2WS2WS2WS2WS2WS2WS2WS2WS2WS2WS2WS2WS2WS2WS2WS2WS2WS2WS2WS2WS2WS2WS2WS2WS2WS2WS2WS2WS2WS2WS2WS2WS2WS2WS2WS2WS2WS2WS2WS2WS2WS2WS2WS2WS2WS2WS2WS2WS2WS2WS2WS2WS2WS2WS2WS2WS2WS2WS2WS2WS2WS2WS2WS2WS2WS2WS2WS2WS2WS2WS2WS2WS2WS2WS2WS2WS2WS2WS2WS2WS2WS2WS2WS2WS2WS2WS2WS2WS2WS2WS2WS2WS2WS2WS2W2S2WS2WS2WS2WS2WS2WS2WS2WS2WS2WS2WS2WS2WS2WS2WS2WS2WS2WS2WS2WS2WS2WS2WS2WS2WS2WS2WS2WS2WS2WS2WS2WS2WS2WS2WS2WS2WS2WS2WS2WS2WS2WS2WS2WS2WS2WS2WS2WS2WS2WS2WS2WS2WS2WS2WS2WS2WS2WS2WS2WS2WS2WS2WS2WS2WS2WS2WS2WS2WS2WS2WS2WS2WS2WS2WS2WS2WS2WS2WS2WS2WS2WS2WS2WS2WS2WS2WS2WS2WS2WS2WS2WS2WS2WS2WS2WS2WS2WS2WS2WS2WS2WS2WS2W2S2WS2WS2WS2WS2WS2WS2WS2WS2WS2WS2WS2WS2WS2WS2WS2WS2WS2WS2WS2WS2WS2WS2WS2WS2WS2WS2WS2WS2WS2WS2WS2WS2WS2WS2WS2WS2WS2WS2WS2WS2WS2WS2WS2WS2WS2WS2WS2WS2WS2WS2WS2WS2WS2WS2WS2WS2WS2WS2WS2WS2WS2WS2WS2WS2WS2WS2WS2WS2WS2WS2WS2WS2WS2WS2WS2WS2WS2WS2WS2WS2WS2WS2WS2WS2WS2WS2WS2WS2WS2WS2WS2WS2WS2WS2WS2WS2WS2WS2WS2WS2WS2W3S2WS2WS2WS2WS2WS2WS2WS2WS2WS2WS2WS2WS2WS2WS2WS2WS2WS2WS2WS2WS2WS2WS2WS2WS2WS2WS2WS2WS2WS2WS2WS2WS2WS2WS2WS2WS2WS2WS2WS2WS2WS2WS2WS2WS2WS2WS2WS2WS2WS2WS2WS2WS2WS2WS2WS2WS2WS2WS2WS2WS2WS2WS2WS2WS2WS2WS2WS2WS2WS2WS2WS2WS2WS2WS2WS2WS2WS2WS2WS2WS2WS2WS2WS2WS2WS2WS2WS2WS2WS2WS2WS2WS2WS2WS2WS2WS2WS2WS2W3S2WS2WS2WS2WS2WS2WS2WS2WS2WS2WS2WS2WS2WS2WS2WS2WS2WS2WS2WS2WS2WS2WS2WS2WS2WS2WS2WS2WS2WS2WS2WS2WS2WS2WS2WS2WS2WS2WS2WS2WS2WS2WS2WS2WS2WS2WS2WS2WS2WS2WS2WS2WS2WS2WS2WS2WS2WS2WS2WS2WS2WS2WS2WS2WS2WS2WS2WS2WS2WS2WS2WS2WS2WS2WS2WS2WS2WS2WS2WS2WS2WS2WS2WS2WS2WS2WS2WS2WS2WS2WS2WS2WS2WS2WS2WS2WS2WS2W3S2WS2WS2WS2WS2WS2WS2WS2WS2WS2WS2WS2WS2WS2WS2WS2WS2WS2WS2WS2WS2WS2WS2WS2WS2WS2WS2WS2WS2WS2WS2WS2WS2WS2WS2WS2WS2WS2WS2WS2WS2WS2WS2WS2WS2WS2WS2WS2WS2WS2WS2WS2WS2WS2WS2WS2WS2WS2WS2WS2WS2WS2WS2WS2WS2WS2WS2WS2WS2WS2WS2WS2WS2WS2WS2WS2WS2WS2WS2WS2WS2WS2WS2WS2WS2WS2WS2WS2WS2WS2WS2WS2WS2WS2WS2WS2W3S2WS2WS2WS2WS2WS2WS2WS2WS2WS2WS2WS2WS2WS2WS2WS2WS2WS2WS2WS2WS2WS2WS2WS2WS2WS2WS2WS2WS2WS2WS2WS2WS2WS2WS2WS2WS2WS2WS2WS2WS2WS2WS2WS2WS2WS2WS2WS2WS2WS2WS2WS2WS2WS2WS2WS2WS2WS2WS2WS2WS2WS2WS2WS2WS2WS2WS2WS2WS2WS2WS2WS2WS2WS2WS2WS2WS2WS2WS2WS2WS2WS2WS2WS2WS2WS2WS2WS2WS2WS2WS2WS2WS2WS2W3S2WS2WS2WS2WS2WS2WS2WS2WS2WS2WS2WS2WS2WS2WS2WS2WS2WS2WS2WS2WS2WS2WS2WS2WS2WS2WS2WS2WS2WS2WS2WS2WS2WS2WS2WS2WS2WS2WS2WS2WS2WS2WS2WS2WS2WS2WS2WS2WS2WS2WS2WS2WS2WS2WS2WS2WS2WS2WS2WS2WS2WS2WS2WS2WS2WS2WS2WS2WS2WS2WS2WS2WS2WS2WS2WS2WS2WS2WS2WS2WS2WS2WS2WS2WS2WS2WS2WS2WS2WS2WS2WS2W2S2WS2WS2WS2WS2WS2WS2WS2WS2WS2WS2WS2WS2WS2WS2WS2WS2WS2WS2WS2WS2WS2WS2WS2WS2WS2WS2WS2WS2WS2WS2WS2WS2WS2WS2WS2WS2WS2WS2WS2WS2WS2WS2WS2WS2WS2WS2WS2WS2WS2WS2WS2WS2WS2WS2WS2WS2WS2WS2WS2WS2WS2WS2WS2WS2WS2WS2WS2WS2WS2WS2WS2WS2WS2WS2WS2WS2WS2WS2WS2WS2WS2WS2WS2WS2WS2WS2WS2WS2WS2W2S2WS2WS2WS2WS2WS2WS2WS2WS2WS2WS2WS2WS2WS2WS2WS2WS2WS2WS2WS2WS2WS2WS2WS2WS2WS2WS2WS2WS2WS2WS2WS2WS2WS2WS2WS2WS2WS2WS2WS2WS2WS2WS2WS2WS2WS2WS2WS2WS2WS2WS2WS2WS2WS2WS2WS2WS2WS2WS2WS2WS2WS2WS2WS2WS2WS2WS2WS2WS2WS2WS2WS2WS2WS2WS2WS2WS2WS2WS2WS2WS2WS2WS2WS2WS2WS2WS2WS2WS2WS2WS2WS2WS2WS2WS2WS2WS2WS2WS2WS2WS2WS2WS2WS2WS2WS2WS2WS2WS2WS2WS2WS2WS2WS2WS2WS2WS2WS2WS2WS2WS2WS2WS2WS2WS2WS2WS2WS2WS2WS2WS2WS2WS2WS2WS2WS2WS2WS2WS2WS2WS2WS2WS2WS2WS2WS2WS2WS2WS2WS2WS2WS2WS2WS2WS2WS2WS2WS2WS2WS2WS2WS2WS2WS2WS2WS2WS2WS2WS2WS2WS2WS2WS2WS2WS2WS2W2S2WS2WS2WS2WS2WS2WS2WS2WS2WS2WS2WS2WS2WS2WS2WS2WS2WS2WS2WS2WS2WS2WS2WS2WS2WS2WS2WS2WS2WS2WS2WS2WS2WS2WS2WS2WS2WS2WS2WS2WS2WS2WS2WS2WS2WS2WS2WS2WS2WS2WS2WS2WS2WS2WS2WS2WS2WS2WS2WS2WS2WS2WS2WS2WS2WS2WS2WS2WS2WS2WS2WS2WS2WS2WS2WS2WS2WS2WS2WS2WS2WS2WS2WS2WS2W2S2WS2WS2WS2WS2WS2WS2WS2WS2WS2WS2WS2WS2WS2WS2WS2WS2WS2WS2WS2WS2WS2WS2WS2WS2WS2WS2WS2WS2WS2WS2WS2WS2WS2WS2WS2WS2WS2WS2WS2WS2WS2WS2WS2WS2WS2WS2WS2WS2WS2WS2WS2WS2WS2WS2WS2WS2WS2WS2WS2WS2WS2WS2WS2WS2WS2WS2WS2WS2WS2WS2WS2WS2WS2WS2WS2WS2WS2WS2WS2WS2WS2WS2W2S2WS2WS2WS2WS2WS2WS2WS2WS2WS2WS2WS2WS2WS2WS2WS2WS2WS2WS2WS2WS2WS2WS2WS2WS2WS2WS2WS2WS2WS2WS2WS2WS2WS2WS2WS2WS2WS2WS2WS2WS2WS2WS2WS2WS2WS2WS2WS2WS2WS2WS2WS2WS2WS2WS2WS2WS2WS2WS2WS2WS2WS2WS2WS2WS2WS2WS2WS2WS2WS2WS2WS2WS2WS2WS2WS2WS2WS2WS2WS2WS2W2S2WS2WS2WS2WS2WS2WS2WS2WS2WS2WS2WS2WS2WS2WS2WS2WS2WS2WS2WS2WS2WS2WS2WS2WS2WS2WS2WS2WS2WS2WS2WS2WS2WS2WS2WS2WS2WS2WS2WS2WS2WS2WS2WS2WS2WS2WS2WS2WS2WS2WS2WS2WS2WS2WS2WS2WS2WS2WS2WS2WS2WS2WS2WS2WS2WS2WS2WS2WS2WS2WS2WS2WS2WS2WS2WS2WS2WS2WS2WS2WS2WS2WS2WS2WS2WS2WS2WS2WS2WS2WS2WS2WS2WS2WS2WS2WS2WS2WS2WS2WS2WS2WS2WS2WS2WS2WS2WS2WS2WS2WS2WS2WS2WS2WS2WS2WS2WS2WS2WS2WS2WS2WS2WS2WS2WS2WS2WS2WS2WS2WS2WS2WS2WS2WS2WS2WS2WS2WS2WS2WS2WS2WS2WS2WS2WS2WS2WS2WS2WS2WS2WS2WS2WS2WS2WS2WS2WS2W2S2WS2WS2WS2WS2WS2WS2WS2WS2WS2WS2WS2WS2WS2WS2WS2WS2WS2WS2WS2WS2WS2WS2WS2WS2WS2WS2WS2WS2WS2WS2WS2WS2WS2WS2WS2WS2WS2WS2WS2WS2WS2WS2WS2WS2WS2WS2WS2WS2WS2WS2WS2WS2WS2WS2WS2WS2WS2WS2WS2WS2WS2WS2WS2WS2WS2WS2WS2WS2WS2WS2WS2WS2WS2WS2WS2W3S2WS2WS2WS2WS2WS2WS2WS2WS2WS2WS2WS2WS2WS2WS2WS2WS2WS2WS2WS2WS2WS2WS2WS2WS2WS2WS2WS2WS2WS2WS2WS2WS2WS2WS2WS2WS2WS2WS2WS2WS2WS2WS2WS2WS2WS2WS2WS2WS2WS2WS2WS2WS2WS2WS2WS2WS2WS2WS2WS2WS2WS2WS2WS2WS2WS2WS2WS2WS2WS2WS2WS2WS2W3S2WS2WS2WS2WS2WS2WS2WS2WS2WS2WS2WS2WS2WS2WS2WS2WS2WS2WS2WS2WS2WS2WS2WS2WS2WS2WS2WS2WS2WS2WS2WS2WS2WS2WS2WS2WS2WS2WS2WS2WS2WS2WS2WS2WS2WS2WS2WS2WS2WS2WS2WS2WS2WS2WS2WS2WS2WS2WS2WS2WS2WS2WS2WS2WS2WS2WS2WS2WS2WS2WS2W3S2WS2WS2WS2WS2WS2WS2WS2WS2WS2WS2WS2WS2WS2WS2WS2WS2WS2WS2WS2WS2WS2WS2WS2WS2WS2WS2WS2WS2WS2WS2WS2WS2WS2WS2WS2WS2WS2WS2WS2WS2WS2WS2WS2WS2WS2WS2WS2WS2WS2WS2WS2WS2WS2WS2WS2WS2WS2WS2WS2WS2WS2WS2WS2WS2WS2WS2WS2WS2W3S2WS2WS2WS2WS2WS2WS2WS2WS2WS2WS2WS2WS2WS2WS2WS2WS2WS2WS2WS2WS2WS2WS2WS2WS2WS2WS2WS2WS2WS2WS2WS2WS2WS2WS2WS2WS2WS2WS2WS2WS2WS2WS2WS2WS2WS2WS2WS2WS2WS2WS2WS2WS2WS2WS2WS2WS2WS2WS2WS2WS2WS2WS2WS2WS2WS2WS2WS2W2S2WS2WS2WS2WS2WS2WS2WS2WS2WS2WS2WS2WS2WS2WS2WS2WS2WS2WS2WS2WS2WS2WS2WS2WS2WS2WS2WS2WS2WS2WS2WS2WS2WS2WS2WS2WS2WS2WS2WS2WS2WS2WS2WS2WS2WS2WS2WS2WS2WS2WS2WS2WS2WS2WS2WS2WS2WS2WS2WS2WS2WS2WS2WS2WS2WS2W2S2WS2WS2WS2WS2WS2WS2WS2WS2WS2WS2WS2WS2WS2WS2WS2WS2WS2WS2WS2WS2WS2WS2WS2WS2WS2WS2WS2WS2WS2WS2WS2WS2WS2WS2WS2WS2WS2WS2WS2WS2WS2WS2WS2WS2WS2WS2WS2WS2WS2WS2WS2WS2WS2WS2WS2WS2WS2WS2WS2WS2WS2WS2WS2W2S2WS2WS2WS2WS2WS2WS2WS2WS2WS2WS2WS2WS2WS2WS2WS2WS2WS2WS2WS2WS2WS2WS2WS2WS2WS2WS2WS2WS2WS2WS2WS2WS2WS2WS2WS2WS2WS2WS2WS2WS2WS2WS2WS2WS2WS2WS2WS2WS2WS2WS2WS2WS2WS2WS2WS2WS2WS2WS2WS2WS2WS2W2S2WS2WS2WS2WS2WS2WS2WS2WS2WS2WS2WS2WS2WS2WS2WS2WS2WS2WS2WS2WS2WS2WS2WS2WS2WS2WS2WS2WS2WS2WS2WS2WS2WS2WS2WS2WS2WS2WS2WS2WS2WS2WS2WS2WS2WS2WS2WS2WS2WS2WS2WS2WS2WS2WS2WS2WS2WS2WS2WS2W2S2WS2WS2WS2WS2WS2WS2WS2WS2WS2WS2WS2WS2WS2WS2WS2WS2WS2WS2WS2WS2WS2WS2WS2WS2WS2WS2WS2WS2WS2WS2WS2WS2WS2WS2WS2WS2WS2WS2WS2WS2WS2WS2WS2WS2WS2WS2WS2WS2WS2WS2WS2WS2WS2WS2WS2WS2WS2WS2WS2WS2WS2WS2WS2WS2WS2WS2WS2WS2WS2WS2WS2WS2WS2WS2WS2WS2WS2WS2WS2WS2WS2WS2WS2WS2WS2WS2WS2WS2WS2WS2WS2WS2WS2WS2WS2WS2WS2WS2WS2WS2WS2WS2WS2WS2WS2WS2WS2WS2WS2WS2WS2WS2WS2WS2WS2W2S2WS2WS2WS2WS2WS2WS2WS2WS2WS2WS2WS2WS2WS2WS2WS2WS2WS2WS2WS2WS2WS2WS2WS2WS2WS2WS2WS2WS2WS2WS2WS2WS2WS2WS2WS2WS2WS2WS2WS2WS2WS2WS2WS2WS2WS2WS2WS2WS2WS2WS2WS2WS2WS2WS2W2S2WS2WS2WS2WS2WS2WS2WS2WS2WS2WS2WS2WS2WS2WS2WS2WS2WS2WS2WS2WS2WS2WS2WS2WS2WS2WS2WS2WS2WS2WS2WS2WS2WS2WS2WS2WS2WS2WS2WS2WS2WS2WS2WS2WS2WS2WS2WS2WS2WS2WS2WS2WS2W2S2WS2WS2WS2WS2WS2WS2WS2WS2WS2WS2WS2WS2WS2WS2WS2WS2WS2WS2WS2WS2WS2WS2WS2WS2WS2WS2WS2WS2WS2WS2WS2WS2WS2WS2WS2WS2WS2WS2WS2WS2WS2WS2WS2WS2WS2WS2WS2WS2WS2WS2W2S2WS2WS2WS2WS2WS2WS2WS2WS2WS2WS2WS2WS2WS2WS2WS2WS2WS2WS2WS2WS2WS2WS2WS2WS2WS2WS2WS2WS2WS2WS2WS2WS2WS2WS2WS2WS2WS2WS2WS2WS2WS2WS2WS2WS2WS2WS2WS2WS2W3S2WS2WS2WS2WS2WS2WS2WS2WS2WS2WS2WS2WS2WS2WS2WS2WS2WS2WS2WS2WS2WS2WS2WS2WS2WS2WS2WS2WS2WS2WS2WS2WS2WS2WS2WS2WS2WS2WS2WS2WS2WS2WS2WS2WS2WS2WS2W3S2WS2WS2WS2WS2WS2WS2WS2WS2WS2WS2WS2WS2WS2WS2WS2WS2WS2WS2WS2WS2WS2WS2WS2WS2WS2WS2WS2WS2WS2WS2WS2WS2WS2WS2WS2WS2WS2WS2WS2WS2WS2WS2WS2WS2W3S2WS2WS2WS2WS2WS2WS2WS2WS2WS2WS2WS2WS2WS2WS2WS2WS2WS2WS2WS2WS2WS2WS2WS2WS2WS2WS2WS2WS2WS2WS2WS2WS2WS2WS2WS2WS2WS2WS2WS2WS2WS2WS2W3S2WS2WS2WS2WS2WS2WS2WS2WS2WS2WS2WS2WS2WS2WS2WS2WS2WS2WS2WS2WS2WS2WS2WS2WS2WS2WS2WS2WS2WS2WS2WS2WS2WS2WS2WS2WS2WS2WS2WS2WS2W3S2WS2WS2WS2WS2WS2WS2WS2WS2WS2WS2WS2WS2WS2WS2WS2WS2WS2WS2WS2WS2WS2WS2WS2WS2WS2WS2WS2WS2WS2WS2WS2WS2WS2WS2WS2WS2WS2WS2W3S2WS2WS2WS2WS2WS2WS2WS2WS2WS2WS2WS2WS2WS2WS2WS2WS2WS2WS2WS2WS2WS2WS2WS2WS2WS2WS2WS2WS2WS2WS2WS2WS2WS2WS2WS2WS2WS2WS2WS2WS2WS2WS2WS2WS2WS2WS2WS2WS2WS2WS2WS2WS2WS2WS2WS2WS2WS2WS2WS2WS2WS2WS2WS2WS2WS2WS2WS2WS2WS2WS2WS2WS2WS2W2S2WS2WS2WS2WS2WS2WS2WS2WS2WS2WS2WS2WS2WS2WS2WS2WS2WS2WS2WS2WS2WS2WS2WS2WS2WS2WS2WS2WS2WS2WS2WS2WS2WS2W2S2WS2WS2WS2WS2WS2WS2WS2WS2WS2WS2WS2WS2WS2WS2WS2WS2WS2WS2WS2WS2WS2WS2WS2WS2WS2WS2WS2WS2WS2WS2WS2W2S2WS2WS2WS2WS2WS2WS2WS2WS2WS2WS2WS2WS2WS2WS2WS2WS2WS2WS2WS2WS2WS2WS2WS2WS2WS2WS2WS2WS2WS2W2S2WS2WS2WS2WS2WS2WS2WS2WS2WS2WS2WS2WS2WS2WS2WS2WS2WS2WS2WS2WS2WS2WS2WS2WS2WS2WS2WS2W2S2WS2WS2WS2WS2WS2WS2WS2WS2WS2WS2WS2WS2WS2WS2WS2WS2WS2WS2WS2WS2WS2WS2WS2WS2WS2WS2W2S2WS2WS2WS2WS2WS2WS2WS2WS2WS2WS2WS2WS2WS2WS2WS2WS2WS2WS2WS2WS2WS2WS2WS2WS2W2S2WS2WS2WS2WS2WS2WS2WS2WS2WS2WS2WS2WS2WS2WS2WS2WS2WS2WS2WS2WS2WS2WS2W3S2WS2WS2WS2WS2WS2WS2WS2WS2WS2WS2WS2WS2WS2WS2WS2WS2WS2WS2WS2W3S2WS2WS2WS2WS2WS2WS2WS2WS2WS2WS2WS2WS2WS2WS2WS2WS2WS2W3S2WS2WS2WS2WS2WS2WS2WS2WS2WS2WS2WS2WS2WS2WS2WS2WS2W2S2WS2WS2WS2WS2WS2WS2WS2WS2WS2WS2WS2WS2WS2WS2W3S2WS2WS2WS2WS2WS2WS2WS2WS2WS2WS2WS2WS2W3S2WS2WS2WS2WS2WS2WS2WS2WS2WS2WS2W2S2WS2WS2WS2WS2WS2WS2WS2WS2W2S2WS2WS2WS2WS2WS2WS2W2S2WS2WS2WS2WS2WS2W2S2WS2WS2WS2W2S2WS2W2S20WS22WS2WS2WS2WS2WS2WS2WS2WS2WS2WS2WS2WS2WS2WS2WS22WS2WS2WS2WS2WS2WS2WS2WS2WS2WS2WS2WS2WS2WS2WS2WS2WS2WS2WS2WS2WS2WS2WS2WS2WS2WS2WS2WS2WS2WS22WS2WS2WS2WS2WS2WS2WS2WS2WS2WS2WS2WS2WS2WS2WS2WS2WS2WS2WS2WS2WS2WS2WS2WS2WS2WS2WS2WS2WS2WS2WS2WS2WS2WS2WS2WS2WS2WS2WS2WS2WS2WS2WS2WS22WS2WS2WS2WS2WS2WS2WS2WS2WS2WS2WS2WS2WS2WS2WS2WS2WS2WS2WS2WS2WS2WS2WS2WS2WS2WS2WS2WS2WS2WS2WS2WS2WS2WS2WS2WS2WS2WS2WS2WS2WS2WS2WS2WS2WS2WS2WS2WS2WS2WS2WS2WS2WS2WS2WS2WS2WS2WS2WS2WS22WS2WS2WS2WS2WS2WS2WS2WS2WS2WS2WS2WS2WS2WS2WS2WS2WS2WS2WS2WS2WS2WS2WS2WS2WS2WS2WS2WS2WS2WS2WS2WS2WS2WS2WS2WS2WS2WS2WS2WS2WS2WS2WS2WS2WS2WS2WS2WS2WS2WS2WS2WS2WS2WS2WS2WS2WS2WS2WS2WS2WS2WS2WS2WS2WS2WS2WS2WS2WS2WS2WS2WS2WS2WS22WS2WS2WS2WS2WS2WS2WS2WS2WS2WS2WS2WS2WS2WS2WS2WS2WS2WS2WS2WS2WS2WS2WS2WS2WS2WS2WS2WS2WS2WS2WS2WS2WS2WS2WS2WS2WS2WS2WS2WS2WS2WS2WS2WS2WS2WS2WS2WS2WS2WS2WS2WS2WS2WS2WS2WS2WS2WS2WS2WS2WS2WS2WS2WS2WS2WS2WS2WS2WS2WS2WS2WS2WS2WS2WS2WS2WS2WS2WS2WS2WS2WS2WS2WS2WS2WS2WS2WS2WS20WS2WS2WS2WS2WS2WS2WS2WS2WS2WS2WS2WS2WS2WS2WS2WS2WS2WS2WS2WS2WS2WS2WS2WS2WS2WS2WS2WS2WS2WS2WS2WS2WS2WS2WS2WS2WS2WS2WS2WS2WS2WS2WS2WS2WS2WS2WS2WS2WS2WS2WS2WS2WS2WS2WS2WS2WS2WS2WS2WS2WS2WS2WS2WS2WS2WS2WS2WS2WS2WS2WS2WS2WS2WS2WS2WS2WS2WS2WS2WS2WS2WS2WS2WS2WS2WS2WS2WS2WS2WS2WS2WS2WS2WS2WS2WS2WS2WS2WS2WS2WS2WS2WS2WS2WS8WS2WS2WS2WS2WS2WS2WS2WS2WS2WS2WS2WS2WS2WS2WS2WS2WS2WS2WS2WS2WS2WS2WS2WS2WS2WS2WS2WS2WS2WS2WS2WS2WS2WS2WS2WS2WS2WS2WS2WS2WS2WS2WS2WS2WS2WS2WS2WS2WS2WS2WS2WS2WS2WS2WS2WS2WS2WS2WS2WS2WS2WS2WS2WS2WS2WS2WS2WS2WS2WS2WS2WS2WS2WS2WS2WS2WS2WS2WS2WS2WS2WS2WS2WS2WS2WS2WS2WS2WS2WS2WS2WS2WS2WS2WS2WS2WS2WS2WS2WS2WS2WS2WS2WS2WS2WS2WS2WS2WS2WS2WS2WS2WS2WS2WS2WS2WS2WS2WS2WS2WS2WS2WS2WS2WS2WS2WS2WS2WS2WS2WS2WS2WS2WS2WS2WS2WS2WS2WS2WS2WS2WS2WS2WS2WS2WS2WS2WS2WS2WS2WS2WS2WS2WS2WS2WS2WS2WS2WS2WS2WS2WS2WS2WS2WS2WS2WS2WS2WS2WS2WS2WS2WS2WS2WS2WS2WS2WS2WS2WS2WS2WS2WS2WS2WS2WS2WS2WS2WS2WS2WS2WS2WS2WS2WS2WS2WS2WS2WS2WS2WS2WS2WS2WS2WS2WS2WS2WS2WS2WS2WS2WS2WS2WS2WS2WS2WS2WS2WS2WS2WS2WS2WS2WS2WS2WS2WS2WS2WS2WS2WS2WS2WS2WS2WS2WS2WS2WS2WS2WS2WS2WS2WS2WS2WS2WS2WS2WS2WS2WS2WS2WS2WS2WS2WS2WS2WS2WS2WS2WS2WS2WS2WS2WS2WS2WS2WS2WS2WS2WS2WS2WS2WS2WS2WS2WS2WS2WS2WS2WS2WS2WS2WS2WS2WS2WS2WS2WS2WS2WS2WS2WS2WS2WS2WS2WS2WS2WS2WS2WS2WS2WS2WS2WS2WS2WS2WS2WS2WS2WS2WS2WS2WS2WS2WS2WS2WS2WS2WS2WS2WS2WS2WS2WS2WS2WS2WS2WS2WS2WS2WS2WS2WS2WS2WS2WS2WS2WS2WS2WS2WS2WS2WS2WS2WS2WS2WS2WS2WS2WS2WS2WS2WS2WS2WS2WS2WS2WS2WS2WS2WS2WS2WS2WS2WS2WS2WS2WS2WS2WS2WS2WS2WS2WS2WS2WS2WS2WS2WS2WS2WS2WS2WS2WS2WS2WS2WS2WS2WS2WS2WS2WS2WS2WS2WS2WS2WS2WS2WS2WS2WS2WS2WS2WS2WS2WS2WS2WS2WS2WS2WS2WS2WS2WS2WS2WS2WS2WS2WS2WS2WS2WS2WS2WS2WS2WS2WS2WS2WS2WS2WS2WS2WS2WS2WS2WS2WS2WS2WS2WS2WS2WS2WS2WS2WS2WS2WS2WS2WS2WS2WS2WS2WS2WS2WS2WS2WS2WS2WS2WS2WS2WS2WS2WS2WS2WS2WS2WS2WS2WS2WS2WS2WS2WS2WS2WS2WS2WS2WS2WS2WS2WS2WS2WS2WS2WS2WS2WS2WS2WS2WS2WS2WS2WS2WS2WS2WS2WS2WS2WS2WS2WS2WS2WS2WS2WS2WS2WS2WS2WS2WS2WS2WS2WS2WS2WS2WS2WS2WS2WS2WS2WS2WS2WS2WS2WS2WS2WS2WS2WS2WS2WS2WS2WS2WS2WS2WS2WS2WS2WS2WS2WS2WS2WS2WS2WS2WS2WS2WS2WS2WS2WS2WS2WS2WS2WS2WS2WS2WS2WS2WS2WS2WS2WS2WS2WS2WS2WS2WS2WS2WS2WS2WS2WS2WS2WS2WS2WS2WS2WS2WS2WS2WS2WS2WS2WS2WS2WS2WS2WS2WS2WS2WS2WS2WS2WS2WS2WS2WS2WS2WS2WS2WS2WS2WS2WS2WS2WS2WS2WS2WS2WS2WS2WS2WS2WS2WS2WS2WS2WS2WS2WS2WS2WS2WS2WS2WS2WS2WS2WS2WS2WS2WS2WS2WS2WS2WS2WS2WS2WS2WS2WS2WS2WS2WS2WS2WS2WS2WS2WS2WS2WS2WS2WS2WS2WS2WS2WS2WS2WS2WS2WS2WS2WS2WS2WS2WS2WS2WS2WS2WS2WS2WS2WS2WS2WS2WS2WS2WS2WS2WS2WS2WS2WS2WS2WS2WS2WS2WS2WS2WS2WS2WS2WS2WS2WS2WS2WS2WS2WS2WS2WS2WS2WS2WS2WS2WS2WS2WS2WS2WS2WS2WS2WS2WS2WS2WS2WS2WS2WS2WS2WS2WS2WS2WS2WS2WS2WS2WS2WS2WS2WS2WS2WS2WS2WS2WS2WS2WS2WS2WS2WS2WS2WS2WS2WS2WS2WS2WS2WS2WS2WS2WS2WS2WS2WS2WS2WS2WS2WS2WS2WS2WS2WS2WS2WS2WS2WS2WS2WS2WS2WS2WS2WS2WS2WS2WS2WS2WS2WS2WS2WS2WS2WS2WS2WS2WS2WS2WS2WS2WS2WS2WS2WS2WS2WS2WS2WS2WS2WS2WS2WS2WS2WS2WS2WS2WS2WS2WS2WS2WS2WS2WS2WS2WS2WS2WS2WS2WS2WS2WS2WS2WS2WS2WS2WS2WS2WS2WS2WS2WS2WS2WS2WS2WS2WS2WS2WS2WS2WS2WS2WS2WS2WS2WS2WS2WS2WS2WS2WS2WS2WS2WS2WS2WS2WS2WS2WS2WS2WS2WS2WS2WS2WS2WS2WS2WS2WS2WS2WS2WS2WS2WS2WS2WS2WS2WS2WS2WS2WS2WS2WS2WS2WS2WS2WS2WS2WS2WS2WS2WS2WS2WS2WS2WS2WS2WS2WS2WS2WS2WS2WS2WS2WS2WS2WS2WS2WS2WS2WS2WS2WS2WS2WS2WS2WS2WS2WS2WS2WS2WS2WS2WS2WS2WS2WS2WS2WS2WS2WS2WS2WS2WS2WS2WS2WS2WS2WS2WS2WS2WS2WS2WS2WS2WS2WS2WS2WS2WS2WS2WS2WS2WS2WS2WS2WS2WS2WS2WS2WS2WS2WS2WS2WS2WS2WS2WS2WS2WS2WS2WS2WS2WS2WS2WS2WS2WS2WS2WS2WS2WS2WS2WS2WS2WS2WS2WS2WS2WS2WS2WS2WS2WS2WS2WS2WS2WS2WS2WS2WS2WS2WS2WS2WS2WS2WS2WS2WS2WS2WS2WS2WS2WS2WS2WS2WS2WS2WS2WS2WS2WS2WS2WS2WS2WS2WS2WS2WS2WS2WS2WS2WS2WS2WS2WS2WS2WS2WS2WS2WS2WS2WS2WS2WS2WS2WS2WS2WS2WS2WS2WS2WS2WS2WS2WS2WS2WS2WS2WS2WS2WS2WS2WS2WS2WS2WS2WS2WS2WS2WS2WS2WS2WS2WS2WS2WS2WS2WS2WS2WS2WS2WS2WS2WS2WS2WS2WS2WS2WS2WS2WS2WS2WS2WS2WS2WS2WS4WS2WS2WS2WS2WS2WS2WS2WS2WS2WS2WS2WS2WS2WS2WS2WS2WS2WS2WS2WS2WS2WS2WS2WS2WS2WS2WS2WS2WS2WS2WS2WS2WS2WS2WS2WS2WS2WS2WS2WS2WS2WS2WS2WS2WS2WS2WS2WS2WS2WS2WS2WS2WS2WS2WS2WS2WS2WS2WS2WS2WS2WS2WS2WS2WS2WS2WS2WS2WS2WS2WS2WS2WS2WS2WS2WS2WS2WS2WS2WS2WS2WS2WS2WS2WS2WS2WS2WS2WS2WS2WS2WS2WS2WS2WS2WS2WS2WS2WS2WS2WS2WS2WS2WS2WS2WS2WS2WS2WS2WS2WS2WS2WS2WS2WS2WS2WS2WS2WS2WS2WS2WS2WS2WS2WS2WS2WS2WS2WS2WS2WS2WS2WS2WS2WS2WS2WS2WS2WS2WS2WS2WS2WS2WS2WS2WS2WS2WS2WS2WS2WS2WS2WS2WS2WS2WS2WS2WS2WS2WS2WS2WS2WS2WS2WS2WS2WS2WS2WS2WS2WS2WS2WS2WS2WS2WS2WS2WS2WS2WS2WS2WS2WS2WS2WS2WS2WS2WS2WS2WS2WS2WS2WS2WS2WS2WS2WS2WS2WS2WS2WS2WS2WS2WS2WS2WS2WS2WS2WS2WS2WS2WS2WS2WS2WS2WS2WS2WS2WS2WS2WS2WS2WS2WS2WS2WS2WS2WS2WS2WS2WS2WS2WS2WS2WS2WS2WS2WS2WS2WS2WS2WS2WS2WS2WS2WS2WS2WS2WS2WS2WS2WS2WS2WS2WS2WS2WS2WS2WS2WS2WS2WS2WS2WS2WS2WS2WS2WS2WS2WS2WS2WS2WS2WS2WS2WS2WS2WS2WS2WS2WS2WS2WS2WS2WS2WS2WS2WS2WS2WS2WS2WS2WS2WS2WS2WS2WS2WS2WS2WS2WS2WS2WS2WS2WS2WS2WS2WS2WS2WS2WS2WS2WS2WS2WS2WS2WS2WS2WS2WS2WS2WS2WS2WS2WS2WS2WS2WS2WS2WS2WS2WS2WS2WS2WS2WS2WS2WS2WS2WS2WS2WS2WS2WS2WS2WS2WS2WS2WS2WS2WS2WS2WS2WS2WS2WS2WS2WS2WS2WS2WS2WS2WS2WS2WS2WS2WS2WS2WS2WS2WS2WS2WS2WS2WS2WS2WS2WS2WS2WS2WS2WS2WS2WS2WS2WS2WS2WS2WS2WS2WS2WS2WS2WS2WS2WS2WS2WS2WS2WS2WS2WS2WS2WS2WS2WS2WS2WS2WS2WS2WS2WS2WS2WS2WS2WS2WS2WS2WS2WS2WS2WS2WS2WS2WS2WS2WS2WS2WS2WS2WS2WS2WS2WS2WS2WS2WS2WS2WS2WS2WS2WS2WS2WS2WS2WS2WS2WS2WS2WS2WS2WS2WS2WS2WS2WS2WS2WS2WS2WS2WS2WS2WS2WS2WS2WS2WS2WS2WS2WS2WS2WS2WS2WS2WS2WS2WS2WS2WS2WS2WS2WS2WS2WS2WS2WS2WS2WS2WS2WS2WS2WS2WS2WS2WS2WS2WS2WS2WS2WS2WS2WS2WS2WS2WS2WS2WS2WS2WS2WS2WS2WS2WS2WS2WS2WS2WS2WS2WS2WS2WS2WS2WS2WS2WS2WS2WS2WS2WS2WS2WS2WS2WS2WS2WS2WS2WS2WS2WS2WS2WS2WS2WS2WS2WS2WS2WS2WS2WS2WS2WS2WS2WS2WS2WS2WS2WS2WS2WS2WS2WS2WS2WS2WS2WS2WS2WS2WS2WS2WS2WS2WS2WS2WS2WS2WS2WS2WS2WS2WS2WS2WS2WS2WS2WS2WS2WS2WS2WS2WS2WS2WS2WS2WS2WS2WS2WS2WS2WS2WS2WS2WS2WS2WS2WS2WS2WS2WS2WS2WS2WS2WS2WS2WS2WS2WS2WS2WS2WS2WS2WS2WS2WS2WS2WS2WS2WS2WS2WS2WS2WS2WS2WS2WS2WS2WS2WS2WS2WS2WS2WS2WS2WS2WS2WS2WS2WS2WS2WS2WS2WS2WS2WS2WS2WS2WS2WS2WS2WS2WS2WS2WS2WS2WS2WS2WS2WS2WS2WS2WS2WS2WS2WS2WS2WS2WS2WS2WS2WS2WS2WS2WS2WS2WS2WS2WS2WS2WS2WS2WS2WS2WS2WS2WS2WS2WS2WS2WS2WS2WS2WS2WS2WS2WS2WS2WS2WS2WS2WS2WS2WS2WS2WS2WS2WS2WS2WS2WS2WS2WS2WS2WS2WS2WS2WS2WS2WS2WS2WS2WS2WS2WS2WS2WS2WS2WS2WS2WS2WS2WS2WS2WS2WS2WS2WS2WS2WS2WS2WS2WS2WS2WS2WS2WS2WS2WS2WS2WS2WS2WS2WS2WS2WS2WS2WS2WS2WS2WS2WS2WS2WS2WS2WS2WS2WS2WS2WS2WS2WS2WS2WS2WS2WS2WS2WS2WS2WS2WS2WS2WS2WS2WS2WS2WS2WS2WS2WS2WS2WS2WS2WS2WS2WS2WS2WS2WS2WS2WS2WS2WS2WS2WS2WS2WS2WS2WS2WS2WS2WS2WS2WS2WS2WS2WS2WS2WS2WS2WS2WS2WS2WS2WS2WS2WS2WS2WS2WS2WS2WS2WS2WS2WS2WS2WS2WS2WS2WS2WS2WS2WS2WS2WS2WS2WS2WS2WS2WS2WS2WS2WS2WS2WS2WS2WS2WS2WS2WS2WS2WS2WS2WS2WS2WS2WS2WS2WS2WS2WS2WS2WS2WS2WS2WS2WS2WS2WS2WS2WS2WS2WS2WS2WS2WS2WS2WS2WS2WS2WS2WS2WS2WS2WS2WS2WS2WS2WS2WS2WS2WS2WS2WS2WS2WS2WS2WS2WS2WS2WS2WS2WS2WS2WS2WS2WS2WS2WS2WS2WS2WS2WS2WS2WS2WS2WS2WS2WS2WS2WS2WS2WS2WS2WS2WS2WS2WS2WS2WS2WS2WS2WS2WS2WS2WS2WS2WS2WS2WS2WS2WS2WS2WS2WS2WS2WS2WS2WS2WS2WS2WS2WS2WS2WS2WS2WS2WS2WS2WS2WS2WS2WS2WS2WS2WS2WS2WS2WS2WS2WS2WS2WS2WS2WS2WS2WS2WS2WS2WS2WS2WS2WS2WS2WS2WS2WS2WS2WS2WS2WS2WS2WS2WS2WS2WS2WS2WS2WS2WS2WS2WS2WS2WS2WS2WS2WS2WS2WS2WS2WS2WS2WS2WS2WS2WS2WS2WS2WS2WS2WS2WS2WS2WS2WS2WS2WS2WS2WS2WS2WS2WS2WS2WS2WS2WS2WS2WS2WS2WS2WS2WS2WS2WS2WS2WS2WS2WS2WS2WS2WS2WS2WS2WS2WS2WS2WS2WS2WS2WS2WS2WS2WS2WS2WS2WS2WS2WS2WS2WS2WS2WS2WS2WS2WS2WS2WS2WS2WS2WS2WS2WS2WS2WS2WS2WS2WS2WS2WS2WS2WS2WS2WS2WS2WS2WS2WS2WS2WS2WS2WS2WS2WS2WS2WS2WS2WS2WS2WS2WS2WS2WS2WS2WS2WS2WS2WS2WS2WS2WS2WS2WS2WS2WS2WS2WS2WS2WS2WS2WS2WS2WS2WS2WS2WS2WS2WS2WS2WS2WS2WS2WS2WS2WS2WS2WS2WS2WS2WS2WS2WS2WS2WS2WS2WS2WS2WS2WS2WS2WS2WS2WS2WS2WS2WS2WS2WS2WS2WS2WS2WS2WS2WS2WS2WS2WS2WS2WS2WS2WS2WS2WS2WS2WS2WS2WS2WS2WS2WS2WS2WS2WS2WS2WS2WS2WS2WS2WS2WS2WS2WS2WS2WS2WS2WS2WS2WS2WS2WS2WS2WS2WS2WS2WS2WS2WS2WS2WS2WS2WS2WS2WS2WS2WS2WS2WS2WS2WS2WS2WS2WS2WS2WS2WS2WS2WS2WS2WS2WS2WS2WS2WS2WS2WS2WS2WS2WS2WS2WS2WS2WS2WS2WS2WS2WS2WS2WS2WS2WS2WS2WS2WS2WS2WS2WS2WS2WS2WS2WS2WS2WS2WS2WS2WS2WS2WS2WS2WS2WS2WS2WS2WS2WS2WS2WS2WS2WS2WS2WS2WS2WS2WS2WS2WS2WS2WS2WS2WS2WS2WS2WS2WS2WS2WS2WS2WS2WS2WS2WS2WS2WS2WS2WS2WS2WS2WS2WS2WS2WS2WS2WS2WS2WS2WS2WS2WS2WS2WS2WS2WS2WS2WS2WS2WS2WS2WS2WS2WS2WS2WS2WS2WS2WS2WS2WS2WS2WS2WS2WS2WS2WS2WS2WS2WS2WS2WS2WS2WS2WS2WS2WS2WS2WS2WS2WS2WS2WS2WS2WS2WS2WS2WS2WS2WS2WS2WS2WS2WS2WS2WS2WS2WS2WS2WS2WS2WS2WS2WS2WS2WS2WS2WS2WS2WS2WS2WS2WS2WS2WS2WS2WS2WS2WS2WS2WS2WS2WS2WS2WS2WS2WS2WS2WS2WS2WS2WS2WS2WS2WS2WS2WS2WS2WS2WS2WS2WS2WS2WS2WS2WS2WS2WS2WS2WS2WS2WS2WS2WS2WS2WS2WS2WS2WS2WS2WS2WS2WS2WS2WS2WS2WS2WS2WS2WS2WS2WS2WS2WS2WS2WS2WS2WS2WS2WS2WS2WS2WS2WS2WS2WS2WS2WS2WS2WS2WS2WS2WS2WS2WS2WS2WS2WS2WS2WS2WS2WS2WS2WS2WS2WS2WS2WS2WS2WS2WS2WS2WS2WS2WS2WS2WS2WS2WS2WS2WS2WS2WS2WS2WS2WS2WS2WS2WS2WS2WS2WS2WS2WS2WS2WS2WS2WS2WS2WS2WS2WS2WS2WS2WS2WS2WS2WS2WS2WS2WS2WS2WS2WS2WS2WS2WS2WS2WS2WS2WS2WS2WS2WS2WS2WS2WS2WS2WS2WS2WS2WS2WS2WS2WS2WS2WS2WS2WS2WS2WS2WS2WS2WS2WS2WS2WS2WS2WS2WS2WS2WS2WS2WS2WS2WS2WS2WS2WS2WS2WS2WS2WS2WS2WS2WS2WS2WS2WS2WS2WS2WS2WS2WS2WS2WS2WS2WS2WS2WS2WS2WS2WS2WS2WS2WS2WS2WS2WS2WS2WS2WS2WS2WS2WS2WS2WS2WS2WS2WS2WS2WS2WS2WS2WS2WS2WS2WS2WS2WS2WS2WS2WS2WS2WS2WS2WS2WS2WS2WS2WS2WS2WS2WS2WS2WS2WS2WS2WS2WS2WS2WS2WS2WS2WS2WS2WS2WS2WS2WS2WS2WS2WS2WS2WS2WS2WS2WS2WS2WS2WS2WS2WS2WS2WS2WS2WS2WS2WS2WS2WS2WS2WS2WS2WS2WS2WS2WS2WS2WS2WS2WS2WS2WS2WS2WS2WS2WS2WS2WS2WS2WS2WS2WS2WS2WS2WS2WS2WS2WS2WS2WS2WS2WS2WS2WS2WS2WS2WS2WS2WS2WS2WS2WS2WS2WS2WS2WS2WS2WS2WS2WS2WS2WS2WS2WS2WS2WS2WS2WS2WS2WS2WS2WS2WS2WS2WS2WS2WS2WS2WS2WS2WS2WS2WS2WS2WS2WS2WS2WS2WS2WS2WS2WS2WS2WS2WS2WS2WS2WS2WS2WS2WS2WS2WS2WS2WS2WS2WS2WS2WS2WS2WS2WS2WS2WS2WS2WS2WS2WS2WS2WS2WS2WS2WS2WS2WS2WS2WS2WS2WS2WS2WS2WS2WS2WS2WS2WS2WS2WS2WS2WS2WS2WS2WS2WS2WS2WS2WS2WS2WS2WS2WS2WS2WS2WS2WS2WS2WS2WS2WS2WS2WS2WS2WS2WS2WS2WS2WS2WS2WS2WS2WS2WS2WS2WS2WS2WS2WS2WS2WS2WS2WS2WS2WS2WS2WS2WS2WS2WS2WS2WS2WS2WS2WS2WS2WS2WS2WS2WS2WS2WS2WS2WS2WS2WS2WS2WS2WS2WS2WS2WS2WS2WS2WS2WS2WS2WS2WS2WS2WS2WS2WS2WS2WS2WS2WS2WS2WS2WS2WS2WS2WS2WS2WS2WS2WS2WS2WS2WS2WS2WS2WS2WS2WS2WS2WS2WS2WS2WS2WS2WS2WS2WS2WS2WS2WS2WS2WS2WS2WS2WS2WS2WS2WS2WS2WS2WS2WS2WS2WS2WS2WS2WS2WS2WS2WS2WS2WS2WS2WS2WS2WS2WS2WS2WS2WS2WS2WS2WS2WS2WS2WS2WS2WS2WS2WS2WS2WS2WS2WS2WS2WS2WS2WS2WS2WS2WS2WS2WS2WS2WS2WS2WS2WS2WS2WS2WS2WS2WS2WS2WS2WS2WS2WS2WS2WS2WS2WS2WS2WS2WS2WS2WS2WS2WS2WS2WS2WS2WS2WS2WS2WS2WS2WS2WS2WS2WS2WS2WS2WS2WS2WS2WS2WS2WS2WS2WS2WS2WS2WS2WS2WS2WS2WS2WS2WS2WS2WS2WS2WS2WS2WS2WS2WS2WS2WS2WS2WS2WS2WS2WS2WS2WS2WS2WS2WS2WS2WS2WS2WS2WS2WS2WS2WS2WS2WS2WS2WS2WS2WS2WS2WS2WS2WS2WS2WS2WS2WS2WS2WS2WS2WS2WS2WS2WS2WS2WS2WS2WS2WS2WS2WS2WS2WS2WS2WS2WS2WS2WS2WS2WS2WS2WS2WS2WS2WS2WS2WS2WS2WS2WS2WS2WS2WS2WS2WS2WS2WS2WS2WS2WS2WS2WS2WS2WS2WS2WS2WS2WS2WS2WS2WS2WS2WS2WS2WS2WS2WS2WS2WS2WS2WS2WS2WS2WS2WS2WS2WS2WS2WS2WS2WS2WS2WS2WS2WS2WS2WS2WS2WS2WS2WS2WS2WS2WS2WS2WS2WS2WS2WS2WS2WS2WS2WS2WS2WS2WS2WS2WS2WS2WS2WS2WS2WS2WS2WS2WS2WS2WS2WS2WS2WS2WS2WS2WS2WS2WS2WS2WS2WS2WS2WS2WS2WS2WS2WS2WS2WS2WS2WS2WS2WS2WS2WS2WS2WS2WS2WS2WS2WS2WS2WS2WS2WS2WS2WS2WS2WS2WS2WS2WS2WS2WS2WS2WS2WS2WS2WS2WS2WS2WS2WS2WS2WS2WS2WS2WS2WS2WS2WS2WS2WS2WS2WS2WS2WS2WS2WS2WS2WS2WS2WS2WS2WS2WS2WS2WS2WS2WS2WS2WS2WS2WS2WS2WS2WS2WS2WS2WS2WS2WS2WS2WS2WS2WS2WS2WS2WS2WS2WS2WS2WS2WS2WS2WS2WS2WS2WS2WS2WS2WS2WS2WS2WS2WS2WS2WS2WS2WS2WS2WS2WS2WS2WS2WS2WS2WS2WS2WS2WS2WS2WS2WS2WS2WS2WS2WS2WS2WS2WS2WS2WS2WS2WS2WS2WS2WS2WS2WS2WS2WS2WS2WS2WS2WS2WS2WS2WS2WS2WS2WS2WS2WS2WS2WS2WS2WS2WS2WS2WS2WS2WS2WS2WS2WS2WS2WS2WS2WS2WS2WS2WS2WS2WS2WS2WS2WS2WS2WS2WS2WS2WS2WS2WS2WS2WS2WS2WS2WS2WS2WS2WS2WS2WS2WS2WS2WS2WS2WS2WS2WS2WS2WS2WS2WS2WS2WS2WS2WS2WS2WS2WS2WS2WS2WS2WS2WS2WS2WS2WS2WS2WS2WS2WS4WS2WS2WS2WS2WS2WS2WS2WS2WS2WS2WS2WS2WS2WS2WS2WS2WS2WS2WS2WS2WS2WS2WS2WS2WS2WS2WS2WS2WS2WS2WS2WS2WS2WS2WS2WS2WS2WS2WS2WS2WS2WS2WS2WS2WS2WS2WS2WS2WS2WS2WS2WS2WS2WS2WS2WS2WS2WS2WS2WS2WS2WS2WS2WS2WS2WS2WS2WS2WS2WS2WS2WS2WS2WS2WS2WS2WS2WS2WS2WS2WS2WS2WS2WS2WS2WS2WS2WS2WS2WS2WS2WS2WS2WS2WS2WS2WS2WS2WS2WS2WS2WS2WS2WS2WS2WS2WS2WS2WS2WS2WS2WS2WS2WS2WS2WS2WS2WS2WS2WS2WS2WS2WS2WS2WS2WS2WS2WS2WS2WS2WS2WS2WS2WS2WS2WS2WS2WS2WS2WS2WS2WS2WS2WS2WS2WS2WS2WS2WS2WS2WS2WS2WS2WS2WS2WS2WS2WS2WS2WS2WS2WS2WS2WS2WS2WS2WS2WS2WS2WS2WS2WS2WS2WS2WS2WS2WS2WS2WS2WS2WS2WS2WS2WS2WS2WS2WS2WS2WS2WS2WS2WS2WS2WS2WS2WS2WS2WS2WS2WS2WS2WS2WS2WS2WS2WS2WS2WS2WS2WS2WS2WS2WS2WS2WS2WS2WS2WS2WS2WS2WS2WS2WS2WS2WS2WS2WS2WS2WS2WS2WS2WS2WS2WS2WS2WS2WS2WS2WS2WS2WS2WS2WS2WS2WS2WS2WS2WS2WS2WS2WS2WS2WS2WS2WS2WS2WS2WS2WS2WS2WS2WS2WS2WS2WS2WS2WS2WS2WS2WS2WS2WS2WS2WS2WS2WS2WS2WS2WS2WS2WS2WS2WS2WS2WS2WS2WS2WS2WS2WS2WS2WS2WS2WS2WS2WS2WS2WS2WS2WS2WS2WS2WS2WS2WS2WS2WS2WS2WS2WS2WS2WS2WS2WS2WS2WS2WS2WS2WS2WS2WS2WS2WS2WS2WS2WS2WS2WS2WS2WS2WS2WS2WS2WS2WS2WS2WS2WS2WS2WS2WS2WS2WS2WS2WS2WS2WS2WS2WS2WS2WS2WS2WS2WS2WS2WS2WS2WS2WS2WS2WS2WS2WS2WS2WS2WS2WS2WS2WS2WS2WS2WS2WS2WS2WS2WS2WS2WS2WS2WS2WS2WS2WS2WS2WS2WS2WS2WS2WS2WS2WS2WS2WS2WS2WS2WS2WS2WS2WS2WS2WS2WS2WS2WS2WS2WS2WS2WS2WS2WS2WS2WS2WS2WS2WS2WS2WS2WS2WS2WS2WS2WS2WS2WS2WS2WS2WS2WS2WS2WS2WS2WS2WS2WS2WS2WS2WS2WS2WS2WS2WS2WS2WS2WS2WS2WS2WS2WS2WS2WS2WS2WS2WS2WS2WS2WS2WS2WS2WS2WS2WS2WS2WS2WS2WS2WS2WS2WS2WS2WS2WS2WS2WS2WS2WS2WS2WS2WS2WS2WS2WS2WS2WS2WS2WS2WS2WS2WS2WS2WS2WS2WS2WS2WS2WS2WS2WS2WS2WS2WS2WS2WS2WS2WS2WS2WS2WS2WS2WS2WS2WS2WS2WS2WS2WS2WS2WS2WS2WS2WS2WS2WS2WS2WS2WS2WS2WS2WS2WS2WS2WS2WS2WS2WS2WS2WS2WS2WS2WS2WS2WS2WS2WS2WS2WS2WS2WS2WS2WS2WS2WS2WS2WS2WS2WS2WS2WS2WS2WS2WS2WS2WS2WS2WS2WS2WS2WS2WS2WS2WS2WS2WS2WS2WS2WS2WS2WS2WS2WS2WS2WS2WS2WS2WS2WS2WS2WS2WS2WS2WS2WS2WS2WS2WS2WS2WS2WS2WS2WS2WS2WS2WS2WS2WS2WS2WS2WS2WS2WS2WS2WS2WS2W2S2WS2WS2WS2WS2WS2WS2WS2WS2WS2WS2WS2WS2WS2WS2WS2WS2WS2WS2WS2WS2WS2WS2WS2WS2WS2WS2WS2WS2WS2WS2WS2WS2WS2WS2WS2WS2WS2WS2WS2WS2WS2WS2WS2WS2WS2WS2WS2WS2WS2WS2WS2WS2WS2WS2WS2WS2WS2WS2WS2WS2WS2WS2WS2WS2WS2WS2WS2WS2WS2WS2WS2WS2WS2WS2WS2WS2WS2WS2WS2WS2WS2WS2WS2WS2WS2WS2WS2WS2WS2WS2WS2WS2WS2WS2WS2WS2WS2WS2WS2WS2WS2WS2WS2WS2WS2WS2WS2WS2WS2WS2WS2WS2WS2WS2WS2WS2WS2WS2WS2WS2WS2WS2WS2WS2WS2WS2WS2WS2WS2WS2WS2WS2WS2WS2WS2WS2WS2WS2WS2WS2WS2WS2WS2WS2WS2WS2WS2WS2WS2WS2WS2WS2WS2WS2WS2WS2WS2WS2WS2WS2WS2WS2WS2WS2WS2WS2WS2WS2WS2WS2WS2WS2WS2WS2WS2WS2WS2WS2WS2WS2WS2WS2WS2WS2WS2WS2WS2WS2WS2WS2WS2WS2WS2WS2WS2WS2WS2WS2WS2WS2WS2WS2WS2WS2WS2WS2WS2WS2WS2WS2WS2WS2WS2WS2WS2WS2WS2WS2WS2WS2WS2WS2WS2WS2WS2WS2WS2WS2WS2WS2WS2WS2WS2WS2WS2WS2WS2WS2WS2WS2WS2WS2WS2WS2WS2WS2WS2WS2WS2WS2WS2WS2WS2WS2WS2WS2WS2WS2WS2WS2WS2WS2WS2WS2WS2WS2WS2WS2WS2WS2WS2WS2WS2WS2WS2WS2WS2WS2WS2WS2WS2WS2WS2WS2WS2WS2WS2WS2WS2WS2WS2WS2WS2WS2WS2WS2WS2WS2WS2WS2WS2WS2WS2WS2WS2WS2WS2WS2WS2WS2WS2WS2WS2WS2WS2WS2WS2WS2WS2WS2WS2WS2WS2WS2WS2WS2WS2WS2WS2WS2WS2WS2WS2WS2WS2WS2WS2WS2WS2WS2WS2WS2WS2WS2WS2WS2WS2WS2WS2WS2WS2WS2WS2WS2WS2WS2WS2WS2WS2WS2WS2WS2WS2WS2WS2WS2WS2WS2WS2WS2WS2WS2WS2WS2WS2WS2WS2WS2WS2WS2WS2WS2WS2WS2WS2WS2WS2WS2WS2WS2WS2WS2WS2WS2WS2WS2WS2WS2WS2WS2WS2WS2WS2WS2WS2WS2WS2WS2WS2WS2WS2WS2WS2WS2WS2WS2WS2WS2WS2WS2WS2WS2WS2WS2WS2WS2WS2WS2WS2WS2WS2WS2WS2WS2WS2WS2WS2WS2WS2WS2WS2WS2WS2WS2WS2WS2WS2WS2WS2WS2WS2WS2WS2WS2WS2WS2WS2WS2WS2WS2WS2WS2WS2WS2WS2WS2WS2WS2WS2WS2WS2WS2WS2WS2WS2WS2WS2WS2WS2WS2WS2WS2WS2WS2WS2WS2WS2WS2WS2WS2WS2WS2WS2WS2WS2WS2WS2WS2WS2WS2WS2WS2WS2WS2WS2WS2WS2WS2WS2WS2WS2WS2WS2WS2WS2WS2WS2WS2WS2WS2WS2WS2WS2WS2WS2WS2WS2WS2WS2WS2WS2WS2WS2WS2WS2WS2WS2WS2WS2WS2WS2WS2WS2WS2WS2WS2WS2WS2WS2WS2WS2WS2WS2WS2WS2WS2WS2WS2WS2WS2WS2WS2WS2WS2WS2WS2WS2WS2WS2WS2WS2WS2WS2WS2WS2WS2WS2WS2WS2WS2WS2WS2WS2WS2WS2WS2WS2WS2WS2WS2WS2WS2WS2WS2WS2WS2WS2WS2WS2WS2WS2WS2WS2WS2WS2WS2WS2WS2WS2WS2WS2WS2WS2WS2WS2WS2WS2WS2WS2WS2WS2WS2WS2WS2WS2WS2WS2WS2WS2WS2WS2WS2WS2WS2WS2WS2WS2WS2WS2WS2WS2WS2WS2WS2WS2WS2WS2WS2WS2WS2WS2WS2WS2WS2WS2WS2WS2WS2WS2WS2WS2WS2WS2WS2WS2WS2WS2WS2WS2WS2WS2WS2WS2WS2WS2WS2WS2WS2WS2WS2WS2WS2WS2WS2WS2WS2WS2WS2WS2WS2WS2WS2WS2WS2WS2WS2WS2WS2WS2WS2WS2WS2WS2WS2WS2WS2WS2WS2WS2WS2WS2WS2WS2WS2WS2WS2WS2WS2WS2WS2WS2WS2WS2WS2WS2WS2WS2WS2WS2WS2WS2WS2WS2WS2WS2WS2WS2WS2WS2WS2WS2WS2WS2WS2WS2WS2WS2WS2WS2WS2WS2WS2WS2WS2WS2WS2WS2WS2WS2WS2WS2WS2WS2WS2WS2WS2WS2WS2WS2WS2WS2WS2WS2WS2WS2WS2WS2WS2WS2WS2WS2WS2WS2WS2WS2WS2WS2WS2WS2WS2WS2WS2WS2WS2WS2WS2WS2WS2WS2WS2WS2WS2WS2WS2WS2WS2WS2WS2WS2WS2WS2WS2WS2WS2WS2WS2WS2WS2WS2WS2WS2WS2WS2WS2WS2WS2WS2WS2WS2WS2WS2WS2WS2WS2WS2WS2WS2WS2WS2WS2WS2WS2WS2WS2WS2WS2WS2WS2WS2WS2WS2WS2WS2WS2WS2WS2WS2WS2WS2WS2WS2WS2WS2WS2WS2WS2WS2WS2WS2WS2WS2WS2WS2WS2WS2WS2WS2WS2WS2WS2WS2WS2WS2WS2WS2WS2WS2WS2WS2WS2WS2WS2WS2WS2WS2WS2WS2WS2WS2WS2WS2WS2WS2WS2WS2WS2WS2WS2WS2WS2WS2WS2WS2WS2WS2WS2WS2WS2WS2WS2WS2WS2WS2WS2WS2WS2WS2WS2WS2WS2WS2WS2WS2WS2WS2WS2WS2WS2WS2WS2WS2WS2WS2WS2WS2WS2WS2WS2WS2WS2WS2WS2WS2WS2WS2WS2WS2WS2WS2WS2WS2WS2WS2WS2WS2WS2WS2WS2WS2WS2WS2WS2WS2WS2WS2WS2WS2WS2WS2WS2WS2WS2WS2WS2WS2WS2WS2WS2WS2WS2WS2WS2WS2WS2WS2WS2WS2WS2WS2WS2WS2WS2WS2WS2WS2WS2WS2WS2WS2WS2WS2WS2WS2WS2WS2WS2WS2WS2WS2WS2WS2WS2WS2WS2WS2WS2WS2WS2WS2WS2WS2WS2WS2WS2WS2WS2WS2WS2WS2WS2WS2WS2WS2WS2WS2WS2WS2WS2WS2WS2WS2WS2WS2WS2WS2WS2WS2WS2WS2WS2WS2WS2WS2WS2WS2WS2WS2WS2WS2WS2WS2WS2WS2WS2WS2WS2WS2WS2WS2WS2WS2WS2WS2WS2WS2WS2WS2WS2WS2WS2WS2WS2WS2WS2WS2WS2WS2WS2WS2WS2WS2WS2WS2WS2WS2WS2WS2WS2WS2WS2WS2WS2WS2WS2WS2WS2WS2WS2WS2WS2WS2WS2WS2WS2WS2WS2WS2WS2WS2WS2WS2WS2WS2WS2WS2WS2WS2WS2WS2WS2WS2WS2WS2WS2WS2WS2WS2WS2WS2WS2WS2WS2WS2WS2WS2WS2WS2WS2WS2WS2WS2WS2WS2WS2WS2WS2WS2WS2WS2WS2WS2WS2WS2WS2WS2WS2WS2WS2WS2WS2WS2WS2WS2WS2WS2WS2WS2WS2WS2WS2WS2WS2WS2WS2WS2WS2WS2WS2WS2WS2WS2WS2WS2WS2WS2WS2WS2WS2WS2WS2WS2WS2WS2WS2WS2WS2WS2WS2WS2WS2WS2WS2WS2WS2WS2WS2WS2WS2WS2WS2WS2WS2WS2WS2WS2WS2WS2WS2WS2WS2WS2WS2WS2WS2WS2WS2WS2WS2WS2WS2WS2WS2WS2WS2WS2WS2WS2WS2WS2WS2WS2WS2WS2WS2WS2WS2WS2WS2WS2WS2WS2WS2WS2WS2WS2WS2WS2WS2WS2WS2WS2WS2WS2WS2WS2WS2WS2WS2WS2WS2WS2WS2WS2WS2WS2WS2WS2WS2WS2WS2WS2WS2WS2WS2WS2WS2WS2WS2WS2WS2WS2WS2WS2WS2WS2WS2WS2WS2WS2WS2WS2WS2WS2WS2WS2WS2WS2WS2WS2WS2WS2WS2WS2WS2WS2WS2WS2WS2WS2WS2WS2WS2WS2WS2WS2WS2WS2WS2WS2WS2WS2WS2WS2WS2WS2WS2WS2WS2WS2WS2WS2WS2WS2WS2WS2WS2WS2WS2WS2WS2WS2WS2WS2WS2WS2WS2WS2WS2WS2WS2WS2WS2WS2WS2WS2WS2WS2WS2WS2WS2WS2WS2WS2WS2WS2WS2WS2WS2WS2WS2WS2WS2WS2WS2WS2WS2WS2WS2WS2WS2WS2WS2WS2WS2WS2WS2WS2WS2WS2WS2WS2WS2WS2WS2WS2WS2WS2WS2WS2WS2WS2WS2WS2WS2WS2WS2WS2WS2WS2WS2WS2WS2WS2WS2WS2WS2WS2WS2WS2WS2WS2WS2WS2WS2WS2WS2WS2WS2WS2WS2WS2WS2WS2WS2WS2WS2WS2WS2WS2WS2WS2WS2WS2WS2WS2WS2WS2WS2WS2WS2WS2WS2WS2WS2WS2WS2WS2WS2WS2WS2WS2WS2WS2WS2WS2WS2WS2WS2WS2WS2WS2WS2WS2WS2WS2WS2WS2WS2WS2WS2WS2WS2WS2WS2WS2WS2WS2WS2WS2WS2WS2WS2WS2WS2WS2WS2WS2WS2WS2WS2WS2WS2WS2WS2WS2WS2WS2WS2WS2WS2WS2WS2WS2WS2WS2WS2WS2WS2WS2WS2WS2WS2WS2WS2WS2WS2WS2WS2WS2WS2WS2WS2WS2WS2WS2WS2WS2WS2WS2WS2WS2WS2WS2WS2WS2WS2WS2WS2WS2WS2WS2WS2WS2WS2WS2WS2WS2WS2WS2WS2WS2WS2WS2WS2WS2WS2WS2WS2WS2WS2WS2WS2WS2WS2WS2WS2WS2WS2WS2WS2WS2WS2WS2WS2WS2WS2WS2WS2WS2WS2WS2WS2WS2WS2WS2WS2WS2WS2WS2WS2WS2WS2WS2WS2WS2WS2WS2WS2WS2WS2WS2WS2WS2WS2WS2WS2WS2WS2WS2WS2WS2WS2WS2WS2WS2WS2WS2WS2WS2WS2WS2WS2WS2WS2WS2WS2WS2WS2WS2WS2WS2WS2WS2WS2WS2WS2WS2WS2WS2WS2WS2WS2WS2WS2WS2WS2WS2WS2WS2WS2WS2WS2WS2WS2WS2WS2WS2WS2WS2WS2WS2WS2WS2WS2WS2WS2WS2WS2WS2WS2WS2WS2WS2WS2WS2WS2WS2WS2WS2WS2WS2WS2WS2WS2WS2WS2WS2WS2WS2WS2WS2WS2WS2WS2WS2WS2WS2WS2WS2WS2WS2WS2WS2WS2WS2WS2WS2WS2WS2WS2WS2WS2WS2WS2WS2WS2WS2WS2WS2WS2WS2WS2WS2WS2WS2WS2WS2WS2WS2WS2WS2WS2WS2WS2WS2WS2WS2WS2WS2WS2WS2WS2WS2WS2WS2WS2WS2WS2WS2WS2WS2WS2WS2WS2WS2WS2WS2WS2WS2WS2WS2WS2WS2WS2WS2WS2WS2WS2WS2WS2WS2WS2WS2WS2WS2WS2WS2WS2WS2WS2WS2WS2WS2WS2WS2WS2WS2WS2WS2WS2WS2WS2WS2WS2WS2WS2WS2WS2WS2WS2WS2WS2WS2WS2WS2WS2WS2WS2WS2WS2WS2WS2WS2WS2WS2WS2WS2WS2WS2WS2WS2WS2WS2WS2WS2WS2WS2WS2WS2WS2WS2WS2WS2WS2WS2WS2WS2WS2WS2WS2WS2WS2WS2WS2WS2WS2WS2WS2WS2WS2WS2WS2WS2WS2WS2WS2WS2WS2WS2WS2WS2WS2WS2WS2WS2WS2WS2WS2WS2WS2WS2WS2WS2WS2WS2WS2WS2WS2WS2WS2WS2WS2WS2WS2WS2WS2WS2WS2WS2WS2WS2WS2WS2WS2WS2WS2WS2WS2WS2WS2WS2WS2WS2WS2WS2WS2WS2WS2WS2WS2WS2WS2WS2WS2WS2WS2WS2WS2WS2WS2WS2WS2WS2WS2WS2WS2WS2WS2WS2WS2WS2WS2WS2WS2WS2WS2WS2WS2WS2WS2WS2WS2WS2WS2WS2WS2WS2WS2WS2WS2WS2WS2WS2WS2WS2WS2WS2WS2WS2WS2WS2WS2WS2WS2WS2WS2WS2WS2WS2WS2WS2WS2WS2WS2WS2WS2WS2WS2WS2WS2WS2WS2WS2WS2WS2WS2WS2WS2WS2WS2WS2WS2WS2WS2WS2WS2WS2WS2WS2WS2WS2WS2WS2WS2WS2WS2WS2WS2WS2WS2WS2WS2WS2WS2WS2WS2WS2WS2WS2WS2WS2WS2WS2WS2WS2WS2WS2WS2WS2WS2WS2WS2WS2WS2WS2WS2WS2WS2WS2WS2WS2WS2WS2WS2WS2WS2WS2WS2WS2WS2WS2WS2WS2WS2WS2WS2WS2WS2WS2WS2WS2WS2WS2WS2WS2WS2WS2WS2WS2WS2WS2WS2WS2WS2WS2WS2WS2WS2WS2WS2WS2WS2WS2WS2WS2WS2WS2WS2WS2WS2WS2WS2WS2WS2WS2WS2WS2WS2WS2WS2WS2WS2WS2WS2WS2WS2WS2WS2WS2WS2WS2WS2WS2WS2WS2WS2WS2WS2WS2WS2WS2WS2WS2WS2WS2WS2WS2WS2WS2WS2WS2WS2WS2WS2WS2WS2WS2WS2WS2WS2WS2WS2WS2WS2WS2WS2WS2WS2WS2WS2WS2WS2WS2WS2WS2WS2WS2WS2WS2WS2WS2WS2WS2WS2WS2WS2WS2WS2WS2WS2WS2WS2WS2WS2WS2WS2WS2WS2WS2WS2WS2WS2WS2WS2WS2WS2WS2WS2WS2WS2WS2WS2WS2WS2WS2WS2WS2WS2WS2WS2WS2WS2WS2WS2WS2WS2WS2WS2WS2WS2WS2WS2WS2WS2WS2WS2WS2WS2WS2WS2WS2WS2WS2WS2WS2WS2WS2WS2WS2WS2WS2WS2WS2WS2WS2WS2WS2WS2WS2WS2WS2WS2WS2WS2WS2WS2WS2WS2WS2WS2WS2WS2WS2WS2WS2WS2WS2WS2WS2WS2WS2WS2WS2WS2WS2WS2WS2WS2WS2WS2WS2WS2WS2WS2WS2WS2WS2WS2WS2WS2WS2WS2WS2WS2WS2WS2WS2WS2WS2WS2WS2WS2WS2WS2WS2WS2WS2WS2WS2WS2WS2WS2WS2WS2WS2WS2WS2WS2WS2WS2WS2WS2WS2WS2WS2WS2WS2WS2WS2WS2WS2WS2WS2WS2WS2WS2WS2WS2WS2WS2WS2WS2WS2WS2WS2WS2WS2WS2WS2WS2WS2WS2WS2WS2WS2WS2WS2WS2WS2WS2WS2WS2WS2WS2WS2WS2WS2WS2WS2WS2WS2WS2WS2WS2WS2WS2WS2WS2WS2WS2WS2WS2WS2WS2WS2WS2WS2WS2WS2WS2WS2WS2WS2WS2WS2WS2WS2WS2WS2WS2WS2WS2WS2WS2WS2WS2WS2WS2WS2WS2WS2WS2WS2WS2WS2W2S2WS2WS2WS2WS2WS2WS2WS2WS2WS2WS2WS2WS2WS2WS2WS2WS2WS2WS2WS2WS2WS2WS2WS2WS2WS2WS2WS2WS2WS2WS2WS2WS2WS2WS2WS2WS2WS2WS2WS2WS2WS2WS2WS2WS2WS2WS2WS2WS2WS2WS2WS2WS2WS2WS2WS2WS2WS2WS2WS2WS2WS2WS2WS2WS2WS2WS2WS2WS2WS2WS2WS2WS2WS2WS2WS2WS2WS2WS2WS2WS2WS2WS2WS2WS2WS2WS2WS2WS2WS2WS2WS2WS2WS2WS2WS2WS2WS2WS2WS2WS2WS2WS2WS2WS2WS2WS2WS2WS2WS2WS2WS2WS2WS2WS2WS2WS2WS2WS2WS2WS2WS2WS2WS2WS2WS2WS2WS2WS2WS2WS2WS2WS2WS2WS2WS2WS2WS2WS2WS2WS2WS2WS2WS2WS2WS2WS2WS2WS2WS2WS2WS2WS2WS2WS2WS2WS2WS2WS2WS2WS2WS2WS2WS2WS2WS2WS2WS2WS2WS2WS2WS2WS2WS2WS2WS2WS2WS2WS2WS2WS2WS2WS2WS2WS2WS2WS2WS2WS2WS2WS2WS2WS2WS2WS2WS2WS2WS2WS2WS2WS2WS2WS2WS2WS2WS2WS2WS2WS2WS2WS2WS2WS2WS2WS2WS2WS2WS2WS2WS2WS2WS2WS2WS2WS2WS2WS2WS2WS2WS2WS2WS2WS2WS2WS2WS2WS2WS2WS2WS2WS2WS2WS2WS2WS2WS2WS2WS2WS2WS2WS2WS2WS2WS2WS2WS2WS2WS2WS2WS2WS2WS2WS2WS2WS2WS2WS2WS2WS2WS2WS2WS2WS2WS2WS2WS2WS2WS2WS2WS2WS2WS2WS2WS2WS2WS2WS2WS2WS2WS2WS2WS2WS2WS2WS2WS2WS2WS2WS2WS2WS2WS2WS2WS2WS2WS2WS2WS2WS2WS2WS2WS2WS2WS2WS2WS2WS2WS2WS2WS2WS2WS2WS2WS2WS2WS2WS2WS2WS2WS2WS2WS2WS2WS2WS2WS2WS2WS2WS2WS2WS2WS2WS2WS2WS2WS2WS2WS2WS2WS2WS2WS2WS2WS2WS2WS2WS2WS2WS2WS2WS2WS2WS2WS2WS2WS2WS2WS2WS2WS2WS2WS2WS2WS2WS2WS2WS2WS2WS2WS2WS2WS2WS2WS2WS2WS2WS2WS2WS2WS2WS2WS2WS2WS2WS2WS2WS2WS2WS2WS2WS2WS2WS2WS2WS2WS2WS2WS2WS2WS2WS2WS2WS2WS2WS2WS2WS2WS2WS2WS2WS2WS2WS2WS2WS2WS2WS2WS2WS2WS2WS2WS2WS2WS2WS2WS2WS2WS2WS2WS2WS2WS2WS2WS2WS2WS2WS2WS2WS2WS2WS2WS2WS2WS2WS2WS2WS2WS2WS2WS2WS2WS2WS2WS2WS2WS2WS2WS2WS2WS2WS2WS2WS2WS2WS2WS2WS2WS2WS2WS2WS2WS2WS2WS2WS2WS2WS2WS2WS2WS2WS2WS2WS2WS2WS2WS2WS2WS2WS2WS2WS2WS2WS2WS2WS2WS2WS2WS2WS2WS2WS2WS2WS2WS2WS2WS2WS2WS2WS2WS2WS2WS2WS2WS2WS2WS2WS2WS2WS2WS2WS2WS2WS2WS2WS2WS2WS2WS2WS2WS2WS2WS2WS2WS2WS2WS2WS2WS2WS2WS2WS2WS2WS2WS2WS2WS2WS2WS2WS2WS2WS2WS2WS2WS2WS2WS2WS2WS2WS2WS2WS2WS2WS2WS2WS2WS2WS2WS2WS2WS2WS2WS2WS2WS2WS2WS2WS2WS2WS2WS2WS2WS2WS2WS2WS2WS2WS2WS2WS2WS2WS2WS2WS2WS2WS2WS2WS2WS2WS2WS2WS2WS2WS2WS2WS2WS2WS2WS2WS2WS2WS2WS2WS2WS2WS2WS2WS2WS2WS2WS2WS2WS2WS2WS2WS2WS2WS2WS2WS2WS2WS2WS2WS2WS2WS2WS2WS2WS2WS2WS2WS2WS2WS2WS2WS2WS2WS2WS2WS2WS2WS2WS2WS2WS2WS2WS2WS2WS2WS2WS2WS2WS2WS2WS2WS2WS2WS2WS2WS2WS2WS2WS2WS2WS2WS2WS2WS2WS2WS2WS2WS2WS2WS2WS2WS2WS2WS2WS2WS2WS2WS2WS2WS2WS2WS2WS2WS2WS2WS2WS2WS2WS2WS2WS2WS2WS2WS2WS2WS2WS2WS2WS2WS2WS2WS2WS2WS2WS2WS2WS2WS2WS2WS2WS2WS2WS2WS2WS2WS2WS2WS2WS2WS2WS2WS2WS2WS2WS2WS2WS2WS2WS2WS2WS2WS2WS2WS2WS2WS2WS2WS2WS2WS2WS2WS2WS2WS2WS2WS2WS2WS2WS2WS2WS2WS2WS2WS2WS2WS2WS2WS2WS2WS2WS2WS2WS2WS2WS2WS2WS2WS2WS2WS2WS2WS2WS2WS2WS2WS2WS2WS2WS2WS2WS2WS2WS2WS2WS2WS2WS2WS2WS2WS2WS2WS2WS2WS2WS2WS2WS2WS2WS2WS2WS2WS2WS2WS2WS2WS2WS2WS2WS2WS2WS2WS2WS2WS2WS2WS2WS2WS2WS2WS2WS2WS2WS2WS2WS2WS2WS2WS2WS2WS2WS2WS2WS2WS2WS2WS2WS2WS2WS2WS2WS2WS2WS2WS2WS2WS2WS2WS2WS2WS2WS2WS2WS2WS2WS2WS2WS2WS2WS2WS2WS2WS2WS2WS2WS2WS2WS2WS2WS2WS2WS2WS2WS2WS2WS2WS2WS2WS2WS2WS2WS2WS2WS2WS2WS2WS2WS2WS2WS2WS2WS2WS2WS2WS2WS2WS2WS2WS2WS2WS2WS2WS2WS2WS2WS2WS2WS2WS2WS2WS2WS2WS2WS2WS2WS2WS2WS2WS2WS2WS2WS2WS2WS2WS2WS2WS2WS2WS2WS2WS2WS2WS2WS2WS2WS2WS2WS2WS2WS2WS2WS2WS2WS2WS2WS2WS2WS2WS2WS2WS2WS2WS2WS2WS2WS2WS2WS2WS2WS2WS2WS2WS2WS2WS2WS2WS2WS2WS2WS2WS2WS2WS2WS2WS2WS2WS2WS2WS2WS2WS2WS2WS2WS2WS2WS2WS2WS2WS2WS2WS2WS2WS2WS2WS2WS2WS2WS2WS2WS2WS2WS2WS2WS2WS2WS2WS2WS2WS2WS2WS2WS2WS2WS2WS2WS2WS2WS2WS2WS2WS2WS2WS2WS2WS2WS2WS2WS2WS2WS2WS2WS2WS2WS2WS2WS2WS2WS2WS2WS2WS2WS2WS2WS2WS2WS2WS2WS2WS2WS2WS2WS2WS2WS2WS2WS2WS2WS2WS2WS2WS2WS2WS2WS2WS2WS2WS2WS2WS2WS2WS2WS2WS2WS2WS2WS2WS2WS2WS2WS2WS2WS2WS2WS2WS2WS2WS2WS2WS2WS2WS2WS2WS2WS2WS2WS2WS2WS2WS2WS2WS2WS2WS2WS2WS2WS2WS2WS2WS2WS2WS2WS2WS2WS2WS2WS2WS2WS2WS2WS2WS2WS2WS2WS2WS2WS2WS2WS2WS2WS2WS2WS2WS2WS2WS2WS2WS2WS2WS2WS2WS2WS2WS2WS2WS2WS2WS2WS2WS2WS2WS2WS2WS2WS2WS2WS2WS2WS2WS2WS2WS2WS2WS2WS2WS2WS2WS2WS2WS2WS2WS2WS2WS2WS2WS2WS2WS2WS2WS2WS2WS2WS2WS2WS2WS2WS2WS2WS2WS2WS2WS2WS2WS2WS2WS2WS2WS2WS2WS2WS2WS2WS2WS2WS2WS2WS2WS2WS2WS2WS2WS2WS2WS2WS2WS2WS2WS2WS2WS2WS2WS2WS2WS2WS2WS2WS2WS2WS2WS2WS2WS2WS2WS2WS2WS2WS2WS2WS2WS2WS2WS2WS2WS2WS2WS2WS2WS2WS2WS2WS2WS2WS2WS2WS2WS2WS2WS2WS2WS2WS2WS2WS2WS2WS2WS2WS2WS2WS2WS2WS2WS2WS2WS2WS2WS2WS2WS2WS2WS2WS2WS2WS2WS2WS2WS2WS2WS2WS2WS2WS2WS2WS2WS2WS2WS2WS2WS2WS2WS2WS2WS2WS2WS2WS2WS2WS2WS2WS2WS2WS2WS2WS2WS2WS2WS2WS2WS2WS2WS2WS2WS2WS2WS2WS2WS2WS2WS2WS2WS2WS2WS2WS2WS2WS2WS2WS2WS2WS2WS2WS2WS2WS2WS2WS2WS2WS2WS2WS2WS2WS2WS2WS2WS2WS2WS2WS2WS2WS2WS2WS2WS2WS2WS2WS2WS2WS2WS2WS2WS2WS2WS2WS2WS2WS2WS2WS2WS2WS2WS2WS2WS2WS2WS2WS2WS2WS2WS2WS2WS2WS2WS2WS2WS2WS2WS2WS2WS2WS2WS2WS2WS2WS2WS2WS2WS2WS2WS2WS2WS2WS2WS2WS2WS2WS2WS2WS2WS2WS2WS2WS2WS2WS2WS2WS2WS2WS2WS2WS2WS2WS2WS2WS2WS2WS2WS2WS2WS2WS2WS2WS2WS2WS2WS2WS2WS2WS2WS2WS2WS2WS2WS2WS2WS2WS2WS2WS2WS2WS2WS2WS2WS2WS2WS2WS2WS2WS2WS2WS2WS2WS2WS2WS2WS2WS2WS2WS2WS2WS2WS2WS2WS2WS2WS2WS2WS2WS2WS2WS2WS2WS2WS2WS2WS2WS2WS2WS2WS2WS2WS2WS2WS2WS2WS2WS2WS2WS2WS2WS2WS2WS2WS2WS2WS2WS2WS2WS2WS2WS2WS2WS2WS2WS2WS2WS2WS2WS2WS2WS2WS2WS2WS2WS2WS2WS2WS2WS2WS2WS2WS2WS2WS2WS2WS2WS2WS2WS2WS2WS2WS2WS2WS2WS2WS2WS2WS2WS2WS2WS2WS2WS2WS2WS2WS2WS2WS2WS2WS2WS2WS2WS2WS2WS2WS2WS2WS2WS2WS2WS2WS2WS2WS2WS2WS2WS2WS2WS2WS2WS2WS2WS2WS2WS2WS2WS2WS2WS2WS2WS2WS2WS2WS2WS2WS2WS2WS2WS2WS2WS2WS2WS2WS2WS2WS2WS2WS2WS2WS2WS2WS2WS2WS2WS2WS2WS2WS2WS2WS2WS2WS2WS2WS2WS2WS2WS2WS2WS2WS2WS2WS2WS2WS2WS2WS2WS2WS2WS2WS2WS2WS2WS2WS2WS2WS2WS2WS2WS2WS2WS2WS2WS2WS2WS2WS2WS2WS2WS2WS2WS2WS2WS2WS2WS2WS2WS2WS2WS2WS2WS2WS2WS2WS2WS2WS2WS2WS2WS2WS2WS2WS2WS2WS2WS2WS2WS2WS2WS2WS2WS2WS2WS2WS2WS2WS2WS2WS2WS2WS2WS2WS2WS2WS2WS2WS2WS2WS2WS2WS2WS2WS2WS2WS2WS2WS2WS2WS2WS2WS2WS2WS2WS2WS2WS2WS2WS2WS2WS2WS2WS2WS2WS2WS2WS2WS2WS2WS2WS2WS2WS2WS2WS2WS2WS2WS2WS2WS2WS2WS2WS2WS2WS2WS2WS2WS2WS2WS2WS2WS2WS2WS2WS2WS2WS2WS2WS2WS2WS2WS2WS2WS2WS2WS2WS2WS2WS2WS2WS2WS2WS2WS2WS2WS2WS2WS2WS2WS2WS2WS2WS2WS2WS2WS2WS2WS2WS2WS2WS2WS2WS2WS2WS2WS2WS2WS2WS2WS2WS2WS2WS2WS2WS2WS2WS2WS2WS2WS2WS2WS2WS2WS2WS2WS2WS2WS2WS2WS2WS2WS2WS2WS2WS2WS2WS2WS2WS2WS2WS2WS2WS2WS2WS2WS2WS2WS2WS2WS2WS2WS2WS2WS2WS2WS2WS2WS2WS2WS2WS2WS2WS2WS2WS2WS2WS2WS2WS2WS2WS2WS2WS2WS2WS2WS2WS2WS2WS2WS2WS2WS2WS2WS2WS2WS2WS2WS2WS2WS2WS2WS2WS2WS2WS2WS2WS2WS2WS2WS2WS2WS2WS2WS2WS2WS2WS2WS2WS2WS2WS2WS2WS2WS2WS2WS2WS2WS2WS2WS2WS2WS2WS2WS2WS2WS2WS2WS2WS2WS2WS2WS2WS2WS2WS2WS2WS2WS2WS2WS2WS2WS2WS2WS2WS2WS2WS2WS2WS2WS2WS2WS2WS2WS2WS2WS2WS2WS2WS2WS2WS2WS2WS2WS2WS2WS2WS2WS2WS2WS2WS2WS2WS2WS2WS2WS2WS2WS2WS2WS2WS2WS2WS2WS2WS2WS2WS2WS2WS2WS2WS2WS2WS2WS2WS2WS2WS2WS2WS2WS2WS2WS2WS2WS2WS2WS2WS2WS2WS2WS2WS2WS2WS2WS2WS2WS2WS2WS2WS2WS2WS2WS2WS2WS2WS2WS2WS2WS2WS2WS2WS2WS2WS2WS2WS2WS2WS2WS2WS2WS2WS2WS2WS2WS2WS2WS2WS2WS2WS2WS2WS2WS2WS2WS2WS2WS2WS2WS2WS2WS2WS2WS2WS2WS2WS2WS2WS2WS2WS2WS2WS2WS2WS2WS2WS2WS2WS2WS2WS2WS2WS2WS2WS2WS2WS2WS2WS2WS2WS2WS2WS2WS2WS2WS2WS2WS2WS2WS2WS2WS2WS2WS2WS2WS2WS2WS2WS2WS2WS2WS2WS2WS2WS2WS2WS2WS2WS2WS2WS2WS2WS2WS2WS2WS2WS2WS2WS2WS2WS2WS2WS2WS2WS2WS2WS2WS2WS2WS2WS2WS2WS2WS2WS2WS2WS2WS2WS2WS2WS2WS2WS2WS2WS2WS2WS2WS2WS2WS2WS2WS2WS2WS2WS2WS2WS2WS2WS2WS2WS2WS2WS2WS2WS2WS2WS2WS2WS2WS2WS2WS2WS2WS2WS2WS2WS2WS2WS2WS2WS2WS2WS2WS2WS2WS2WS2WS2WS2WS2WS2WS2WS2WS2WS2WS2WS2WS2WS2WS2WS2WS2WS2WS2WS2WS2WS2WS2WS2WS2WS2WS2WS2WS2WS2WS2WS2WS2WS2WS2WS2WS2WS2WS2WS2WS2WS2WS2WS2WS2WS2WS2WS2WS2WS2WS2WS2WS2WS2WS2WS2WS2WS2WS2WS2WS2WS2WS2WS2WS2WS2WS2WS2WS2WS2WS2WS2WS2WS2WS2WS2WS2WS2WS2WS2WS2WS2WS2WS2WS2WS2WS2WS2WS2WS2WS2WS2WS2WS2WS2WS2WS2WS2WS2WS2WS2WS2WS2WS2WS2WS2WS2WS2WS2WS2WS2WS2WS2WS2WS2WS2WS2WS2WS2WS2WS2WS2WS2WS2WS2WS2WS2WS2WS2WS2WS2WS2WS2WS2WS2WS2WS2WS2WS2WS2WS2WS2WS2WS2WS2WS2WS2WS2WS2WS2WS2WS2WS2WS2WS2WS2WS2WS2WS2WS2WS2WS2WS2WS2WS2WS2WS2WS2WS2WS2WS2WS2WS2WS2WS2WS2WS2WS2WS2WS2WS2WS2WS2WS2WS2WS2WS2WS2WS2WS2WS2WS2WS2WS2WS2WS2WS2WS2WS2WS2WS2WS2WS2WS2WS2WS2WS2WS2WS2WS2WS2WS2WS2WS2WS2WS2WS2WS2WS2WS2WS2WS2WS2WS2WS2WS2WS2WS2WS2WS2WS2WS2WS2WS2WS2WS2WS2WS2WS2WS2WS2WS2WS2WS2WS2WS2WS2WS2WS2WS2WS2WS2WS2WS2WS2WS2WS2WS2WS2WS2WS2WS2WS2WS2WS2WS2WS2WS2WS2WS2WS2WS2WS2WS2WS2WS2WS2WS2WS2WS2WS2WS2WS2WS2WS2WS2WS2WS2WS2WS2WS2WS2WS2WS2WS2WS2WS2WS2WS2WS2WS2WS2WS2WS2WS2WS2WS2WS2WS2WS2WS2WS2WS2WS2WS2WS2WS2WS2WS2WS2WS2WS2WS2WS2WS2WS2WS2WS2WS2WS2WS2WS2WS2WS2WS2WS2WS2WS2WS2WS2WS2WS2WS2WS2WS2WS2WS2WS2WS2WS2WS2WS2WS2WS2WS2WS2WS2WS2WS2WS2WS2WS2WS2WS2WS2WS2WS2WS2WS2WS2WS2WS2WS2WS2WS2WS2WS2WS2WS2WS2WS2WS2WS2WS2WS2WS2WS2WS2WS2WS2WS2WS2WS2WS2WS2WS2WS2WS2WS2WS2WS2WS2WS2WS2WS2WS2WS2WS2WS2WS2WS2WS2WS2WS2WS2WS2WS2WS2WS2WS2WS2WS2WS2WS2WS2WS2WS2WS2WS2WS2WS2WS2WS2WS2WS2WS2WS2WS2WS2WS2WS2WS2WS2WS2WS2WS2WS2WS2WS2WS2WS2WS2WS2WS2WS2WS2WS2WS2WS2WS2WS2WS2WS2WS2WS2WS2WS2WS2WS2WS2WS2WS2WS2WS2WS2WS2WS2WS2WS2WS2WS2WS2WS2WS2WS2WS2WS2WS2WS2WS2WS2WS2WS2WS2WS2WS2WS2WS2WS2WS2WS2WS2WS2WS2WS2WS2WS2WS2WS2WS2WS2WS2WS2WS2WS2WS2WS2WS2WS2WS2WS2WS2WS2WS2WS2WS2WS2WS2WS2WS2WS2WS2WS2WS2WS2WS2WS2WS2WS2WS2WS2WS2WS2WS2WS2WS2WS2WS2WS2WS2WS2WS2WS2WS2WS2WS2WS2WS2WS2WS2WS2WS2WS2WS2WS2WS2WS2WS2WS2WS2WS2WS2WS2WS2WS2WS2WS2WS2WS2WS2WS2WS2WS2WS2WS2WS2WS2WS2WS2WS2WS2WS2WS2WS2WS2WS2WS2WS2WS2WS2WS2WS2WS2WS2WS2WS2WS2WS2WS2WS2WS2WS2WS2WS2WS2WS2WS2WS2WS2WS2WS2WS2WS2WS2WS2WS2WS2WS2WS2WS2WS2WS2WS2WS2WS2WS2WS2WS2WS2WS2WS2WS2WS2WS2WS2WS2WS2WS2WS2WS2WS2WS2WS2WS2WS2WS2WS2WS2WS2WS2WS2WS2WS2WS2WS2WS2WS2WS2WS2WS2WS2WS2WS2WS2WS2WS2WS2WS2WS2WS2WS2WS2WS2WS2WS2WS2WS2WS2WS2WS2WS2WS2WS2WS2WS2WS2WS2WS2WS2WS2WS2WS2WS2WS2WS2WS2WS2WS2WS2WS2WS2WS2WS2WS4WS2WS2WS2WS2WS2WS2WS2WS2WS2WS2WS2WS2WS2WS2WS2WS2WS2WS2WS2WS2WS2WS2WS2WS2WS2WS2WS2WS2WS2WS2WS2WS2WS2WS2WS2WS2WS2WS2WS2WS2WS2WS2WS2WS2WS2WS2WS2WS2WS2WS2WS2WS2WS2WS2WS2WS2WS2WS2WS2WS2WS2WS2WS2WS2WS2WS2WS2WS2WS2WS2WS2WS2WS2WS2WS2WS2WS2WS2WS2WS2WS2WS2WS2WS2WS2WS2WS2WS2WS2WS2WS2WS2WS2WS2WS2WS2WS2WS2WS2WS2WS2WS2WS2WS2WS2WS2WS2WS2WS2WS2WS2WS2WS2WS2WS2WS2WS2WS2WS2WS2WS2WS2WS2WS2WS2WS2WS2WS2WS2WS2WS2WS2WS2WS2WS2WS2WS2WS2WS2WS2WS2WS2WS2WS2WS2WS2WS2WS2WS2WS2WS2WS2WS2WS2WS2WS2WS2WS2WS2WS2WS2WS2WS2WS2WS2WS2WS2WS2WS2WS2WS2WS2WS2WS2WS2WS2WS2WS2WS2WS2WS2WS2WS2WS2WS2WS2WS2WS2WS2WS2WS2WS2WS2WS2WS2WS2WS2WS2WS2WS2WS2WS2WS2WS2WS2WS2WS2WS2WS2WS2WS2WS2WS2WS2WS2WS2WS2WS2WS2WS2WS2WS2WS2WS2WS2WS2WS2WS2WS2WS2WS2WS2WS2WS2WS2WS2WS2WS2WS2WS2WS2WS2WS2WS2WS2WS2WS2WS2WS2WS2WS2WS2WS2WS2WS2WS2WS2WS2WS2WS2WS2WS2WS2WS2WS2WS2WS2WS2WS2WS2WS2WS2WS2WS2WS2WS2WS2WS2WS2WS2WS2WS2WS2WS2WS2WS2WS2WS2WS2WS2WS2WS2WS2WS2WS2WS2WS2WS2WS2WS2WS2WS2WS2WS2WS2WS2WS2WS2WS2WS2WS2WS2WS2WS2WS2WS2WS2WS2WS2WS2WS2WS2WS2WS2WS2WS2WS2WS2WS2WS2WS2WS2WS2WS2WS2WS2WS2WS2WS2WS2WS2WS2WS2WS2WS2WS2WS2WS2WS2WS2WS2WS2WS2WS2WS2WS2WS2WS2WS2WS2WS2WS2WS2WS2WS2WS2WS2WS2WS2WS2WS2WS2WS2WS2WS2WS2WS2WS2WS2WS2WS2WS2WS2WS2WS2WS2WS2WS2WS2WS2WS2WS2WS2WS2WS2WS2WS2WS2WS2WS2WS2WS2WS2WS2WS2WS2WS2WS2WS2WS2WS2WS2WS2WS2WS2WS2WS2WS2WS2WS2WS2WS2WS2WS2WS2WS2WS2WS2WS2WS2WS2WS2WS2WS2WS2WS2WS2WS2WS2WS2WS2WS2WS2WS2WS2WS2WS2WS2WS2WS2WS2WS2WS2WS2WS2WS2WS2WS2WS2WS2WS2WS2WS2WS2WS2WS2WS2WS2WS2WS2WS2WS2WS2WS2WS2WS2WS2WS2WS2WS2WS2WS2WS2WS2WS2WS2WS2WS2WS2WS2WS2WS2WS2WS2WS2WS2WS2WS2WS2WS2WS2WS2WS2WS2WS2WS2WS2WS2WS2WS2WS2WS2WS2WS2WS2WS2WS2WS2WS2WS2WS2WS2WS2WS2WS2WS2WS2WS2WS2WS2WS2WS2WS2WS2WS2WS2WS2WS2WS2WS2WS2WS2WS2WS2WS2WS2WS2WS2WS2WS2WS2WS2WS2WS2WS2WS2WS2WS2WS2WS2WS2WS2WS2WS2WS2WS2WS2WS2WS2WS2WS2WS2WS2WS2WS2WS2WS2WS2WS2WS2WS2WS2WS2WS2WS2WS2WS2WS2WS2WS2WS2WS2WS2WS2WS2WS2WS2WS2WS2WS2WS2WS2WS2WS2WS2WS2WS2WS2WS2WS2WS2WS2W2S2WS2WS2WS2WS2WS2WS2WS2WS2WS2WS2WS2WS2WS2WS2WS2WS2WS2WS2WS2WS2WS2WS2WS2WS2WS2WS2WS2WS2WS2WS2WS2WS2WS2WS2WS2WS2WS2WS2WS2WS2WS2WS2WS2WS2WS2WS2WS2WS2WS2WS2WS2WS2WS2WS2WS2WS2WS2WS2WS2WS2WS2WS2WS2WS2WS2WS2WS2WS2WS2WS2WS2WS2WS2WS2WS2WS2WS2WS2WS2WS2WS2WS2WS2WS2WS2WS2WS2WS2WS2WS2WS2WS2WS2WS2WS2WS2WS2WS2WS2WS2WS2WS2WS2WS2WS2WS2WS2WS2WS2WS2WS2WS2WS2WS2WS2WS2WS2WS2WS2WS2WS2WS2WS2WS2WS2WS2WS2WS2WS2WS2WS2WS2WS2WS2WS2WS2WS2WS2WS2WS2WS2WS2WS2WS2WS2WS2WS2WS2WS2WS2WS2WS2WS2WS2WS2WS2WS2WS2WS2WS2WS2WS2WS2WS2WS2WS2WS2WS2WS2WS2WS2WS2WS2WS2WS2WS2WS2WS2WS2WS2WS2WS2WS2WS2WS2WS2WS2WS2WS2WS2WS2WS2WS2WS2WS2WS2WS2WS2WS2WS2WS2WS2WS2WS2WS2WS2WS2WS2WS2WS2WS2WS2WS2WS2WS2WS2WS2WS2WS2WS2WS2WS2WS2WS2WS2WS2WS2WS2WS2WS2WS2WS2WS2WS2WS2WS2WS2WS2WS2WS2WS2WS2WS2WS2WS2WS2WS2WS2WS2WS2WS2WS2WS2WS2WS2WS2WS2WS2WS2WS2WS2WS2WS2WS2WS2WS2WS2WS2WS2WS2WS2WS2WS2WS2WS2WS2WS2WS2WS2WS2WS2WS2WS2WS2WS2WS2WS2WS2WS2WS2WS2WS2WS2WS2WS2WS2WS2WS2WS2WS2WS2WS2WS2WS2WS2WS2WS2WS2WS2WS2WS2WS2WS2WS2WS2WS2WS2WS2WS2WS2WS2WS2WS2WS2WS2WS2WS2WS2WS2WS2WS2WS2WS2WS2WS2WS2WS2WS2WS2WS2WS2WS2WS2WS2WS2WS2WS2WS2WS2WS2WS2WS2WS2WS2WS2WS2WS2WS2WS2WS2WS2WS2WS2WS2WS2WS2WS2WS2WS2WS2WS2WS2WS2WS2WS2WS2WS2WS2WS2WS2WS2WS2WS2WS2WS2WS2WS2WS2WS2WS2WS2WS2WS2WS2WS2WS2WS2WS2WS2WS2WS2WS2WS2WS2WS2WS2WS2WS2WS2WS2WS2WS2WS2WS2WS2WS2WS2WS2WS2WS2WS2WS2WS2WS2WS2WS2WS2WS2WS2WS2WS2WS2WS2WS2WS2WS2WS2WS2WS2WS2WS2WS2WS2WS2WS2WS2WS2WS2WS2WS2WS2WS2WS2WS2WS2WS2WS2WS2WS2WS2WS2WS2WS2WS2WS2WS2WS2WS2WS2WS2WS2WS2WS2WS2WS2WS2WS2WS2WS2WS2WS2WS2WS2WS2WS2WS2WS2WS2WS2WS2WS2WS2WS2WS2WS2WS2WS2WS2WS2WS2WS2WS2WS2WS2WS2WS2WS2WS2WS2WS2WS2WS2WS2WS2WS2WS2WS2WS2WS2WS2WS2WS2WS2WS2WS2WS2WS2WS2WS2WS2WS2WS2WS2WS2WS2WS2WS2WS2WS2WS2WS2WS2WS2WS2WS2WS2WS2WS2WS2WS2WS2WS2WS2WS2WS2WS2WS2WS2WS2WS2WS2WS2WS2WS2WS2WS2WS2WS2WS2WS2WS2WS2WS2WS2WS2WS2WS2WS2WS2WS2WS2WS2WS2WS2WS2WS2WS2WS2WS2WS2WS2WS2WS2WS2WS2WS2WS2WS2WS2WS2WS2WS2WS2WS2WS2WS2WS2WS2WS2WS2WS2WS2WS2WS2WS2WS2WS2WS2WS2WS2WS2WS2WS2WS2WS2WS2WS2WS2WS2WS2WS2WS2WS2WS2WS2WS2WS2WS2WS2WS2WS2WS2WS2WS2WS2WS2WS2WS2WS2WS2WS2WS2WS2WS2WS2WS2WS2WS2WS2WS2WS2WS2WS2WS2WS2WS2WS2WS2WS2WS2WS2WS2WS2WS2WS2WS2WS2WS2WS2WS2WS2WS2WS2WS2WS2WS2WS2WS2WS2WS2WS2WS2WS2WS2WS2WS2WS2WS2WS2WS2WS2WS2WS2WS2WS2WS2WS2WS2WS2WS2WS2WS2WS2WS2WS2WS2WS2WS2WS2WS2WS2WS2WS2WS2WS2WS2WS2WS2WS2WS2WS2WS2WS2WS2WS2WS2WS2WS2WS2WS2WS2WS2WS2WS2WS2WS2WS2WS2WS2WS2WS2WS2WS2WS2WS2WS2WS2WS2WS2WS2WS2WS2WS2WS2WS2WS2WS2WS2WS2WS2WS2WS2WS2WS2WS2WS2WS2WS2WS2WS2WS2WS2WS2WS2WS2WS2WS2WS2WS2WS2WS2WS2WS2WS2WS2WS2WS2WS2WS2WS2WS2WS2WS2WS2WS2WS2WS2WS2WS2WS2WS2WS2WS2WS2WS2WS2WS2WS2WS2WS2WS2WS2WS2WS2WS2WS2WS2WS2WS2WS2WS2WS2WS2WS2WS2WS2WS2WS2WS2WS2WS2WS2WS2WS2WS2WS2WS2WS2WS2WS2WS2WS2WS2WS2WS2WS2WS2WS2WS2WS2WS2WS2WS2WS2WS2WS2WS2WS2WS2WS2WS2WS2WS2WS2WS2WS2WS2WS2WS2WS2WS2WS2WS2WS2WS2WS2WS2WS2WS2WS2WS2WS2WS2WS2WS2WS2WS2WS2WS2WS2WS2WS2WS2WS2WS2WS2WS2WS2WS2WS2WS2WS2WS2WS2WS2WS2WS2WS2WS2WS2WS2WS2WS2WS2WS2WS2WS2WS2WS2WS2WS2WS2WS2WS2WS2WS2WS2WS2WS2WS2WS2WS2WS2WS2WS2WS2WS2WS2WS2WS2WS2WS2WS2WS2WS2WS2WS2WS2WS2WS2WS2WS2WS2WS2WS2WS2WS2WS2WS2WS2WS2WS2WS2WS2WS2WS2WS2WS2WS2WS2WS2WS2WS2WS2WS2WS2WS2WS2WS2WS2WS2WS2WS2WS2WS2WS2WS2WS2WS2WS2WS2WS2WS2WS2WS2WS2WS2WS2WS2WS2WS2WS2WS2WS2WS2WS2WS2WS2WS2WS2WS2WS2WS2WS2WS2WS2WS2WS2WS2WS2WS2WS2WS2WS2WS2WS2WS2WS2WS2WS2WS2WS2WS2WS2WS2WS2WS2WS2WS2WS2WS2WS2WS2WS2WS2WS2WS2WS2WS2WS2WS2WS2WS2WS2WS2WS2WS2WS2WS2WS2WS2WS2WS2WS2WS2WS2WS2WS2WS2WS2WS2WS2WS2WS2WS2WS2WS2WS2WS2WS2WS2WS2WS2WS2WS2WS2WS2WS2WS2WS2WS2WS2WS2WS2WS2WS2WS2WS2WS2WS2WS2WS2WS2WS2WS2WS2WS2WS2WS2WS2WS2WS2WS2WS2WS2WS2WS2WS2WS2WS2WS2WS2WS2WS2WS2WS2WS2WS2WS2WS2WS2WS2WS2WS2WS2WS2WS2WS2WS2WS2WS2WS2WS2WS2WS2WS2WS2WS2WS2WS2WS2WS2WS2WS2WS2WS2WS2WS2WS2WS2WS2WS2WS2WS2WS2WS2WS2WS2WS2WS2WS2WS2WS2WS2WS2WS2WS2WS2WS2WS2WS2WS2WS2WS2WS2WS2WS2WS2WS2WS2WS2WS2WS2WS2WS2WS2WS2WS2WS2WS2WS2WS2WS2WS2WS2WS2WS2WS2WS2WS2WS2WS2WS2WS2WS2WS2WS2WS2WS2WS2WS2WS2WS2WS2WS2WS2WS2WS2WS2WS2WS2WS2WS2WS2WS2WS2WS2WS2WS2WS2WS2WS2WS2WS2WS2WS2WS2WS2WS2WS2WS2WS2WS2WS2WS2WS2WS2WS2WS2WS2WS2WS2WS2WS2WS2WS2WS2WS2WS2WS2WS2WS2WS2WS2WS2WS2WS2WS2WS2WS2WS2WS2WS2WS2WS2WS2WS2WS2WS2WS2WS2WS2WS2WS2WS2WS2WS2WS2WS2WS2WS2WS2WS2WS2WS2WS2WS2WS2WS2WS2WS2WS2WS2WS2WS2WS2WS2WS2WS2WS2WS2WS2WS2WS2WS2WS2WS2WS2WS2WS2WS2WS2WS2WS2WS2WS2WS2WS2WS2WS2WS2WS2WS2WS2WS2WS2WS2WS2WS2WS2WS2WS2WS2WS2WS2WS2WS2WS2WS2WS2WS2WS2WS2WS2WS2WS2WS2WS2WS2WS2WS2WS2WS2WS2WS2WS2WS2WS2WS2WS2WS2WS2WS2WS2WS2WS2WS2WS2WS2WS2WS2WS2WS2WS2WS2WS2WS2WS2WS2WS2WS2WS2WS2WS2WS2WS2WS2WS2WS2WS2WS2WS2WS2WS2WS2WS2WS2WS2WS2WS2WS2WS2WS2WS2WS2WS2WS2WS2WS2WS2WS2WS2WS2WS2WS2WS2WS2WS2WS2WS2WS2WS2WS2WS2WS2WS2WS2WS2WS2WS2WS2WS2WS2WS2WS2WS2WS2WS2WS2WS2WS2WS2WS2WS2WS2WS2WS2WS2WS2WS2WS2WS2WS2WS2WS2WS2WS2WS2WS2WS2WS2WS2WS2WS2WS2WS2WS2WS2WS2WS2WS2WS2WS2WS2WS2WS2WS2WS2WS2WS2WS2WS2WS2WS2WS2WS2WS2WS2WS2WS2WS2WS2WS2WS2WS2WS2WS2WS2WS2WS2WS2WS2WS2WS2WS2WS2WS2WS2WS2WS2WS2WS2WS2WS2WS2WS2WS2WS2WS2WS2WS2WS2WS2WS2WS2WS2WS2WS2WS2WS2WS2WS2WS2WS2WS2WS2WS2WS2WS2WS2WS2WS2WS2WS2WS2WS2WS2WS2WS2WS2WS2WS2WS2WS2WS2WS2WS2WS2WS2WS2WS2WS2WS2WS2WS2WS2WS2WS2WS2WS2WS2WS2WS2WS2WS2WS2WS2WS2WS2WS2WS2WS2WS2WS2WS2WS2WS2WS2WS2WS2WS2WS2WS2WS2WS2WS2WS2WS2WS2WS2WS2WS2WS2WS2WS2WS2WS2WS2WS2WS2WS2WS2WS2WS2WS2WS2WS2WS2WS2WS2WS2WS2WS2WS2WS2WS2WS2WS2WS2WS2WS2WS2WS2WS2WS2WS2WS2WS2WS2WS2WS2WS2WS2WS2WS2WS2WS2WS2WS2WS2WS2WS2WS2WS2WS2WS2WS2WS2WS2WS2WS2WS2WS2WS2WS2WS2WS2WS2WS2WS2WS2WS2WS2WS2WS2WS2WS2WS2WS2WS2WS2WS2WS2WS2WS2WS2WS2WS2WS2WS2WS2WS2WS2WS2WS2WS2WS2WS2WS2WS2WS2WS2WS2WS2WS2WS2WS2WS2WS2WS2WS2WS2WS2WS2WS2WS2WS2WS2WS2WS2WS2WS2WS2WS2WS2WS2WS2WS2WS2WS2WS2WS2WS2WS2WS2WS2WS2WS2WS2WS2WS2WS2WS2WS2WS2WS2WS2WS2WS2WS2WS2WS2WS2WS2WS2WS2WS2WS2WS2WS2WS2WS2WS2WS2WS2WS2WS2WS2WS2WS2WS2WS2WS2WS2WS2WS2WS2WS2WS2WS2WS2WS2WS2WS2WS2WS2WS2WS2WS2WS2WS2WS2WS2WS2WS2WS2WS2WS2WS2WS2WS2WS4WS2WS2WS2WS2WS2WS2WS2WS2WS2WS2WS2WS2WS2WS2WS2WS2WS2WS2WS2WS2WS2WS2WS2WS2WS2WS2WS2WS2WS2WS2WS2WS2WS2WS2WS2WS2WS2WS2WS2WS2WS2WS2WS2WS2WS2WS2WS2WS2WS2WS2WS2WS2WS2WS2WS2WS2WS2WS2WS2WS2WS2WS2WS2WS2WS2WS2WS2WS2WS2WS2WS2WS2WS2WS2WS2WS2WS2WS2WS2WS2WS2WS2WS2WS2WS2WS2WS2WS2WS2WS2WS2WS2WS2WS2WS2WS2WS2WS2WS2WS2WS2WS2WS2WS2WS2WS2WS2WS2WS2WS2WS2WS2WS2WS2WS2WS2WS2WS2WS2WS2WS2WS2WS2WS2WS2WS2WS2WS2WS2WS2WS2WS2WS2WS2WS2WS2WS2WS2WS2WS2WS2WS2WS2WS2WS2WS2WS2WS2WS2WS2WS2WS2WS2WS2WS2WS2WS2WS2WS2WS2WS2WS2WS2WS2WS2WS2WS2WS2WS2WS2WS2WS2WS2WS2WS2WS2WS2WS2WS2WS2WS2WS2WS2WS2WS2WS2WS2WS2WS2WS2WS2WS2WS2WS2WS2WS2WS2WS2WS2WS2WS2WS2WS2WS2WS2WS2WS2WS2WS2WS2WS2WS2WS2WS2WS2WS2WS2WS2WS2WS2WS2WS2WS2WS2WS2WS2WS2WS2WS2WS2WS2WS2WS2WS2WS2WS2WS2WS2WS2WS2WS2WS2WS2WS2WS2WS2WS2WS2WS2WS2WS2WS2WS2WS2WS2WS2WS2WS2WS2WS2WS2WS2WS2WS2WS2WS2WS2WS2WS2WS2WS2WS2WS2WS2WS2WS2WS2WS2WS2WS2WS2WS2WS2WS2WS2WS2WS2WS2WS2WS2WS2WS2WS2WS2WS2WS2WS2WS2WS2WS2WS2WS2WS2WS2WS2WS2WS2WS2WS2WS2WS2WS2WS2WS2WS2WS2WS2WS2WS2WS2WS2WS2WS2WS2WS2WS2WS2WS2WS2WS2WS2WS2WS2WS2WS2WS2WS2WS2WS2WS2WS2WS2WS2WS2WS2WS2WS2WS2WS2WS2WS2WS2WS2WS2WS2WS2WS2WS2WS2WS2WS2WS2WS2WS2WS2WS2WS2WS2WS2WS2WS2WS2WS2WS2WS2WS2WS2WS2WS2WS2WS2WS2WS2WS2WS2WS2WS2WS2WS2WS2WS2WS2WS2WS2WS2WS2WS2WS2WS2WS2WS2WS2WS2WS2WS2WS2WS2WS2WS2WS2WS2WS2WS2WS2WS2WS2WS2WS2WS2WS2WS2WS2WS2WS2WS2WS2WS2WS2WS2WS2WS2WS2WS2WS2WS2WS2WS2WS2WS2WS2WS2WS2WS2WS2WS2WS2WS2WS2WS2WS2WS2WS2WS2WS2WS2WS2WS2WS2WS2WS2WS2WS2WS2WS2WS2WS2WS2WS2WS2WS2WS2WS2WS2WS2WS2WS2WS2WS2WS2WS2WS2WS2WS2WS2WS2WS2WS2WS2WS2WS2WS2WS2WS2WS2WS2WS2WS2WS2WS2WS2WS2WS2WS2WS2WS2WS2WS2WS2WS2WS2WS2WS2WS2WS2WS2WS2WS2WS2WS2WS2WS2WS2WS2WS2WS2WS2WS2WS2WS2WS2WS2WS2WS2WS2WS2WS2WS2WS2WS2WS2WS2WS2WS2WS2WS2WS2WS2WS2WS2WS2WS2WS2WS2WS2WS2WS2WS2WS2WS2WS2WS2WS2WS2WS2WS2WS2WS2WS2WS2WS2WS2WS2WS2WS2WS2WS2WS2WS2WS2WS2WS2WS2WS2WS2WS2WS2WS2WS2WS2WS2WS2WS2WS2WS2WS2WS2WS2WS2WS2WS2WS2WS2WS2WS2WS2WS2WS2WS2WS2WS2WS2WS2W2S2WS2WS2WS2WS2WS2WS2WS2WS2WS2WS2WS2WS2WS2WS2WS2WS2WS2WS2WS2WS2WS2WS2WS2WS2WS2WS2WS2WS2WS2WS2WS2WS2WS2WS2WS2WS2WS2WS2WS2WS2WS2WS2WS2WS2WS2WS2WS2WS2WS2WS2WS2WS2WS2WS2WS2WS2WS2WS2WS2WS2WS2WS2WS2WS2WS2WS2WS2WS2WS2WS2WS2WS2WS2WS2WS2WS2WS2WS2WS2WS2WS2WS2WS2WS2WS2WS2WS2WS2WS2WS2WS2WS2WS2WS2WS2WS2WS2WS2WS2WS2WS2WS2WS2WS2WS2WS2WS2WS2WS2WS2WS2WS2WS2WS2WS2WS2WS2WS2WS2WS2WS2WS2WS2WS2WS2WS2WS2WS2WS2WS2WS2WS2WS2WS2WS2WS2WS2WS2WS2WS2WS2WS2WS2WS2WS2WS2WS2WS2WS2WS2WS2WS2WS2WS2WS2WS2WS2WS2WS2WS2WS2WS2WS2WS2WS2WS2WS2WS2WS2WS2WS2WS2WS2WS2WS2WS2WS2WS2WS2WS2WS2WS2WS2WS2WS2WS2WS2WS2WS2WS2WS2WS2WS2WS2WS2WS2WS2WS2WS2WS2WS2WS2WS2WS2WS2WS2WS2WS2WS2WS2WS2WS2WS2WS2WS2WS2WS2WS2WS2WS2WS2WS2WS2WS2WS2WS2WS2WS2WS2WS2WS2WS2WS2WS2WS2WS2WS2WS2WS2WS2WS2WS2WS2WS2WS2WS2WS2WS2WS2WS2WS2WS2WS2WS2WS2WS2WS2WS2WS2WS2WS2WS2WS2WS2WS2WS2WS2WS2WS2WS2WS2WS2WS2WS2WS2WS2WS2WS2WS2WS2WS2WS2WS2WS2WS2WS2WS2WS2WS2WS2WS2WS2WS2WS2WS2WS2WS2WS2WS2WS2WS2WS2WS2WS2WS2WS2WS2WS2WS2WS2WS2WS2WS2WS2WS2WS2WS2WS2WS2WS2WS2WS2WS2WS2WS2WS2WS2WS2WS2WS2WS2WS2WS2WS2WS2WS2WS2WS2WS2WS2WS2WS2WS2WS2WS2WS2WS2WS2WS2WS2WS2WS2WS2WS2WS2WS2WS2WS2WS2WS2WS2WS2WS2WS2WS2WS2WS2WS2WS2WS2WS2WS2WS2WS2WS2WS2WS2WS2WS2WS2WS2WS2WS2WS2WS2WS2WS2WS2WS2WS2WS2WS2WS2WS2WS2WS2WS2WS2WS2WS2WS2WS2WS2WS2WS2WS2WS2WS2WS2WS2WS2WS2WS2WS2WS2WS2WS2WS2WS2WS2WS2WS2WS2WS2WS2WS2WS2WS2WS2WS2WS2WS2WS2WS2WS2WS2WS2WS2WS2WS2WS2WS2WS2WS2WS2WS2WS2WS2WS2WS2WS2WS2WS2WS2WS2WS2WS2WS2WS2WS2WS2WS2WS2WS2WS2WS2WS2WS2WS2WS2WS2WS2WS2WS2WS2WS2WS2WS2WS2WS2WS2WS2WS2WS2WS2WS2WS2WS2WS2WS2WS2WS2WS2WS2WS2WS2WS2WS2WS2WS2WS2WS2WS2WS2WS2WS2WS2WS2WS2WS2WS2WS2WS2WS2WS2WS2WS2WS2WS2WS2WS2WS2WS2WS2WS2WS2WS2WS2WS2WS2WS2WS2WS2WS2WS2WS2WS2WS2WS2WS2WS2WS2WS2WS2WS2WS2WS2WS2WS2WS2WS2WS2WS2WS2WS2WS2WS2WS2WS2WS2WS2WS2WS2WS2WS2WS2WS2WS2WS2WS2WS2WS2WS2WS2WS2WS2WS2WS2WS2WS2WS2WS2WS2WS2WS2WS2WS2WS2WS2WS2WS2WS2WS2WS2WS2WS2WS2WS2WS2WS2WS2WS2WS2WS2WS2WS2WS2WS2WS2WS2WS2WS2WS2WS2WS2WS2WS2WS2WS2WS2WS2WS2WS2WS2WS2WS2WS2WS2WS2WS2WS2WS2WS2WS2WS2WS2WS2WS2WS2WS2WS2WS2WS2WS2WS2WS2WS2WS2WS2WS2WS2WS2WS2WS2WS2WS2WS2WS2WS2WS2WS2WS2WS2WS2WS2WS2WS2WS2WS2WS2WS2WS2WS2WS2WS2WS2WS2WS2WS2WS2WS2WS2WS2WS2WS2WS2WS2WS2WS2WS2WS2WS2WS2WS2WS2WS2WS2WS2WS2WS2WS2WS2WS2WS2WS2WS2WS2WS2WS2WS2WS2WS2WS2WS2WS2WS2WS2WS2WS2WS2WS2WS2WS2WS2WS2WS2WS2WS2WS2WS2WS2WS2WS2WS2WS2WS2WS2WS2WS2WS2WS2WS2WS2WS2WS2WS2WS2WS2WS2WS2WS2WS2WS2WS2WS2WS2WS2WS2WS2WS2WS2WS2WS2WS2WS2WS2WS2WS2WS2WS2WS2WS2WS2WS2WS2WS2WS2WS2WS2WS2WS2WS2WS2WS2WS2WS2WS2WS2WS2WS2WS2WS2WS2WS2WS2WS2WS2WS2WS2WS2WS2WS2WS2WS2WS2WS2WS2WS2WS2WS2WS2WS2WS2WS2WS2WS2WS2WS2WS2WS2WS2WS2WS2WS2WS2WS2WS2WS2WS2WS2WS2WS2WS2WS2WS2WS2WS2WS2WS2WS2WS2WS2WS2WS2WS2WS2WS2WS2WS2WS2WS2WS2WS2WS2WS2WS2WS2WS2WS2WS2WS2WS2WS2WS2WS2WS2WS2WS2WS2WS2WS2WS2WS2WS2WS2WS2WS2WS2WS2WS2WS2WS2WS2WS2WS2WS2WS2WS2WS2WS2WS2WS2WS2WS2WS2WS2WS2WS2WS2WS2WS2WS2WS2WS2WS2WS2WS2WS2WS2WS2WS2WS2WS2WS2WS2WS2WS2WS2WS2WS2WS2WS2WS2WS2WS2WS2WS2WS2WS2WS2WS2WS2WS2WS2WS2WS2WS2WS2WS2WS2WS2WS2WS2WS2WS2WS2WS2WS2WS2WS2WS2WS2WS2WS2WS2WS2WS2WS2WS2WS2WS2WS2WS2WS2WS2WS2WS2WS2WS2WS2WS2WS2WS2WS2WS2WS2WS2WS2WS2WS2WS2WS2WS2WS2WS2WS2WS2WS2WS2WS2WS2WS2WS2WS2WS2WS2WS2WS2WS2WS2WS2WS2WS2WS2WS2WS2WS2WS2WS2WS2WS2WS2WS2WS2WS2WS2WS2WS2WS2WS2WS2WS2WS2WS2WS2WS2WS2WS2WS2WS2WS2WS2WS2WS2WS2WS2WS2WS2WS2WS2WS2WS2WS2WS2WS2WS2WS2WS2WS2WS2WS2WS2WS2WS2WS2WS2WS2WS2WS2WS2WS2WS2WS2WS2WS2WS2WS2WS2WS2WS2WS2WS2WS2WS2WS2WS2WS2WS2WS2WS2WS2WS2WS2WS2WS2WS2WS2WS2WS2WS2WS2WS2WS2WS2WS2WS2WS2WS2WS2WS2WS2WS2WS2WS2WS2WS2WS2WS2WS2WS2WS2WS2WS2WS2WS2WS2WS2WS2WS2WS2WS2WS2WS2WS2WS2WS2WS2WS2WS2WS2WS2WS2WS2WS2WS2WS2WS2WS2WS2WS2WS2WS2WS2WS2WS2WS2WS2WS2WS2WS2WS2WS2WS2WS2WS2WS2WS2WS2WS2WS2WS2WS2WS2WS2WS2WS2WS2WS2WS2WS2WS2WS2WS2WS2WS2WS2WS2WS2WS2WS2WS2WS2WS2WS2WS2WS2WS2WS2WS2WS2WS2WS2WS2WS2WS2WS2WS2WS2WS2WS2WS2WS2WS2WS2WS2WS2WS2WS2WS2WS2WS2WS2WS2WS2WS2WS2WS2WS2WS2WS2WS2WS2WS2WS2WS2WS2WS2WS2WS2WS2WS2WS2WS2WS2WS2WS2WS2WS2WS2WS2WS2WS2WS2WS2WS2WS2WS2WS2WS2WS2WS2WS2WS2WS2WS2WS2WS2WS2WS2WS2WS2WS2WS2WS2WS2WS2WS2WS2WS2WS2WS2WS2WS2WS2WS2WS2WS2WS2WS2WS2WS2WS2WS2WS2WS2WS2WS2WS2WS2WS2WS2WS2WS2WS2WS2WS2WS2WS2WS2WS2WS2WS2WS2WS2WS2WS2WS2WS2WS2WS2WS2WS2WS2WS2WS2WS2WS2WS2WS2WS2WS2WS2WS2WS2WS2WS2WS2WS2WS2WS2WS2WS2WS2WS2WS2WS2WS2WS2WS2WS2WS2WS2WS2WS2WS2WS2WS2WS2WS2WS2WS2WS2WS2WS2WS2WS2WS2WS2WS2WS2WS2WS2WS2WS2WS2WS2WS2WS2WS2WS2WS2WS2WS2WS2WS2WS2WS2WS2WS2WS2WS2WS2WS2WS2WS2WS2WS2WS2WS2WS2WS2WS2WS2WS2WS2WS2WS2WS2WS2WS2WS2WS2WS2WS2WS2WS2WS2WS2WS2WS2WS2WS2WS2WS2WS2WS2WS2WS2WS2WS2WS2WS2WS2WS2WS2WS2WS2WS2WS2WS2WS2WS2WS2WS2WS2WS2WS2WS2WS2WS2WS2WS2WS2WS2WS2WS2WS2WS2WS2WS2WS2WS2WS2WS2WS2WS2WS2WS2WS2WS2WS2WS2WS2WS2WS2WS2WS2WS2WS2WS2WS2WS2WS2WS2WS2WS2WS2WS2WS2WS2WS2WS2WS2WS2WS2WS2WS2WS2WS2WS2WS2WS2WS2WS2WS2WS2WS2WS2WS2WS2WS2WS2WS2WS2WS2WS2WS2WS2WS2WS2WS2WS2WS2WS2WS2WS2WS2WS2WS2WS2WS2WS2WS2WS2WS2WS2WS2WS2WS2WS2WS2WS2WS2WS2WS2WS2WS2WS2WS2WS2WS2WS2WS2WS2WS2WS2WS2WS2WS2WS2WS2WS2WS2WS2WS2WS2WS2WS2WS2WS2WS2WS2WS2WS2WS2WS2WS2WS2WS2WS2WS2WS2WS2WS2WS2WS2WS2WS2WS2WS2WS2WS2WS2WS2WS2WS2WS2WS2WS2WS2WS2WS2WS2WS2WS2WS2WS2WS2WS2WS2WS2WS2WS2WS2WS2WS2WS2WS2WS2WS2WS2WS2WS2WS2WS2WS2WS2WS2WS2WS2WS2WS2WS2WS2WS2WS2WS2WS2WS2WS2WS2WS2WS2WS2WS2WS2WS2WS2WS2WS2WS2WS2WS2WS2WS2WS2WS2WS2WS2WS2WS2WS2WS2WS2WS2WS2WS2WS2WS2WS2WS2WS2WS2WS2WS2WS2WS2WS2WS2WS2WS2WS2WS2WS2WS2WS2WS2WS2WS2WS2WS2WS2WS2WS2WS2WS2WS2WS2WS2WS2WS2WS2WS2WS2WS2WS2WS2WS2WS2WS2WS2WS2WS2WS2WS2WS2WS2WS2WS2WS2WS2WS2WS2WS2WS2WS2WS2WS2WS2WS2WS2WS2WS2WS2WS2WS2WS2WS2WS2WS2WS2WS2WS2WS2WS2WS2WS2WS2WS2WS2WS2WS2WS2WS2WS2WS2WS2WS2WS2WS2WS2WS2WS2WS2WS2WS2WS2WS2WS2WS2WS2WS2WS2WS2WS2WS2WS2WS2WS2WS2WS2WS2WS2WS2WS2WS2WS2WS2WS2WS2WS2WS2WS2WS2WS2WS2WS2WS2WS2WS2WS2WS2WS2WS2WS2WS2WS2WS2WS2WS2WS2WS2WS2WS2WS2WS2WS2WS2WS2WS2WS2WS2WS2WS2WS2WS2WS2WS2WS2WS2WS2WS2WS2WS2WS2WS2WS2WS2WS2WS2WS2WS2WS2WS2WS2WS2WS2WS2WS2WS2WS2WS2WS2WS2WS2WS2WS2WS2WS2WS2WS2WS2WS2WS2WS2WS2WS2WS2WS2WS2WS2WS2WS2WS2WS2WS2WS2WS2WS2WS2WS2WS2WS2WS2WS2WS2WS2WS2WS2WS2WS2WS2WS2WS2WS2WS2WS2WS2WS2WS2WS2WS2WS2WS2WS2WS2WS2WS2WS2WS2WS2WS2WS2WS2WS2WS2WS2WS2WS2WS2WS2WS2WS2WS2WS2WS2WS2WS2WS2WS2WS2WS2WS2WS2WS2WS2WS2WS2WS2WS2WS2WS2WS2WS2WS2WS2WS2WS2WS2WS2WS2WS2WS2WS2WS2WS2WS2WS2WS2WS2WS2WS2WS2WS2WS2WS2WS2WS2WS2WS2WS2WS2WS2WS2WS2WS2WS2WS2WS2WS2WS2WS2WS2WS2WS2WS2WS2WS2WS2WS2WS2WS2WS2WS2WS2WS2WS2WS2WS2WS2WS2WS2WS2WS2WS2WS2WS2WS2WS2WS2WS2WS2WS2WS2WS2WS2WS2WS2WS2WS2WS2WS2WS2WS2WS2WS2WS2WS2WS2WS2WS2WS2WS2WS2WS2WS2WS2WS2WS2WS2WS2WS2WS2WS2WS2WS2WS2WS2WS2WS2WS2WS2WS2WS2WS2WS2WS2WS2WS2WS2WS2WS2WS2WS2WS2WS2WS2WS2WS2WS2WS2WS2WS2WS2WS2WS2WS2WS2WS2WS2WS2WS2WS2WS2WS2WS2WS2WS2WS2WS2WS2WS2WS2WS2WS2WS2WS2WS2WS2WS2WS2WS2WS2WS2WS2WS2WS2WS2WS2WS2WS2WS2WS2WS2WS2WS2WS2WS2WS2WS2WS2WS2WS2WS2WS2WS2WS2WS2WS2WS2WS2WS2WS2WS2WS2WS2WS2WS2WS2WS2WS2WS2WS2WS2WS2WS2WS2WS2WS2WS2WS2WS2WS2WS2WS2WS2WS2WS2WS2WS2WS2WS2WS2WS2WS2WS2WS2WS2WS2WS2WS2WS2WS2WS2WS2WS2WS2WS2WS2WS2WS2WS2WS2WS2WS2WS2WS2WS2WS2WS2WS2WS2WS2WS2WS2WS2WS2WS2WS2WS2WS2WS2WS2WS2WS2WS2WS2WS2WS2WS2WS2WS2WS2WS2WS2WS2WS2WS2WS2WS2WS2WS2WS2WS2WS2WS2WS2WS2WS2WS2WS2WS2WS2WS2WS2WS2WS2WS2WS2WS2WS2WS2WS2WS2WS2WS2WS2WS2WS2WS2WS2WS2WS2WS2WS2WS2WS2WS2WS2WS2WS2WS2WS2WS2WS2WS2WS2WS2WS2WS2WS2WS2WS2WS2WS2WS2WS2WS2WS2WS2WS2WS2WS2WS2WS2WS2WS2WS2WS2WS2WS2WS2WS2WS2WS2WS2WS2WS2WS2WS2WS2WS2WS2WS2WS2WS2WS2WS2WS2WS2WS2WS2WS2WS2WS2WS2WS2WS2WS2WS2WS2WS2WS2WS2WS2WS2WS2WS2WS2WS2WS2WS2WS2WS2WS2WS2WS2WS2WS2WS2WS2WS2WS2WS2WS2WS2WS2WS2WS2WS2WS2WS2WS2WS2WS2WS2WS2WS2WS2WS2WS2WS2WS2WS2WS2WS2WS2WS2WS2WS2WS2WS2WS2WS2WS2WS2WS2WS2WS2WS2WS2WS2WS2WS2WS2WS2WS2WS2WS2WS2WS2WS2WS2WS2WS2WS2WS2WS2WS2WS2WS2WS2WS2WS2WS2WS2WS2WS2WS2WS2WS2WS2WS2WS2WS2WS2WS2WS2WS2WS2WS2WS2WS2WS2WS2WS2WS2WS2WS2WS2WS2WS2WS2WS2WS2WS2WS2WS2WS2WS2WS2WS2WS2WS2WS2WS2WS2WS2WS2WS2WS2WS2WS2WS2WS2W2S2WS2WS2WS2WS2WS2WS2WS2WS2WS2WS2WS2WS2WS2WS2WS2WS2WS2WS2WS2WS2WS2WS2WS2WS2WS2WS2WS2WS2WS2WS2WS2WS2WS2WS2WS2WS2WS2WS2WS2WS2WS2WS2WS2WS2WS2WS2WS2WS2WS2WS2WS2WS2WS2WS2WS2WS2WS2WS2WS2WS2WS2WS2WS2WS2WS2WS2WS2WS2WS2WS2WS2WS2WS2WS2WS2WS2WS2WS2WS2WS2WS2WS2WS2WS2WS2WS2WS2WS2WS2WS2WS2WS2WS2WS2WS2WS2WS2WS2WS2WS2WS2WS2WS2WS2WS2WS2WS2WS2WS2W11S2WS2WS2WS2WS2WS2WS2WS2WS2WS2WS2WS2WS2WS2WS2WS2WS2WS2WS2WS2WS2WS2WS2WS2WS2WS2WS2WS2WS2WS2WS2WS2WS2WS2WS2WS2WS2WS2WS2WS2WS2WS2WS2WS2WS2WS2WS2WS2WS2WS2WS2WS2WS2WS2WS2WS2WS2WS2WS2WS2WS2WS2WS2WS2WS2WS2WS2WS2WS2WS2WS2WS2WS2WS2WS2WS2WS2WS2WS2WS2WS2WS2WS2WS2WS2WS2WS2WS2WS2WS2WS2WS2WS2WS2WS2WS2W10S2WS2WS2WS2WS2WS2WS2WS2WS2WS2WS2WS2WS2WS2WS2WS2WS2WS2WS2WS2WS2WS2WS2WS2WS2WS2WS2WS2WS2WS2WS2WS2WS2WS2WS2WS2WS2WS2WS2WS2WS2WS2WS2WS2WS2WS2WS2WS2WS2WS2WS2WS2WS2WS2WS2WS2WS2WS2WS2WS2WS2WS2WS2WS2WS2WS2WS2WS2WS2WS2WS2WS2WS2WS2WS2WS2WS2WS2WS2WS2W11S2WS2WS2WS2WS2WS2WS2WS2WS2WS2WS2WS2WS2WS2WS2WS2WS2WS2WS2WS2WS2WS2WS2WS2WS2WS2WS2WS2WS2WS2WS2WS2WS2WS2WS2WS2WS2WS2WS2WS2WS2WS2WS2WS2WS2WS2WS2WS2WS2WS2WS2WS2WS2WS2WS2WS2WS2WS2WS2WS2WS2WS2WS2WS2WS2WS2W11S2WS2WS2WS2WS2WS2WS2WS2WS2WS2WS2WS2WS2WS2WS2WS2WS2WS2WS2WS2WS2WS2WS2WS2WS2WS2WS2WS2WS2WS2WS2WS2WS2WS2WS2WS2WS2WS2WS2WS2WS2WS2WS2WS2WS2WS2WS2WS2WS2WS2WS2W11S2WS2WS2WS2WS2WS2WS2WS2WS2WS2WS2WS2WS2WS2WS2WS2WS2WS2WS2WS2WS2WS2WS2WS2WS2WS2WS2WS2WS2WS2WS2WS2WS2WS2WS2WS2WS2W10S2WS2WS2WS2WS2WS2WS2WS2WS2WS2WS2WS2WS2WS2WS2WS2WS2WS2WS2WS2WS2W11S2WS2WS2WS2WS2WS2WS2W12
_chemical_formula_sum              "S63866 W31931"
_cell_length_a       354.505
_cell_length_b       381.241
_cell_length_c       12.529
_cell_angle_alpha    90
_cell_angle_beta     90
_cell_angle_gamma    90

_space_group_name_H-M_alt    "P 1"
_space_group_IT_number       1

loop_
  _space_group_symop_operation_xyz
  'x, y, z'

loop_
  _atom_site_type_symbol
  _atom_site_label
  _atom_site_symmetry_multiplicity
  _atom_site_fract_x
  _atom_site_fract_y
  _atom_site_fract_z
  _atom_site_occupancy
  S   S1        1.0  0.99920  0.99747  0.38191  1.0000
  S   S2        1.0  0.99920  0.99747  0.12730  1.0000
  S   S3        1.0  0.98393  0.99830  0.38191  1.0000
  S   S4        1.0  0.98393  0.99830  0.12730  1.0000
  W   W1        1.0  0.99411  0.99774  0.25461  1.0000
  S   S5        1.0  0.99130  0.99378  0.38191  1.0000
  S   S6        1.0  0.99130  0.99378  0.12730  1.0000
  S   S7        1.0  0.99868  0.98927  0.38191  1.0000
  S   S8        1.0  0.99868  0.98927  0.12730  1.0000
  S   S9        1.0  0.96865  0.99913  0.38191  1.0000
  S   S10       1.0  0.96865  0.99913  0.12730  1.0000
  W   W2        1.0  0.97884  0.99858  0.25461  1.0000
  S   S11       1.0  0.97603  0.99462  0.38191  1.0000
  S   S12       1.0  0.97603  0.99462  0.12730  1.0000
  W   W3        1.0  0.98621  0.99406  0.25461  1.0000
  S   S13       1.0  0.98341  0.99010  0.38191  1.0000
  S   S14       1.0  0.98341  0.99010  0.12730  1.0000
  W   W4        1.0  0.99359  0.98955  0.25461  1.0000
  S   S15       1.0  0.99079  0.98559  0.38191  1.0000
  S   S16       1.0  0.99079  0.98559  0.12730  1.0000
  S   S17       1.0  0.99816  0.98107  0.38191  1.0000
  S   S18       1.0  0.99816  0.98107  0.12730  1.0000
  S   S19       1.0  0.95338  0.99996  0.38191  1.0000
  S   S20       1.0  0.95338  0.99996  0.12730  1.0000
  W   W5        1.0  0.96356  0.99941  0.25461  1.0000
  S   S21       1.0  0.96076  0.99545  0.38191  1.0000
  S   S22       1.0  0.96076  0.99545  0.12730  1.0000
  W   W6        1.0  0.97094  0.99489  0.25461  1.0000
  S   S23       1.0  0.96814  0.99093  0.38191  1.0000
  S   S24       1.0  0.96814  0.99093  0.12730  1.0000
  W   W7        1.0  0.97832  0.99038  0.25461  1.0000
  S   S25       1.0  0.97552  0.98642  0.38191  1.0000
  S   S26       1.0  0.97552  0.98642  0.12730  1.0000
  W   W8        1.0  0.98570  0.98586  0.25461  1.0000
  S   S27       1.0  0.98289  0.98190  0.38191  1.0000
  S   S28       1.0  0.98289  0.98190  0.12730  1.0000
  W   W9        1.0  0.99307  0.98135  0.25461  1.0000
  S   S29       1.0  0.99027  0.97739  0.38191  1.0000
  S   S30       1.0  0.99027  0.97739  0.12730  1.0000
  S   S31       1.0  0.99765  0.97287  0.38191  1.0000
  S   S32       1.0  0.99765  0.97287  0.12730  1.0000
  S   S33       1.0  0.94549  0.99628  0.38191  1.0000
  S   S34       1.0  0.94549  0.99628  0.12730  1.0000
  W   W10       1.0  0.95567  0.99572  0.25461  1.0000
  S   S35       1.0  0.95287  0.99176  0.38191  1.0000
  S   S36       1.0  0.95287  0.99176  0.12730  1.0000
  W   W11       1.0  0.96305  0.99121  0.25461  1.0000
  S   S37       1.0  0.96025  0.98725  0.38191  1.0000
  S   S38       1.0  0.96025  0.98725  0.12730  1.0000
  W   W12       1.0  0.97043  0.98669  0.25461  1.0000
  S   S39       1.0  0.96762  0.98273  0.38191  1.0000
  S   S40       1.0  0.96762  0.98273  0.12730  1.0000
  W   W13       1.0  0.97780  0.98218  0.25461  1.0000
  S   S41       1.0  0.97500  0.97822  0.38191  1.0000
  S   S42       1.0  0.97500  0.97822  0.12730  1.0000
  W   W14       1.0  0.98518  0.97767  0.25461  1.0000
  S   S43       1.0  0.98238  0.97370  0.38191  1.0000
  S   S44       1.0  0.98238  0.97370  0.12730  1.0000
  W   W15       1.0  0.99256  0.97315  0.25461  1.0000
  S   S45       1.0  0.98975  0.96919  0.38191  1.0000
  S   S46       1.0  0.98975  0.96919  0.12730  1.0000
  W   W16       1.0  0.99993  0.96864  0.25461  1.0000
  S   S47       1.0  0.99713  0.96468  0.38191  1.0000
  S   S48       1.0  0.99713  0.96468  0.12730  1.0000
  S   S49       1.0  0.93022  0.99711  0.38191  1.0000
  S   S50       1.0  0.93022  0.99711  0.12730  1.0000
  W   W17       1.0  0.94040  0.99655  0.25461  1.0000
  S   S51       1.0  0.93760  0.99259  0.38191  1.0000
  S   S52       1.0  0.93760  0.99259  0.12730  1.0000
  W   W18       1.0  0.94778  0.99204  0.25461  1.0000
  S   S53       1.0  0.94498  0.98808  0.38191  1.0000
  S   S54       1.0  0.94498  0.98808  0.12730  1.0000
  W   W19       1.0  0.95516  0.98753  0.25461  1.0000
  S   S55       1.0  0.95235  0.98356  0.38191  1.0000
  S   S56       1.0  0.95235  0.98356  0.12730  1.0000
  W   W20       1.0  0.96253  0.98301  0.25461  1.0000
  S   S57       1.0  0.95973  0.97905  0.38191  1.0000
  S   S58       1.0  0.95973  0.97905  0.12730  1.0000
  W   W21       1.0  0.96991  0.97850  0.25461  1.0000
  S   S59       1.0  0.96711  0.97454  0.38191  1.0000
  S   S60       1.0  0.96711  0.97454  0.12730  1.0000
  W   W22       1.0  0.97729  0.97398  0.25461  1.0000
  S   S61       1.0  0.97448  0.97002  0.38191  1.0000
  S   S62       1.0  0.97448  0.97002  0.12730  1.0000
  W   W23       1.0  0.98466  0.96947  0.25461  1.0000
  S   S63       1.0  0.98186  0.96551  0.38191  1.0000
  S   S64       1.0  0.98186  0.96551  0.12730  1.0000
  W   W24       1.0  0.99204  0.96495  0.25461  1.0000
  S   S65       1.0  0.98924  0.96099  0.38191  1.0000
  S   S66       1.0  0.98924  0.96099  0.12730  1.0000
  W   W25       1.0  0.99942  0.96044  0.25461  1.0000
  S   S67       1.0  0.99662  0.95648  0.38191  1.0000
  S   S68       1.0  0.99662  0.95648  0.12730  1.0000
  S   S69       1.0  0.91495  0.99794  0.38191  1.0000
  S   S70       1.0  0.91495  0.99794  0.12730  1.0000
  W   W26       1.0  0.92513  0.99739  0.25461  1.0000
  S   S71       1.0  0.92233  0.99342  0.38191  1.0000
  S   S72       1.0  0.92233  0.99342  0.12730  1.0000
  W   W27       1.0  0.93251  0.99287  0.25461  1.0000
  S   S73       1.0  0.92970  0.98891  0.38191  1.0000
  S   S74       1.0  0.92970  0.98891  0.12730  1.0000
  W   W28       1.0  0.93989  0.98836  0.25461  1.0000
  S   S75       1.0  0.93708  0.98440  0.38191  1.0000
  S   S76       1.0  0.93708  0.98440  0.12730  1.0000
  W   W29       1.0  0.94726  0.98384  0.25461  1.0000
  S   S77       1.0  0.94446  0.97988  0.38191  1.0000
  S   S78       1.0  0.94446  0.97988  0.12730  1.0000
  W   W30       1.0  0.95464  0.97933  0.25461  1.0000
  S   S79       1.0  0.95184  0.97537  0.38191  1.0000
  S   S80       1.0  0.95184  0.97537  0.12730  1.0000
  W   W31       1.0  0.96202  0.97481  0.25461  1.0000
  S   S81       1.0  0.95921  0.97085  0.38191  1.0000
  S   S82       1.0  0.95921  0.97085  0.12730  1.0000
  W   W32       1.0  0.96939  0.97030  0.25461  1.0000
  S   S83       1.0  0.96659  0.96634  0.38191  1.0000
  S   S84       1.0  0.96659  0.96634  0.12730  1.0000
  W   W33       1.0  0.97677  0.96578  0.25461  1.0000
  S   S85       1.0  0.97397  0.96182  0.38191  1.0000
  S   S86       1.0  0.97397  0.96182  0.12730  1.0000
  W   W34       1.0  0.98415  0.96127  0.25461  1.0000
  S   S87       1.0  0.98135  0.95731  0.38191  1.0000
  S   S88       1.0  0.98135  0.95731  0.12730  1.0000
  W   W35       1.0  0.99153  0.95675  0.25461  1.0000
  S   S89       1.0  0.98872  0.95279  0.38191  1.0000
  S   S90       1.0  0.98872  0.95279  0.12730  1.0000
  W   W36       1.0  0.99890  0.95224  0.25461  1.0000
  S   S91       1.0  0.99610  0.94828  0.38191  1.0000
  S   S92       1.0  0.99610  0.94828  0.12730  1.0000
  S   S93       1.0  0.89968  0.99877  0.38191  1.0000
  S   S94       1.0  0.89968  0.99877  0.12730  1.0000
  W   W37       1.0  0.90986  0.99822  0.25461  1.0000
  S   S95       1.0  0.90706  0.99426  0.38191  1.0000
  S   S96       1.0  0.90706  0.99426  0.12730  1.0000
  W   W38       1.0  0.91724  0.99370  0.25461  1.0000
  S   S97       1.0  0.91443  0.98974  0.38191  1.0000
  S   S98       1.0  0.91443  0.98974  0.12730  1.0000
  W   W39       1.0  0.92461  0.98919  0.25461  1.0000
  S   S99       1.0  0.92181  0.98523  0.38191  1.0000
  S   S100      1.0  0.92181  0.98523  0.12730  1.0000
  W   W40       1.0  0.93199  0.98467  0.25461  1.0000
  S   S101      1.0  0.92919  0.98071  0.38191  1.0000
  S   S102      1.0  0.92919  0.98071  0.12730  1.0000
  W   W41       1.0  0.93937  0.98016  0.25461  1.0000
  S   S103      1.0  0.93657  0.97620  0.38191  1.0000
  S   S104      1.0  0.93657  0.97620  0.12730  1.0000
  W   W42       1.0  0.94675  0.97564  0.25461  1.0000
  S   S105      1.0  0.94394  0.97168  0.38191  1.0000
  S   S106      1.0  0.94394  0.97168  0.12730  1.0000
  W   W43       1.0  0.95412  0.97113  0.25461  1.0000
  S   S107      1.0  0.95132  0.96717  0.38191  1.0000
  S   S108      1.0  0.95132  0.96717  0.12730  1.0000
  W   W44       1.0  0.96150  0.96661  0.25461  1.0000
  S   S109      1.0  0.95870  0.96265  0.38191  1.0000
  S   S110      1.0  0.95870  0.96265  0.12730  1.0000
  W   W45       1.0  0.96888  0.96210  0.25461  1.0000
  S   S111      1.0  0.96608  0.95814  0.38191  1.0000
  S   S112      1.0  0.96608  0.95814  0.12730  1.0000
  W   W46       1.0  0.97626  0.95759  0.25461  1.0000
  S   S113      1.0  0.97345  0.95362  0.38191  1.0000
  S   S114      1.0  0.97345  0.95362  0.12730  1.0000
  W   W47       1.0  0.98363  0.95307  0.25461  1.0000
  S   S115      1.0  0.98083  0.94911  0.38191  1.0000
  S   S116      1.0  0.98083  0.94911  0.12730  1.0000
  W   W48       1.0  0.99101  0.94856  0.25461  1.0000
  S   S117      1.0  0.98821  0.94460  0.38191  1.0000
  S   S118      1.0  0.98821  0.94460  0.12730  1.0000
  W   W49       1.0  0.99839  0.94404  0.25461  1.0000
  S   S119      1.0  0.99558  0.94008  0.38191  1.0000
  S   S120      1.0  0.99558  0.94008  0.12730  1.0000
  S   S121      1.0  0.88441  0.99960  0.38191  1.0000
  S   S122      1.0  0.88441  0.99960  0.12730  1.0000
  W   W50       1.0  0.89459  0.99905  0.25461  1.0000
  S   S123      1.0  0.89179  0.99509  0.38191  1.0000
  S   S124      1.0  0.89179  0.99509  0.12730  1.0000
  W   W51       1.0  0.90197  0.99453  0.25461  1.0000
  S   S125      1.0  0.89916  0.99057  0.38191  1.0000
  S   S126      1.0  0.89916  0.99057  0.12730  1.0000
  W   W52       1.0  0.90934  0.99002  0.25461  1.0000
  S   S127      1.0  0.90654  0.98606  0.38191  1.0000
  S   S128      1.0  0.90654  0.98606  0.12730  1.0000
  W   W53       1.0  0.91672  0.98550  0.25461  1.0000
  S   S129      1.0  0.91392  0.98154  0.38191  1.0000
  S   S130      1.0  0.91392  0.98154  0.12730  1.0000
  W   W54       1.0  0.92410  0.98099  0.25461  1.0000
  S   S131      1.0  0.92130  0.97703  0.38191  1.0000
  S   S132      1.0  0.92130  0.97703  0.12730  1.0000
  W   W55       1.0  0.93148  0.97647  0.25461  1.0000
  S   S133      1.0  0.92867  0.97251  0.38191  1.0000
  S   S134      1.0  0.92867  0.97251  0.12730  1.0000
  W   W56       1.0  0.93885  0.97196  0.25461  1.0000
  S   S135      1.0  0.93605  0.96800  0.38191  1.0000
  S   S136      1.0  0.93605  0.96800  0.12730  1.0000
  W   W57       1.0  0.94623  0.96745  0.25461  1.0000
  S   S137      1.0  0.94343  0.96348  0.38191  1.0000
  S   S138      1.0  0.94343  0.96348  0.12730  1.0000
  W   W58       1.0  0.95361  0.96293  0.25461  1.0000
  S   S139      1.0  0.95080  0.95897  0.38191  1.0000
  S   S140      1.0  0.95080  0.95897  0.12730  1.0000
  W   W59       1.0  0.96098  0.95842  0.25461  1.0000
  S   S141      1.0  0.95818  0.95446  0.38191  1.0000
  S   S142      1.0  0.95818  0.95446  0.12730  1.0000
  W   W60       1.0  0.96836  0.95390  0.25461  1.0000
  S   S143      1.0  0.96556  0.94994  0.38191  1.0000
  S   S144      1.0  0.96556  0.94994  0.12730  1.0000
  W   W61       1.0  0.97574  0.94939  0.25461  1.0000
  S   S145      1.0  0.97294  0.94543  0.38191  1.0000
  S   S146      1.0  0.97294  0.94543  0.12730  1.0000
  W   W62       1.0  0.98312  0.94487  0.25461  1.0000
  S   S147      1.0  0.98031  0.94091  0.38191  1.0000
  S   S148      1.0  0.98031  0.94091  0.12730  1.0000
  W   W63       1.0  0.99049  0.94036  0.25461  1.0000
  S   S149      1.0  0.98769  0.93640  0.38191  1.0000
  S   S150      1.0  0.98769  0.93640  0.12730  1.0000
  W   W64       1.0  0.99787  0.93584  0.25461  1.0000
  S   S151      1.0  0.99507  0.93188  0.38191  1.0000
  S   S152      1.0  0.99507  0.93188  0.12730  1.0000
  W   W65       1.0  0.87932  0.99988  0.25461  1.0000
  S   S153      1.0  0.87652  0.99592  0.38191  1.0000
  S   S154      1.0  0.87652  0.99592  0.12730  1.0000
  W   W66       1.0  0.88670  0.99536  0.25461  1.0000
  S   S155      1.0  0.88389  0.99140  0.38191  1.0000
  S   S156      1.0  0.88389  0.99140  0.12730  1.0000
  W   W67       1.0  0.89407  0.99085  0.25461  1.0000
  S   S157      1.0  0.89127  0.98689  0.38191  1.0000
  S   S158      1.0  0.89127  0.98689  0.12730  1.0000
  W   W68       1.0  0.90145  0.98633  0.25461  1.0000
  S   S159      1.0  0.89865  0.98237  0.38191  1.0000
  S   S160      1.0  0.89865  0.98237  0.12730  1.0000
  W   W69       1.0  0.90883  0.98182  0.25461  1.0000
  S   S161      1.0  0.90603  0.97786  0.38191  1.0000
  S   S162      1.0  0.90603  0.97786  0.12730  1.0000
  W   W70       1.0  0.91621  0.97731  0.25461  1.0000
  S   S163      1.0  0.91340  0.97335  0.38191  1.0000
  S   S164      1.0  0.91340  0.97335  0.12730  1.0000
  W   W71       1.0  0.92358  0.97279  0.25461  1.0000
  S   S165      1.0  0.92078  0.96883  0.38191  1.0000
  S   S166      1.0  0.92078  0.96883  0.12730  1.0000
  W   W72       1.0  0.93096  0.96828  0.25461  1.0000
  S   S167      1.0  0.92816  0.96432  0.38191  1.0000
  S   S168      1.0  0.92816  0.96432  0.12730  1.0000
  W   W73       1.0  0.93834  0.96376  0.25461  1.0000
  S   S169      1.0  0.93553  0.95980  0.38191  1.0000
  S   S170      1.0  0.93553  0.95980  0.12730  1.0000
  W   W74       1.0  0.94571  0.95925  0.25461  1.0000
  S   S171      1.0  0.94291  0.95529  0.38191  1.0000
  S   S172      1.0  0.94291  0.95529  0.12730  1.0000
  W   W75       1.0  0.95309  0.95473  0.25461  1.0000
  S   S173      1.0  0.95029  0.95077  0.38191  1.0000
  S   S174      1.0  0.95029  0.95077  0.12730  1.0000
  W   W76       1.0  0.96047  0.95022  0.25461  1.0000
  S   S175      1.0  0.95767  0.94626  0.38191  1.0000
  S   S176      1.0  0.95767  0.94626  0.12730  1.0000
  W   W77       1.0  0.96785  0.94570  0.25461  1.0000
  S   S177      1.0  0.96504  0.94174  0.38191  1.0000
  S   S178      1.0  0.96504  0.94174  0.12730  1.0000
  W   W78       1.0  0.97522  0.94119  0.25461  1.0000
  S   S179      1.0  0.97242  0.93723  0.38191  1.0000
  S   S180      1.0  0.97242  0.93723  0.12730  1.0000
  W   W79       1.0  0.98260  0.93667  0.25461  1.0000
  S   S181      1.0  0.97980  0.93271  0.38191  1.0000
  S   S182      1.0  0.97980  0.93271  0.12730  1.0000
  W   W80       1.0  0.98998  0.93216  0.25461  1.0000
  S   S183      1.0  0.98717  0.92820  0.38191  1.0000
  S   S184      1.0  0.98717  0.92820  0.12730  1.0000
  W   W81       1.0  0.99736  0.92765  0.25461  1.0000
  S   S185      1.0  0.99455  0.92369  0.38191  1.0000
  S   S186      1.0  0.99455  0.92369  0.12730  1.0000
  S   S187      1.0  0.86125  0.99675  0.38191  1.0000
  S   S188      1.0  0.86125  0.99675  0.12730  1.0000
  W   W82       1.0  0.87143  0.99619  0.25461  1.0000
  S   S189      1.0  0.86862  0.99223  0.38191  1.0000
  S   S190      1.0  0.86862  0.99223  0.12730  1.0000
  W   W83       1.0  0.87880  0.99168  0.25461  1.0000
  S   S191      1.0  0.87600  0.98772  0.38191  1.0000
  S   S192      1.0  0.87600  0.98772  0.12730  1.0000
  W   W84       1.0  0.88618  0.98717  0.25461  1.0000
  S   S193      1.0  0.88338  0.98321  0.38191  1.0000
  S   S194      1.0  0.88338  0.98321  0.12730  1.0000
  W   W85       1.0  0.89356  0.98265  0.25461  1.0000
  S   S195      1.0  0.89076  0.97869  0.38191  1.0000
  S   S196      1.0  0.89076  0.97869  0.12730  1.0000
  W   W86       1.0  0.90094  0.97814  0.25461  1.0000
  S   S197      1.0  0.89813  0.97418  0.38191  1.0000
  S   S198      1.0  0.89813  0.97418  0.12730  1.0000
  W   W87       1.0  0.90831  0.97362  0.25461  1.0000
  S   S199      1.0  0.90551  0.96966  0.38191  1.0000
  S   S200      1.0  0.90551  0.96966  0.12730  1.0000
  W   W88       1.0  0.91569  0.96911  0.25461  1.0000
  S   S201      1.0  0.91289  0.96515  0.38191  1.0000
  S   S202      1.0  0.91289  0.96515  0.12730  1.0000
  W   W89       1.0  0.92307  0.96459  0.25461  1.0000
  S   S203      1.0  0.92026  0.96063  0.38191  1.0000
  S   S204      1.0  0.92026  0.96063  0.12730  1.0000
  W   W90       1.0  0.93044  0.96008  0.25461  1.0000
  S   S205      1.0  0.92764  0.95612  0.38191  1.0000
  S   S206      1.0  0.92764  0.95612  0.12730  1.0000
  W   W91       1.0  0.93782  0.95556  0.25461  1.0000
  S   S207      1.0  0.93502  0.95160  0.38191  1.0000
  S   S208      1.0  0.93502  0.95160  0.12730  1.0000
  W   W92       1.0  0.94520  0.95105  0.25461  1.0000
  S   S209      1.0  0.94240  0.94709  0.38191  1.0000
  S   S210      1.0  0.94240  0.94709  0.12730  1.0000
  W   W93       1.0  0.95258  0.94653  0.25461  1.0000
  S   S211      1.0  0.94977  0.94257  0.38191  1.0000
  S   S212      1.0  0.94977  0.94257  0.12730  1.0000
  W   W94       1.0  0.95995  0.94202  0.25461  1.0000
  S   S213      1.0  0.95715  0.93806  0.38191  1.0000
  S   S214      1.0  0.95715  0.93806  0.12730  1.0000
  W   W95       1.0  0.96733  0.93751  0.25461  1.0000
  S   S215      1.0  0.96453  0.93355  0.38191  1.0000
  S   S216      1.0  0.96453  0.93355  0.12730  1.0000
  W   W96       1.0  0.97471  0.93299  0.25461  1.0000
  S   S217      1.0  0.97190  0.92903  0.38191  1.0000
  S   S218      1.0  0.97190  0.92903  0.12730  1.0000
  W   W97       1.0  0.98208  0.92848  0.25461  1.0000
  S   S219      1.0  0.97928  0.92452  0.38191  1.0000
  S   S220      1.0  0.97928  0.92452  0.12730  1.0000
  W   W98       1.0  0.98946  0.92396  0.25461  1.0000
  S   S221      1.0  0.98666  0.92000  0.38191  1.0000
  S   S222      1.0  0.98666  0.92000  0.12730  1.0000
  W   W99       1.0  0.99684  0.91945  0.25461  1.0000
  S   S223      1.0  0.99404  0.91549  0.38191  1.0000
  S   S224      1.0  0.99404  0.91549  0.12730  1.0000
  S   S225      1.0  0.84598  0.99758  0.38191  1.0000
  S   S226      1.0  0.84598  0.99758  0.12730  1.0000
  W   W100      1.0  0.85616  0.99703  0.25461  1.0000
  S   S227      1.0  0.85335  0.99307  0.38191  1.0000
  S   S228      1.0  0.85335  0.99307  0.12730  1.0000
  W   W101      1.0  0.86353  0.99251  0.25461  1.0000
  S   S229      1.0  0.86073  0.98855  0.38191  1.0000
  S   S230      1.0  0.86073  0.98855  0.12730  1.0000
  W   W102      1.0  0.87091  0.98800  0.25461  1.0000
  S   S231      1.0  0.86811  0.98404  0.38191  1.0000
  S   S232      1.0  0.86811  0.98404  0.12730  1.0000
  W   W103      1.0  0.87829  0.98348  0.25461  1.0000
  S   S233      1.0  0.87548  0.97952  0.38191  1.0000
  S   S234      1.0  0.87548  0.97952  0.12730  1.0000
  W   W104      1.0  0.88566  0.97897  0.25461  1.0000
  S   S235      1.0  0.88286  0.97501  0.38191  1.0000
  S   S236      1.0  0.88286  0.97501  0.12730  1.0000
  W   W105      1.0  0.89304  0.97445  0.25461  1.0000
  S   S237      1.0  0.89024  0.97049  0.38191  1.0000
  S   S238      1.0  0.89024  0.97049  0.12730  1.0000
  W   W106      1.0  0.90042  0.96994  0.25461  1.0000
  S   S239      1.0  0.89762  0.96598  0.38191  1.0000
  S   S240      1.0  0.89762  0.96598  0.12730  1.0000
  W   W107      1.0  0.90780  0.96542  0.25461  1.0000
  S   S241      1.0  0.90499  0.96146  0.38191  1.0000
  S   S242      1.0  0.90499  0.96146  0.12730  1.0000
  W   W108      1.0  0.91517  0.96091  0.25461  1.0000
  S   S243      1.0  0.91237  0.95695  0.38191  1.0000
  S   S244      1.0  0.91237  0.95695  0.12730  1.0000
  W   W109      1.0  0.92255  0.95639  0.25461  1.0000
  S   S245      1.0  0.91975  0.95243  0.38191  1.0000
  S   S246      1.0  0.91975  0.95243  0.12730  1.0000
  W   W110      1.0  0.92993  0.95188  0.25461  1.0000
  S   S247      1.0  0.92713  0.94792  0.38191  1.0000
  S   S248      1.0  0.92713  0.94792  0.12730  1.0000
  W   W111      1.0  0.93731  0.94737  0.25461  1.0000
  S   S249      1.0  0.93450  0.94341  0.38191  1.0000
  S   S250      1.0  0.93450  0.94341  0.12730  1.0000
  W   W112      1.0  0.94468  0.94285  0.25461  1.0000
  S   S251      1.0  0.94188  0.93889  0.38191  1.0000
  S   S252      1.0  0.94188  0.93889  0.12730  1.0000
  W   W113      1.0  0.95206  0.93834  0.25461  1.0000
  S   S253      1.0  0.94926  0.93438  0.38191  1.0000
  S   S254      1.0  0.94926  0.93438  0.12730  1.0000
  W   W114      1.0  0.95944  0.93382  0.25461  1.0000
  S   S255      1.0  0.95663  0.92986  0.38191  1.0000
  S   S256      1.0  0.95663  0.92986  0.12730  1.0000
  W   W115      1.0  0.96681  0.92931  0.25461  1.0000
  S   S257      1.0  0.96401  0.92535  0.38191  1.0000
  S   S258      1.0  0.96401  0.92535  0.12730  1.0000
  W   W116      1.0  0.97419  0.92479  0.25461  1.0000
  S   S259      1.0  0.97139  0.92083  0.38191  1.0000
  S   S260      1.0  0.97139  0.92083  0.12730  1.0000
  W   W117      1.0  0.98157  0.92028  0.25461  1.0000
  S   S261      1.0  0.97877  0.91632  0.38191  1.0000
  S   S262      1.0  0.97877  0.91632  0.12730  1.0000
  W   W118      1.0  0.98895  0.91576  0.25461  1.0000
  S   S263      1.0  0.98614  0.91180  0.38191  1.0000
  S   S264      1.0  0.98614  0.91180  0.12730  1.0000
  W   W119      1.0  0.99632  0.91125  0.25461  1.0000
  S   S265      1.0  0.99352  0.90729  0.38191  1.0000
  S   S266      1.0  0.99352  0.90729  0.12730  1.0000
  S   S267      1.0  0.83071  0.99841  0.38191  1.0000
  S   S268      1.0  0.83071  0.99841  0.12730  1.0000
  W   W120      1.0  0.84089  0.99786  0.25461  1.0000
  S   S269      1.0  0.83808  0.99390  0.38191  1.0000
  S   S270      1.0  0.83808  0.99390  0.12730  1.0000
  W   W121      1.0  0.84826  0.99334  0.25461  1.0000
  S   S271      1.0  0.84546  0.98938  0.38191  1.0000
  S   S272      1.0  0.84546  0.98938  0.12730  1.0000
  W   W122      1.0  0.85564  0.98883  0.25461  1.0000
  S   S273      1.0  0.85284  0.98487  0.38191  1.0000
  S   S274      1.0  0.85284  0.98487  0.12730  1.0000
  W   W123      1.0  0.86302  0.98431  0.25461  1.0000
  S   S275      1.0  0.86021  0.98035  0.38191  1.0000
  S   S276      1.0  0.86021  0.98035  0.12730  1.0000
  W   W124      1.0  0.87039  0.97980  0.25461  1.0000
  S   S277      1.0  0.86759  0.97584  0.38191  1.0000
  S   S278      1.0  0.86759  0.97584  0.12730  1.0000
  W   W125      1.0  0.87777  0.97528  0.25461  1.0000
  S   S279      1.0  0.87497  0.97132  0.38191  1.0000
  S   S280      1.0  0.87497  0.97132  0.12730  1.0000
  W   W126      1.0  0.88515  0.97077  0.25461  1.0000
  S   S281      1.0  0.88235  0.96681  0.38191  1.0000
  S   S282      1.0  0.88235  0.96681  0.12730  1.0000
  W   W127      1.0  0.89253  0.96625  0.25461  1.0000
  S   S283      1.0  0.88972  0.96229  0.38191  1.0000
  S   S284      1.0  0.88972  0.96229  0.12730  1.0000
  W   W128      1.0  0.89990  0.96174  0.25461  1.0000
  S   S285      1.0  0.89710  0.95778  0.38191  1.0000
  S   S286      1.0  0.89710  0.95778  0.12730  1.0000
  W   W129      1.0  0.90728  0.95723  0.25461  1.0000
  S   S287      1.0  0.90448  0.95327  0.38191  1.0000
  S   S288      1.0  0.90448  0.95327  0.12730  1.0000
  W   W130      1.0  0.91466  0.95271  0.25461  1.0000
  S   S289      1.0  0.91185  0.94875  0.38191  1.0000
  S   S290      1.0  0.91185  0.94875  0.12730  1.0000
  W   W131      1.0  0.92204  0.94820  0.25461  1.0000
  S   S291      1.0  0.91923  0.94424  0.38191  1.0000
  S   S292      1.0  0.91923  0.94424  0.12730  1.0000
  W   W132      1.0  0.92941  0.94368  0.25461  1.0000
  S   S293      1.0  0.92661  0.93972  0.38191  1.0000
  S   S294      1.0  0.92661  0.93972  0.12730  1.0000
  W   W133      1.0  0.93679  0.93917  0.25461  1.0000
  S   S295      1.0  0.93399  0.93521  0.38191  1.0000
  S   S296      1.0  0.93399  0.93521  0.12730  1.0000
  W   W134      1.0  0.94417  0.93465  0.25461  1.0000
  S   S297      1.0  0.94136  0.93069  0.38191  1.0000
  S   S298      1.0  0.94136  0.93069  0.12730  1.0000
  W   W135      1.0  0.95154  0.93014  0.25461  1.0000
  S   S299      1.0  0.94874  0.92618  0.38191  1.0000
  S   S300      1.0  0.94874  0.92618  0.12730  1.0000
  W   W136      1.0  0.95892  0.92562  0.25461  1.0000
  S   S301      1.0  0.95612  0.92166  0.38191  1.0000
  S   S302      1.0  0.95612  0.92166  0.12730  1.0000
  W   W137      1.0  0.96630  0.92111  0.25461  1.0000
  S   S303      1.0  0.96350  0.91715  0.38191  1.0000
  S   S304      1.0  0.96350  0.91715  0.12730  1.0000
  W   W138      1.0  0.97368  0.91660  0.25461  1.0000
  S   S305      1.0  0.97087  0.91263  0.38191  1.0000
  S   S306      1.0  0.97087  0.91263  0.12730  1.0000
  W   W139      1.0  0.98105  0.91208  0.25461  1.0000
  S   S307      1.0  0.97825  0.90812  0.38191  1.0000
  S   S308      1.0  0.97825  0.90812  0.12730  1.0000
  W   W140      1.0  0.98843  0.90757  0.25461  1.0000
  S   S309      1.0  0.98563  0.90361  0.38191  1.0000
  S   S310      1.0  0.98563  0.90361  0.12730  1.0000
  W   W141      1.0  0.99581  0.90305  0.25461  1.0000
  S   S311      1.0  0.99300  0.89909  0.38191  1.0000
  S   S312      1.0  0.99300  0.89909  0.12730  1.0000
  S   S313      1.0  0.81544  0.99924  0.38191  1.0000
  S   S314      1.0  0.81544  0.99924  0.12730  1.0000
  W   W142      1.0  0.82562  0.99869  0.25461  1.0000
  S   S315      1.0  0.82281  0.99473  0.38191  1.0000
  S   S316      1.0  0.82281  0.99473  0.12730  1.0000
  W   W143      1.0  0.83299  0.99417  0.25461  1.0000
  S   S317      1.0  0.83019  0.99021  0.38191  1.0000
  S   S318      1.0  0.83019  0.99021  0.12730  1.0000
  W   W144      1.0  0.84037  0.98966  0.25461  1.0000
  S   S319      1.0  0.83757  0.98570  0.38191  1.0000
  S   S320      1.0  0.83757  0.98570  0.12730  1.0000
  W   W145      1.0  0.84775  0.98514  0.25461  1.0000
  S   S321      1.0  0.84494  0.98118  0.38191  1.0000
  S   S322      1.0  0.84494  0.98118  0.12730  1.0000
  W   W146      1.0  0.85512  0.98063  0.25461  1.0000
  S   S323      1.0  0.85232  0.97667  0.38191  1.0000
  S   S324      1.0  0.85232  0.97667  0.12730  1.0000
  W   W147      1.0  0.86250  0.97611  0.25461  1.0000
  S   S325      1.0  0.85970  0.97215  0.38191  1.0000
  S   S326      1.0  0.85970  0.97215  0.12730  1.0000
  W   W148      1.0  0.86988  0.97160  0.25461  1.0000
  S   S327      1.0  0.86708  0.96764  0.38191  1.0000
  S   S328      1.0  0.86708  0.96764  0.12730  1.0000
  W   W149      1.0  0.87726  0.96709  0.25461  1.0000
  S   S329      1.0  0.87445  0.96313  0.38191  1.0000
  S   S330      1.0  0.87445  0.96313  0.12730  1.0000
  W   W150      1.0  0.88463  0.96257  0.25461  1.0000
  S   S331      1.0  0.88183  0.95861  0.38191  1.0000
  S   S332      1.0  0.88183  0.95861  0.12730  1.0000
  W   W151      1.0  0.89201  0.95806  0.25461  1.0000
  S   S333      1.0  0.88921  0.95410  0.38191  1.0000
  S   S334      1.0  0.88921  0.95410  0.12730  1.0000
  W   W152      1.0  0.89939  0.95354  0.25461  1.0000
  S   S335      1.0  0.89658  0.94958  0.38191  1.0000
  S   S336      1.0  0.89658  0.94958  0.12730  1.0000
  W   W153      1.0  0.90676  0.94903  0.25461  1.0000
  S   S337      1.0  0.90396  0.94507  0.38191  1.0000
  S   S338      1.0  0.90396  0.94507  0.12730  1.0000
  W   W154      1.0  0.91414  0.94451  0.25461  1.0000
  S   S339      1.0  0.91134  0.94055  0.38191  1.0000
  S   S340      1.0  0.91134  0.94055  0.12730  1.0000
  W   W155      1.0  0.92152  0.94000  0.25461  1.0000
  S   S341      1.0  0.91872  0.93604  0.38191  1.0000
  S   S342      1.0  0.91872  0.93604  0.12730  1.0000
  W   W156      1.0  0.92890  0.93548  0.25461  1.0000
  S   S343      1.0  0.92609  0.93152  0.38191  1.0000
  S   S344      1.0  0.92609  0.93152  0.12730  1.0000
  W   W157      1.0  0.93627  0.93097  0.25461  1.0000
  S   S345      1.0  0.93347  0.92701  0.38191  1.0000
  S   S346      1.0  0.93347  0.92701  0.12730  1.0000
  W   W158      1.0  0.94365  0.92646  0.25461  1.0000
  S   S347      1.0  0.94085  0.92249  0.38191  1.0000
  S   S348      1.0  0.94085  0.92249  0.12730  1.0000
  W   W159      1.0  0.95103  0.92194  0.25461  1.0000
  S   S349      1.0  0.94822  0.91798  0.38191  1.0000
  S   S350      1.0  0.94822  0.91798  0.12730  1.0000
  W   W160      1.0  0.95841  0.91743  0.25461  1.0000
  S   S351      1.0  0.95560  0.91347  0.38191  1.0000
  S   S352      1.0  0.95560  0.91347  0.12730  1.0000
  W   W161      1.0  0.96578  0.91291  0.25461  1.0000
  S   S353      1.0  0.96298  0.90895  0.38191  1.0000
  S   S354      1.0  0.96298  0.90895  0.12730  1.0000
  W   W162      1.0  0.97316  0.90840  0.25461  1.0000
  S   S355      1.0  0.97036  0.90444  0.38191  1.0000
  S   S356      1.0  0.97036  0.90444  0.12730  1.0000
  W   W163      1.0  0.98054  0.90388  0.25461  1.0000
  S   S357      1.0  0.97773  0.89992  0.38191  1.0000
  S   S358      1.0  0.97773  0.89992  0.12730  1.0000
  W   W164      1.0  0.98791  0.89937  0.25461  1.0000
  S   S359      1.0  0.98511  0.89541  0.38191  1.0000
  S   S360      1.0  0.98511  0.89541  0.12730  1.0000
  W   W165      1.0  0.99529  0.89485  0.25461  1.0000
  S   S361      1.0  0.99249  0.89089  0.38191  1.0000
  S   S362      1.0  0.99249  0.89089  0.12730  1.0000
  S   S363      1.0  0.99987  0.88638  0.38191  1.0000
  S   S364      1.0  0.99987  0.88638  0.12730  1.0000
  W   W166      1.0  0.81034  0.99952  0.25461  1.0000
  S   S365      1.0  0.80754  0.99556  0.38191  1.0000
  S   S366      1.0  0.80754  0.99556  0.12730  1.0000
  W   W167      1.0  0.81772  0.99500  0.25461  1.0000
  S   S367      1.0  0.81492  0.99104  0.38191  1.0000
  S   S368      1.0  0.81492  0.99104  0.12730  1.0000
  W   W168      1.0  0.82510  0.99049  0.25461  1.0000
  S   S369      1.0  0.82230  0.98653  0.38191  1.0000
  S   S370      1.0  0.82230  0.98653  0.12730  1.0000
  W   W169      1.0  0.83248  0.98597  0.25461  1.0000
  S   S371      1.0  0.82967  0.98201  0.38191  1.0000
  S   S372      1.0  0.82967  0.98201  0.12730  1.0000
  W   W170      1.0  0.83985  0.98146  0.25461  1.0000
  S   S373      1.0  0.83705  0.97750  0.38191  1.0000
  S   S374      1.0  0.83705  0.97750  0.12730  1.0000
  W   W171      1.0  0.84723  0.97695  0.25461  1.0000
  S   S375      1.0  0.84443  0.97299  0.38191  1.0000
  S   S376      1.0  0.84443  0.97299  0.12730  1.0000
  W   W172      1.0  0.85461  0.97243  0.25461  1.0000
  S   S377      1.0  0.85181  0.96847  0.38191  1.0000
  S   S378      1.0  0.85181  0.96847  0.12730  1.0000
  W   W173      1.0  0.86199  0.96792  0.25461  1.0000
  S   S379      1.0  0.85918  0.96396  0.38191  1.0000
  S   S380      1.0  0.85918  0.96396  0.12730  1.0000
  W   W174      1.0  0.86936  0.96340  0.25461  1.0000
  S   S381      1.0  0.86656  0.95944  0.38191  1.0000
  S   S382      1.0  0.86656  0.95944  0.12730  1.0000
  W   W175      1.0  0.87674  0.95889  0.25461  1.0000
  S   S383      1.0  0.87394  0.95493  0.38191  1.0000
  S   S384      1.0  0.87394  0.95493  0.12730  1.0000
  W   W176      1.0  0.88412  0.95437  0.25461  1.0000
  S   S385      1.0  0.88131  0.95041  0.38191  1.0000
  S   S386      1.0  0.88131  0.95041  0.12730  1.0000
  W   W177      1.0  0.89149  0.94986  0.25461  1.0000
  S   S387      1.0  0.88869  0.94590  0.38191  1.0000
  S   S388      1.0  0.88869  0.94590  0.12730  1.0000
  W   W178      1.0  0.89887  0.94534  0.25461  1.0000
  S   S389      1.0  0.89607  0.94138  0.38191  1.0000
  S   S390      1.0  0.89607  0.94138  0.12730  1.0000
  W   W179      1.0  0.90625  0.94083  0.25461  1.0000
  S   S391      1.0  0.90345  0.93687  0.38191  1.0000
  S   S392      1.0  0.90345  0.93687  0.12730  1.0000
  W   W180      1.0  0.91363  0.93632  0.25461  1.0000
  S   S393      1.0  0.91082  0.93235  0.38191  1.0000
  S   S394      1.0  0.91082  0.93235  0.12730  1.0000
  W   W181      1.0  0.92100  0.93180  0.25461  1.0000
  S   S395      1.0  0.91820  0.92784  0.38191  1.0000
  S   S396      1.0  0.91820  0.92784  0.12730  1.0000
  W   W182      1.0  0.92838  0.92729  0.25461  1.0000
  S   S397      1.0  0.92558  0.92333  0.38191  1.0000
  S   S398      1.0  0.92558  0.92333  0.12730  1.0000
  W   W183      1.0  0.93576  0.92277  0.25461  1.0000
  S   S399      1.0  0.93295  0.91881  0.38191  1.0000
  S   S400      1.0  0.93295  0.91881  0.12730  1.0000
  W   W184      1.0  0.94313  0.91826  0.25461  1.0000
  S   S401      1.0  0.94033  0.91430  0.38191  1.0000
  S   S402      1.0  0.94033  0.91430  0.12730  1.0000
  W   W185      1.0  0.95051  0.91374  0.25461  1.0000
  S   S403      1.0  0.94771  0.90978  0.38191  1.0000
  S   S404      1.0  0.94771  0.90978  0.12730  1.0000
  W   W186      1.0  0.95789  0.90923  0.25461  1.0000
  S   S405      1.0  0.95509  0.90527  0.38191  1.0000
  S   S406      1.0  0.95509  0.90527  0.12730  1.0000
  W   W187      1.0  0.96527  0.90471  0.25461  1.0000
  S   S407      1.0  0.96246  0.90075  0.38191  1.0000
  S   S408      1.0  0.96246  0.90075  0.12730  1.0000
  W   W188      1.0  0.97264  0.90020  0.25461  1.0000
  S   S409      1.0  0.96984  0.89624  0.38191  1.0000
  S   S410      1.0  0.96984  0.89624  0.12730  1.0000
  W   W189      1.0  0.98002  0.89568  0.25461  1.0000
  S   S411      1.0  0.97722  0.89172  0.38191  1.0000
  S   S412      1.0  0.97722  0.89172  0.12730  1.0000
  W   W190      1.0  0.98740  0.89117  0.25461  1.0000
  S   S413      1.0  0.98460  0.88721  0.38191  1.0000
  S   S414      1.0  0.98460  0.88721  0.12730  1.0000
  W   W191      1.0  0.99478  0.88666  0.25461  1.0000
  S   S415      1.0  0.99197  0.88269  0.38191  1.0000
  S   S416      1.0  0.99197  0.88269  0.12730  1.0000
  S   S417      1.0  0.99935  0.87818  0.38191  1.0000
  S   S418      1.0  0.99935  0.87818  0.12730  1.0000
  S   S419      1.0  0.79227  0.99639  0.38191  1.0000
  S   S420      1.0  0.79227  0.99639  0.12730  1.0000
  W   W192      1.0  0.80245  0.99583  0.25461  1.0000
  S   S421      1.0  0.79965  0.99187  0.38191  1.0000
  S   S422      1.0  0.79965  0.99187  0.12730  1.0000
  W   W193      1.0  0.80983  0.99132  0.25461  1.0000
  S   S423      1.0  0.80703  0.98736  0.38191  1.0000
  S   S424      1.0  0.80703  0.98736  0.12730  1.0000
  W   W194      1.0  0.81721  0.98681  0.25461  1.0000
  S   S425      1.0  0.81440  0.98285  0.38191  1.0000
  S   S426      1.0  0.81440  0.98285  0.12730  1.0000
  W   W195      1.0  0.82458  0.98229  0.25461  1.0000
  S   S427      1.0  0.82178  0.97833  0.38191  1.0000
  S   S428      1.0  0.82178  0.97833  0.12730  1.0000
  W   W196      1.0  0.83196  0.97778  0.25461  1.0000
  S   S429      1.0  0.82916  0.97382  0.38191  1.0000
  S   S430      1.0  0.82916  0.97382  0.12730  1.0000
  W   W197      1.0  0.83934  0.97326  0.25461  1.0000
  S   S431      1.0  0.83653  0.96930  0.38191  1.0000
  S   S432      1.0  0.83653  0.96930  0.12730  1.0000
  W   W198      1.0  0.84672  0.96875  0.25461  1.0000
  S   S433      1.0  0.84391  0.96479  0.38191  1.0000
  S   S434      1.0  0.84391  0.96479  0.12730  1.0000
  W   W199      1.0  0.85409  0.96423  0.25461  1.0000
  S   S435      1.0  0.85129  0.96027  0.38191  1.0000
  S   S436      1.0  0.85129  0.96027  0.12730  1.0000
  W   W200      1.0  0.86147  0.95972  0.25461  1.0000
  S   S437      1.0  0.85867  0.95576  0.38191  1.0000
  S   S438      1.0  0.85867  0.95576  0.12730  1.0000
  W   W201      1.0  0.86885  0.95520  0.25461  1.0000
  S   S439      1.0  0.86604  0.95124  0.38191  1.0000
  S   S440      1.0  0.86604  0.95124  0.12730  1.0000
  W   W202      1.0  0.87622  0.95069  0.25461  1.0000
  S   S441      1.0  0.87342  0.94673  0.38191  1.0000
  S   S442      1.0  0.87342  0.94673  0.12730  1.0000
  W   W203      1.0  0.88360  0.94618  0.25461  1.0000
  S   S443      1.0  0.88080  0.94221  0.38191  1.0000
  S   S444      1.0  0.88080  0.94221  0.12730  1.0000
  W   W204      1.0  0.89098  0.94166  0.25461  1.0000
  S   S445      1.0  0.88818  0.93770  0.38191  1.0000
  S   S446      1.0  0.88818  0.93770  0.12730  1.0000
  W   W205      1.0  0.89836  0.93715  0.25461  1.0000
  S   S447      1.0  0.89555  0.93319  0.38191  1.0000
  S   S448      1.0  0.89555  0.93319  0.12730  1.0000
  W   W206      1.0  0.90573  0.93263  0.25461  1.0000
  S   S449      1.0  0.90293  0.92867  0.38191  1.0000
  S   S450      1.0  0.90293  0.92867  0.12730  1.0000
  W   W207      1.0  0.91311  0.92812  0.25461  1.0000
  S   S451      1.0  0.91031  0.92416  0.38191  1.0000
  S   S452      1.0  0.91031  0.92416  0.12730  1.0000
  W   W208      1.0  0.92049  0.92360  0.25461  1.0000
  S   S453      1.0  0.91768  0.91964  0.38191  1.0000
  S   S454      1.0  0.91768  0.91964  0.12730  1.0000
  W   W209      1.0  0.92786  0.91909  0.25461  1.0000
  S   S455      1.0  0.92506  0.91513  0.38191  1.0000
  S   S456      1.0  0.92506  0.91513  0.12730  1.0000
  W   W210      1.0  0.93524  0.91457  0.25461  1.0000
  S   S457      1.0  0.93244  0.91061  0.38191  1.0000
  S   S458      1.0  0.93244  0.91061  0.12730  1.0000
  W   W211      1.0  0.94262  0.91006  0.25461  1.0000
  S   S459      1.0  0.93982  0.90610  0.38191  1.0000
  S   S460      1.0  0.93982  0.90610  0.12730  1.0000
  W   W212      1.0  0.95000  0.90554  0.25461  1.0000
  S   S461      1.0  0.94719  0.90158  0.38191  1.0000
  S   S462      1.0  0.94719  0.90158  0.12730  1.0000
  W   W213      1.0  0.95737  0.90103  0.25461  1.0000
  S   S463      1.0  0.95457  0.89707  0.38191  1.0000
  S   S464      1.0  0.95457  0.89707  0.12730  1.0000
  W   W214      1.0  0.96475  0.89652  0.25461  1.0000
  S   S465      1.0  0.96195  0.89255  0.38191  1.0000
  S   S466      1.0  0.96195  0.89255  0.12730  1.0000
  W   W215      1.0  0.97213  0.89200  0.25461  1.0000
  S   S467      1.0  0.96932  0.88804  0.38191  1.0000
  S   S468      1.0  0.96932  0.88804  0.12730  1.0000
  W   W216      1.0  0.97951  0.88749  0.25461  1.0000
  S   S469      1.0  0.97670  0.88353  0.38191  1.0000
  S   S470      1.0  0.97670  0.88353  0.12730  1.0000
  W   W217      1.0  0.98688  0.88297  0.25461  1.0000
  S   S471      1.0  0.98408  0.87901  0.38191  1.0000
  S   S472      1.0  0.98408  0.87901  0.12730  1.0000
  W   W218      1.0  0.99426  0.87846  0.25461  1.0000
  S   S473      1.0  0.99146  0.87450  0.38191  1.0000
  S   S474      1.0  0.99146  0.87450  0.12730  1.0000
  S   S475      1.0  0.99883  0.86998  0.38191  1.0000
  S   S476      1.0  0.99883  0.86998  0.12730  1.0000
  S   S477      1.0  0.77700  0.99722  0.38191  1.0000
  S   S478      1.0  0.77700  0.99722  0.12730  1.0000
  W   W219      1.0  0.78718  0.99667  0.25461  1.0000
  S   S479      1.0  0.78438  0.99271  0.38191  1.0000
  S   S480      1.0  0.78438  0.99271  0.12730  1.0000
  W   W220      1.0  0.79456  0.99215  0.25461  1.0000
  S   S481      1.0  0.79176  0.98819  0.38191  1.0000
  S   S482      1.0  0.79176  0.98819  0.12730  1.0000
  W   W221      1.0  0.80194  0.98764  0.25461  1.0000
  S   S483      1.0  0.79913  0.98368  0.38191  1.0000
  S   S484      1.0  0.79913  0.98368  0.12730  1.0000
  W   W222      1.0  0.80931  0.98312  0.25461  1.0000
  S   S485      1.0  0.80651  0.97916  0.38191  1.0000
  S   S486      1.0  0.80651  0.97916  0.12730  1.0000
  W   W223      1.0  0.81669  0.97861  0.25461  1.0000
  S   S487      1.0  0.81389  0.97465  0.38191  1.0000
  S   S488      1.0  0.81389  0.97465  0.12730  1.0000
  W   W224      1.0  0.82407  0.97409  0.25461  1.0000
  S   S489      1.0  0.82126  0.97013  0.38191  1.0000
  S   S490      1.0  0.82126  0.97013  0.12730  1.0000
  W   W225      1.0  0.83144  0.96958  0.25461  1.0000
  S   S491      1.0  0.82864  0.96562  0.38191  1.0000
  S   S492      1.0  0.82864  0.96562  0.12730  1.0000
  W   W226      1.0  0.83882  0.96506  0.25461  1.0000
  S   S493      1.0  0.83602  0.96110  0.38191  1.0000
  S   S494      1.0  0.83602  0.96110  0.12730  1.0000
  W   W227      1.0  0.84620  0.96055  0.25461  1.0000
  S   S495      1.0  0.84340  0.95659  0.38191  1.0000
  S   S496      1.0  0.84340  0.95659  0.12730  1.0000
  W   W228      1.0  0.85358  0.95604  0.25461  1.0000
  S   S497      1.0  0.85077  0.95207  0.38191  1.0000
  S   S498      1.0  0.85077  0.95207  0.12730  1.0000
  W   W229      1.0  0.86095  0.95152  0.25461  1.0000
  S   S499      1.0  0.85815  0.94756  0.38191  1.0000
  S   S500      1.0  0.85815  0.94756  0.12730  1.0000
  W   W230      1.0  0.86833  0.94701  0.25461  1.0000
  S   S501      1.0  0.86553  0.94305  0.38191  1.0000
  S   S502      1.0  0.86553  0.94305  0.12730  1.0000
  W   W231      1.0  0.87571  0.94249  0.25461  1.0000
  S   S503      1.0  0.87290  0.93853  0.38191  1.0000
  S   S504      1.0  0.87290  0.93853  0.12730  1.0000
  W   W232      1.0  0.88309  0.93798  0.25461  1.0000
  S   S505      1.0  0.88028  0.93402  0.38191  1.0000
  S   S506      1.0  0.88028  0.93402  0.12730  1.0000
  W   W233      1.0  0.89046  0.93346  0.25461  1.0000
  S   S507      1.0  0.88766  0.92950  0.38191  1.0000
  S   S508      1.0  0.88766  0.92950  0.12730  1.0000
  W   W234      1.0  0.89784  0.92895  0.25461  1.0000
  S   S509      1.0  0.89504  0.92499  0.38191  1.0000
  S   S510      1.0  0.89504  0.92499  0.12730  1.0000
  W   W235      1.0  0.90522  0.92443  0.25461  1.0000
  S   S511      1.0  0.90241  0.92047  0.38191  1.0000
  S   S512      1.0  0.90241  0.92047  0.12730  1.0000
  W   W236      1.0  0.91259  0.91992  0.25461  1.0000
  S   S513      1.0  0.90979  0.91596  0.38191  1.0000
  S   S514      1.0  0.90979  0.91596  0.12730  1.0000
  W   W237      1.0  0.91997  0.91540  0.25461  1.0000
  S   S515      1.0  0.91717  0.91144  0.38191  1.0000
  S   S516      1.0  0.91717  0.91144  0.12730  1.0000
  W   W238      1.0  0.92735  0.91089  0.25461  1.0000
  S   S517      1.0  0.92455  0.90693  0.38191  1.0000
  S   S518      1.0  0.92455  0.90693  0.12730  1.0000
  W   W239      1.0  0.93473  0.90638  0.25461  1.0000
  S   S519      1.0  0.93192  0.90241  0.38191  1.0000
  S   S520      1.0  0.93192  0.90241  0.12730  1.0000
  W   W240      1.0  0.94210  0.90186  0.25461  1.0000
  S   S521      1.0  0.93930  0.89790  0.38191  1.0000
  S   S522      1.0  0.93930  0.89790  0.12730  1.0000
  W   W241      1.0  0.94948  0.89735  0.25461  1.0000
  S   S523      1.0  0.94668  0.89339  0.38191  1.0000
  S   S524      1.0  0.94668  0.89339  0.12730  1.0000
  W   W242      1.0  0.95686  0.89283  0.25461  1.0000
  S   S525      1.0  0.95405  0.88887  0.38191  1.0000
  S   S526      1.0  0.95405  0.88887  0.12730  1.0000
  W   W243      1.0  0.96423  0.88832  0.25461  1.0000
  S   S527      1.0  0.96143  0.88436  0.38191  1.0000
  S   S528      1.0  0.96143  0.88436  0.12730  1.0000
  W   W244      1.0  0.97161  0.88380  0.25461  1.0000
  S   S529      1.0  0.96881  0.87984  0.38191  1.0000
  S   S530      1.0  0.96881  0.87984  0.12730  1.0000
  W   W245      1.0  0.97899  0.87929  0.25461  1.0000
  S   S531      1.0  0.97619  0.87533  0.38191  1.0000
  S   S532      1.0  0.97619  0.87533  0.12730  1.0000
  W   W246      1.0  0.98637  0.87477  0.25461  1.0000
  S   S533      1.0  0.98356  0.87081  0.38191  1.0000
  S   S534      1.0  0.98356  0.87081  0.12730  1.0000
  W   W247      1.0  0.99374  0.87026  0.25461  1.0000
  S   S535      1.0  0.99094  0.86630  0.38191  1.0000
  S   S536      1.0  0.99094  0.86630  0.12730  1.0000
  S   S537      1.0  0.99832  0.86178  0.38191  1.0000
  S   S538      1.0  0.99832  0.86178  0.12730  1.0000
  S   S539      1.0  0.76173  0.99805  0.38191  1.0000
  S   S540      1.0  0.76173  0.99805  0.12730  1.0000
  W   W248      1.0  0.77191  0.99750  0.25461  1.0000
  S   S541      1.0  0.76911  0.99354  0.38191  1.0000
  S   S542      1.0  0.76911  0.99354  0.12730  1.0000
  W   W249      1.0  0.77929  0.99298  0.25461  1.0000
  S   S543      1.0  0.77649  0.98902  0.38191  1.0000
  S   S544      1.0  0.77649  0.98902  0.12730  1.0000
  W   W250      1.0  0.78667  0.98847  0.25461  1.0000
  S   S545      1.0  0.78386  0.98451  0.38191  1.0000
  S   S546      1.0  0.78386  0.98451  0.12730  1.0000
  W   W251      1.0  0.79404  0.98395  0.25461  1.0000
  S   S547      1.0  0.79124  0.97999  0.38191  1.0000
  S   S548      1.0  0.79124  0.97999  0.12730  1.0000
  W   W252      1.0  0.80142  0.97944  0.25461  1.0000
  S   S549      1.0  0.79862  0.97548  0.38191  1.0000
  S   S550      1.0  0.79862  0.97548  0.12730  1.0000
  W   W253      1.0  0.80880  0.97492  0.25461  1.0000
  S   S551      1.0  0.80599  0.97096  0.38191  1.0000
  S   S552      1.0  0.80599  0.97096  0.12730  1.0000
  W   W254      1.0  0.81617  0.97041  0.25461  1.0000
  S   S553      1.0  0.81337  0.96645  0.38191  1.0000
  S   S554      1.0  0.81337  0.96645  0.12730  1.0000
  W   W255      1.0  0.82355  0.96590  0.25461  1.0000
  S   S555      1.0  0.82075  0.96193  0.38191  1.0000
  S   S556      1.0  0.82075  0.96193  0.12730  1.0000
  W   W256      1.0  0.83093  0.96138  0.25461  1.0000
  S   S557      1.0  0.82813  0.95742  0.38191  1.0000
  S   S558      1.0  0.82813  0.95742  0.12730  1.0000
  W   W257      1.0  0.83831  0.95687  0.25461  1.0000
  S   S559      1.0  0.83550  0.95291  0.38191  1.0000
  S   S560      1.0  0.83550  0.95291  0.12730  1.0000
  W   W258      1.0  0.84568  0.95235  0.25461  1.0000
  S   S561      1.0  0.84288  0.94839  0.38191  1.0000
  S   S562      1.0  0.84288  0.94839  0.12730  1.0000
  W   W259      1.0  0.85306  0.94784  0.25461  1.0000
  S   S563      1.0  0.85026  0.94388  0.38191  1.0000
  S   S564      1.0  0.85026  0.94388  0.12730  1.0000
  W   W260      1.0  0.86044  0.94332  0.25461  1.0000
  S   S565      1.0  0.85763  0.93936  0.38191  1.0000
  S   S566      1.0  0.85763  0.93936  0.12730  1.0000
  W   W261      1.0  0.86781  0.93881  0.25461  1.0000
  S   S567      1.0  0.86501  0.93485  0.38191  1.0000
  S   S568      1.0  0.86501  0.93485  0.12730  1.0000
  W   W262      1.0  0.87519  0.93429  0.25461  1.0000
  S   S569      1.0  0.87239  0.93033  0.38191  1.0000
  S   S570      1.0  0.87239  0.93033  0.12730  1.0000
  W   W263      1.0  0.88257  0.92978  0.25461  1.0000
  S   S571      1.0  0.87977  0.92582  0.38191  1.0000
  S   S572      1.0  0.87977  0.92582  0.12730  1.0000
  W   W264      1.0  0.88995  0.92526  0.25461  1.0000
  S   S573      1.0  0.88714  0.92130  0.38191  1.0000
  S   S574      1.0  0.88714  0.92130  0.12730  1.0000
  W   W265      1.0  0.89732  0.92075  0.25461  1.0000
  S   S575      1.0  0.89452  0.91679  0.38191  1.0000
  S   S576      1.0  0.89452  0.91679  0.12730  1.0000
  W   W266      1.0  0.90470  0.91624  0.25461  1.0000
  S   S577      1.0  0.90190  0.91227  0.38191  1.0000
  S   S578      1.0  0.90190  0.91227  0.12730  1.0000
  W   W267      1.0  0.91208  0.91172  0.25461  1.0000
  S   S579      1.0  0.90928  0.90776  0.38191  1.0000
  S   S580      1.0  0.90928  0.90776  0.12730  1.0000
  W   W268      1.0  0.91946  0.90721  0.25461  1.0000
  S   S581      1.0  0.91665  0.90325  0.38191  1.0000
  S   S582      1.0  0.91665  0.90325  0.12730  1.0000
  W   W269      1.0  0.92683  0.90269  0.25461  1.0000
  S   S583      1.0  0.92403  0.89873  0.38191  1.0000
  S   S584      1.0  0.92403  0.89873  0.12730  1.0000
  W   W270      1.0  0.93421  0.89818  0.25461  1.0000
  S   S585      1.0  0.93141  0.89422  0.38191  1.0000
  S   S586      1.0  0.93141  0.89422  0.12730  1.0000
  W   W271      1.0  0.94159  0.89366  0.25461  1.0000
  S   S587      1.0  0.93878  0.88970  0.38191  1.0000
  S   S588      1.0  0.93878  0.88970  0.12730  1.0000
  W   W272      1.0  0.94896  0.88915  0.25461  1.0000
  S   S589      1.0  0.94616  0.88519  0.38191  1.0000
  S   S590      1.0  0.94616  0.88519  0.12730  1.0000
  W   W273      1.0  0.95634  0.88463  0.25461  1.0000
  S   S591      1.0  0.95354  0.88067  0.38191  1.0000
  S   S592      1.0  0.95354  0.88067  0.12730  1.0000
  W   W274      1.0  0.96372  0.88012  0.25461  1.0000
  S   S593      1.0  0.96092  0.87616  0.38191  1.0000
  S   S594      1.0  0.96092  0.87616  0.12730  1.0000
  W   W275      1.0  0.97110  0.87560  0.25461  1.0000
  S   S595      1.0  0.96829  0.87164  0.38191  1.0000
  S   S596      1.0  0.96829  0.87164  0.12730  1.0000
  W   W276      1.0  0.97847  0.87109  0.25461  1.0000
  S   S597      1.0  0.97567  0.86713  0.38191  1.0000
  S   S598      1.0  0.97567  0.86713  0.12730  1.0000
  W   W277      1.0  0.98585  0.86658  0.25461  1.0000
  S   S599      1.0  0.98305  0.86262  0.38191  1.0000
  S   S600      1.0  0.98305  0.86262  0.12730  1.0000
  W   W278      1.0  0.99323  0.86206  0.25461  1.0000
  S   S601      1.0  0.99042  0.85810  0.38191  1.0000
  S   S602      1.0  0.99042  0.85810  0.12730  1.0000
  S   S603      1.0  0.99780  0.85359  0.38191  1.0000
  S   S604      1.0  0.99780  0.85359  0.12730  1.0000
  S   S605      1.0  0.74646  0.99888  0.38191  1.0000
  S   S606      1.0  0.74646  0.99888  0.12730  1.0000
  W   W279      1.0  0.75664  0.99833  0.25461  1.0000
  S   S607      1.0  0.75384  0.99437  0.38191  1.0000
  S   S608      1.0  0.75384  0.99437  0.12730  1.0000
  W   W280      1.0  0.76402  0.99381  0.25461  1.0000
  S   S609      1.0  0.76121  0.98985  0.38191  1.0000
  S   S610      1.0  0.76121  0.98985  0.12730  1.0000
  W   W281      1.0  0.77139  0.98930  0.25461  1.0000
  S   S611      1.0  0.76859  0.98534  0.38191  1.0000
  S   S612      1.0  0.76859  0.98534  0.12730  1.0000
  W   W282      1.0  0.77877  0.98478  0.25461  1.0000
  S   S613      1.0  0.77597  0.98082  0.38191  1.0000
  S   S614      1.0  0.77597  0.98082  0.12730  1.0000
  W   W283      1.0  0.78615  0.98027  0.25461  1.0000
  S   S615      1.0  0.78335  0.97631  0.38191  1.0000
  S   S616      1.0  0.78335  0.97631  0.12730  1.0000
  W   W284      1.0  0.79353  0.97576  0.25461  1.0000
  S   S617      1.0  0.79072  0.97179  0.38191  1.0000
  S   S618      1.0  0.79072  0.97179  0.12730  1.0000
  W   W285      1.0  0.80090  0.97124  0.25461  1.0000
  S   S619      1.0  0.79810  0.96728  0.38191  1.0000
  S   S620      1.0  0.79810  0.96728  0.12730  1.0000
  W   W286      1.0  0.80828  0.96673  0.25461  1.0000
  S   S621      1.0  0.80548  0.96277  0.38191  1.0000
  S   S622      1.0  0.80548  0.96277  0.12730  1.0000
  W   W287      1.0  0.81566  0.96221  0.25461  1.0000
  S   S623      1.0  0.81286  0.95825  0.38191  1.0000
  S   S624      1.0  0.81286  0.95825  0.12730  1.0000
  W   W288      1.0  0.82304  0.95770  0.25461  1.0000
  S   S625      1.0  0.82023  0.95374  0.38191  1.0000
  S   S626      1.0  0.82023  0.95374  0.12730  1.0000
  W   W289      1.0  0.83041  0.95318  0.25461  1.0000
  S   S627      1.0  0.82761  0.94922  0.38191  1.0000
  S   S628      1.0  0.82761  0.94922  0.12730  1.0000
  W   W290      1.0  0.83779  0.94867  0.25461  1.0000
  S   S629      1.0  0.83499  0.94471  0.38191  1.0000
  S   S630      1.0  0.83499  0.94471  0.12730  1.0000
  W   W291      1.0  0.84517  0.94415  0.25461  1.0000
  S   S631      1.0  0.84236  0.94019  0.38191  1.0000
  S   S632      1.0  0.84236  0.94019  0.12730  1.0000
  W   W292      1.0  0.85254  0.93964  0.25461  1.0000
  S   S633      1.0  0.84974  0.93568  0.38191  1.0000
  S   S634      1.0  0.84974  0.93568  0.12730  1.0000
  W   W293      1.0  0.85992  0.93512  0.25461  1.0000
  S   S635      1.0  0.85712  0.93116  0.38191  1.0000
  S   S636      1.0  0.85712  0.93116  0.12730  1.0000
  W   W294      1.0  0.86730  0.93061  0.25461  1.0000
  S   S637      1.0  0.86450  0.92665  0.38191  1.0000
  S   S638      1.0  0.86450  0.92665  0.12730  1.0000
  W   W295      1.0  0.87468  0.92610  0.25461  1.0000
  S   S639      1.0  0.87187  0.92213  0.38191  1.0000
  S   S640      1.0  0.87187  0.92213  0.12730  1.0000
  W   W296      1.0  0.88205  0.92158  0.25461  1.0000
  S   S641      1.0  0.87925  0.91762  0.38191  1.0000
  S   S642      1.0  0.87925  0.91762  0.12730  1.0000
  W   W297      1.0  0.88943  0.91707  0.25461  1.0000
  S   S643      1.0  0.88663  0.91311  0.38191  1.0000
  S   S644      1.0  0.88663  0.91311  0.12730  1.0000
  W   W298      1.0  0.89681  0.91255  0.25461  1.0000
  S   S645      1.0  0.89400  0.90859  0.38191  1.0000
  S   S646      1.0  0.89400  0.90859  0.12730  1.0000
  W   W299      1.0  0.90418  0.90804  0.25461  1.0000
  S   S647      1.0  0.90138  0.90408  0.38191  1.0000
  S   S648      1.0  0.90138  0.90408  0.12730  1.0000
  W   W300      1.0  0.91156  0.90352  0.25461  1.0000
  S   S649      1.0  0.90876  0.89956  0.38191  1.0000
  S   S650      1.0  0.90876  0.89956  0.12730  1.0000
  W   W301      1.0  0.91894  0.89901  0.25461  1.0000
  S   S651      1.0  0.91614  0.89505  0.38191  1.0000
  S   S652      1.0  0.91614  0.89505  0.12730  1.0000
  W   W302      1.0  0.92632  0.89449  0.25461  1.0000
  S   S653      1.0  0.92351  0.89053  0.38191  1.0000
  S   S654      1.0  0.92351  0.89053  0.12730  1.0000
  W   W303      1.0  0.93369  0.88998  0.25461  1.0000
  S   S655      1.0  0.93089  0.88602  0.38191  1.0000
  S   S656      1.0  0.93089  0.88602  0.12730  1.0000
  W   W304      1.0  0.94107  0.88546  0.25461  1.0000
  S   S657      1.0  0.93827  0.88150  0.38191  1.0000
  S   S658      1.0  0.93827  0.88150  0.12730  1.0000
  W   W305      1.0  0.94845  0.88095  0.25461  1.0000
  S   S659      1.0  0.94565  0.87699  0.38191  1.0000
  S   S660      1.0  0.94565  0.87699  0.12730  1.0000
  W   W306      1.0  0.95583  0.87644  0.25461  1.0000
  S   S661      1.0  0.95302  0.87248  0.38191  1.0000
  S   S662      1.0  0.95302  0.87248  0.12730  1.0000
  W   W307      1.0  0.96320  0.87192  0.25461  1.0000
  S   S663      1.0  0.96040  0.86796  0.38191  1.0000
  S   S664      1.0  0.96040  0.86796  0.12730  1.0000
  W   W308      1.0  0.97058  0.86741  0.25461  1.0000
  S   S665      1.0  0.96778  0.86345  0.38191  1.0000
  S   S666      1.0  0.96778  0.86345  0.12730  1.0000
  W   W309      1.0  0.97796  0.86289  0.25461  1.0000
  S   S667      1.0  0.97515  0.85893  0.38191  1.0000
  S   S668      1.0  0.97515  0.85893  0.12730  1.0000
  W   W310      1.0  0.98533  0.85838  0.25461  1.0000
  S   S669      1.0  0.98253  0.85442  0.38191  1.0000
  S   S670      1.0  0.98253  0.85442  0.12730  1.0000
  W   W311      1.0  0.99271  0.85386  0.25461  1.0000
  S   S671      1.0  0.98991  0.84990  0.38191  1.0000
  S   S672      1.0  0.98991  0.84990  0.12730  1.0000
  S   S673      1.0  0.99729  0.84539  0.38191  1.0000
  S   S674      1.0  0.99729  0.84539  0.12730  1.0000
  S   S675      1.0  0.73119  0.99971  0.38191  1.0000
  S   S676      1.0  0.73119  0.99971  0.12730  1.0000
  W   W312      1.0  0.74137  0.99916  0.25461  1.0000
  S   S677      1.0  0.73857  0.99520  0.38191  1.0000
  S   S678      1.0  0.73857  0.99520  0.12730  1.0000
  W   W313      1.0  0.74875  0.99464  0.25461  1.0000
  S   S679      1.0  0.74594  0.99068  0.38191  1.0000
  S   S680      1.0  0.74594  0.99068  0.12730  1.0000
  W   W314      1.0  0.75612  0.99013  0.25461  1.0000
  S   S681      1.0  0.75332  0.98617  0.38191  1.0000
  S   S682      1.0  0.75332  0.98617  0.12730  1.0000
  W   W315      1.0  0.76350  0.98562  0.25461  1.0000
  S   S683      1.0  0.76070  0.98165  0.38191  1.0000
  S   S684      1.0  0.76070  0.98165  0.12730  1.0000
  W   W316      1.0  0.77088  0.98110  0.25461  1.0000
  S   S685      1.0  0.76808  0.97714  0.38191  1.0000
  S   S686      1.0  0.76808  0.97714  0.12730  1.0000
  W   W317      1.0  0.77826  0.97659  0.25461  1.0000
  S   S687      1.0  0.77545  0.97263  0.38191  1.0000
  S   S688      1.0  0.77545  0.97263  0.12730  1.0000
  W   W318      1.0  0.78563  0.97207  0.25461  1.0000
  S   S689      1.0  0.78283  0.96811  0.38191  1.0000
  S   S690      1.0  0.78283  0.96811  0.12730  1.0000
  W   W319      1.0  0.79301  0.96756  0.25461  1.0000
  S   S691      1.0  0.79021  0.96360  0.38191  1.0000
  S   S692      1.0  0.79021  0.96360  0.12730  1.0000
  W   W320      1.0  0.80039  0.96304  0.25461  1.0000
  S   S693      1.0  0.79758  0.95908  0.38191  1.0000
  S   S694      1.0  0.79758  0.95908  0.12730  1.0000
  W   W321      1.0  0.80777  0.95853  0.25461  1.0000
  S   S695      1.0  0.80496  0.95457  0.38191  1.0000
  S   S696      1.0  0.80496  0.95457  0.12730  1.0000
  W   W322      1.0  0.81514  0.95401  0.25461  1.0000
  S   S697      1.0  0.81234  0.95005  0.38191  1.0000
  S   S698      1.0  0.81234  0.95005  0.12730  1.0000
  W   W323      1.0  0.82252  0.94950  0.25461  1.0000
  S   S699      1.0  0.81972  0.94554  0.38191  1.0000
  S   S700      1.0  0.81972  0.94554  0.12730  1.0000
  W   W324      1.0  0.82990  0.94498  0.25461  1.0000
  S   S701      1.0  0.82709  0.94102  0.38191  1.0000
  S   S702      1.0  0.82709  0.94102  0.12730  1.0000
  W   W325      1.0  0.83727  0.94047  0.25461  1.0000
  S   S703      1.0  0.83447  0.93651  0.38191  1.0000
  S   S704      1.0  0.83447  0.93651  0.12730  1.0000
  W   W326      1.0  0.84465  0.93596  0.25461  1.0000
  S   S705      1.0  0.84185  0.93199  0.38191  1.0000
  S   S706      1.0  0.84185  0.93199  0.12730  1.0000
  W   W327      1.0  0.85203  0.93144  0.25461  1.0000
  S   S707      1.0  0.84923  0.92748  0.38191  1.0000
  S   S708      1.0  0.84923  0.92748  0.12730  1.0000
  W   W328      1.0  0.85941  0.92693  0.25461  1.0000
  S   S709      1.0  0.85660  0.92297  0.38191  1.0000
  S   S710      1.0  0.85660  0.92297  0.12730  1.0000
  W   W329      1.0  0.86678  0.92241  0.25461  1.0000
  S   S711      1.0  0.86398  0.91845  0.38191  1.0000
  S   S712      1.0  0.86398  0.91845  0.12730  1.0000
  W   W330      1.0  0.87416  0.91790  0.25461  1.0000
  S   S713      1.0  0.87136  0.91394  0.38191  1.0000
  S   S714      1.0  0.87136  0.91394  0.12730  1.0000
  W   W331      1.0  0.88154  0.91338  0.25461  1.0000
  S   S715      1.0  0.87873  0.90942  0.38191  1.0000
  S   S716      1.0  0.87873  0.90942  0.12730  1.0000
  W   W332      1.0  0.88891  0.90887  0.25461  1.0000
  S   S717      1.0  0.88611  0.90491  0.38191  1.0000
  S   S718      1.0  0.88611  0.90491  0.12730  1.0000
  W   W333      1.0  0.89629  0.90435  0.25461  1.0000
  S   S719      1.0  0.89349  0.90039  0.38191  1.0000
  S   S720      1.0  0.89349  0.90039  0.12730  1.0000
  W   W334      1.0  0.90367  0.89984  0.25461  1.0000
  S   S721      1.0  0.90087  0.89588  0.38191  1.0000
  S   S722      1.0  0.90087  0.89588  0.12730  1.0000
  W   W335      1.0  0.91105  0.89532  0.25461  1.0000
  S   S723      1.0  0.90824  0.89136  0.38191  1.0000
  S   S724      1.0  0.90824  0.89136  0.12730  1.0000
  W   W336      1.0  0.91842  0.89081  0.25461  1.0000
  S   S725      1.0  0.91562  0.88685  0.38191  1.0000
  S   S726      1.0  0.91562  0.88685  0.12730  1.0000
  W   W337      1.0  0.92580  0.88630  0.25461  1.0000
  S   S727      1.0  0.92300  0.88234  0.38191  1.0000
  S   S728      1.0  0.92300  0.88234  0.12730  1.0000
  W   W338      1.0  0.93318  0.88178  0.25461  1.0000
  S   S729      1.0  0.93037  0.87782  0.38191  1.0000
  S   S730      1.0  0.93037  0.87782  0.12730  1.0000
  W   W339      1.0  0.94056  0.87727  0.25461  1.0000
  S   S731      1.0  0.93775  0.87331  0.38191  1.0000
  S   S732      1.0  0.93775  0.87331  0.12730  1.0000
  W   W340      1.0  0.94793  0.87275  0.25461  1.0000
  S   S733      1.0  0.94513  0.86879  0.38191  1.0000
  S   S734      1.0  0.94513  0.86879  0.12730  1.0000
  W   W341      1.0  0.95531  0.86824  0.25461  1.0000
  S   S735      1.0  0.95251  0.86428  0.38191  1.0000
  S   S736      1.0  0.95251  0.86428  0.12730  1.0000
  W   W342      1.0  0.96269  0.86372  0.25461  1.0000
  S   S737      1.0  0.95988  0.85976  0.38191  1.0000
  S   S738      1.0  0.95988  0.85976  0.12730  1.0000
  W   W343      1.0  0.97006  0.85921  0.25461  1.0000
  S   S739      1.0  0.96726  0.85525  0.38191  1.0000
  S   S740      1.0  0.96726  0.85525  0.12730  1.0000
  W   W344      1.0  0.97744  0.85469  0.25461  1.0000
  S   S741      1.0  0.97464  0.85073  0.38191  1.0000
  S   S742      1.0  0.97464  0.85073  0.12730  1.0000
  W   W345      1.0  0.98482  0.85018  0.25461  1.0000
  S   S743      1.0  0.98202  0.84622  0.38191  1.0000
  S   S744      1.0  0.98202  0.84622  0.12730  1.0000
  W   W346      1.0  0.99220  0.84567  0.25461  1.0000
  S   S745      1.0  0.98939  0.84170  0.38191  1.0000
  S   S746      1.0  0.98939  0.84170  0.12730  1.0000
  W   W347      1.0  0.99957  0.84115  0.25461  1.0000
  S   S747      1.0  0.99677  0.83719  0.38191  1.0000
  S   S748      1.0  0.99677  0.83719  0.12730  1.0000
  W   W348      1.0  0.72610  0.99999  0.25461  1.0000
  S   S749      1.0  0.72330  0.99603  0.38191  1.0000
  S   S750      1.0  0.72330  0.99603  0.12730  1.0000
  W   W349      1.0  0.73348  0.99548  0.25461  1.0000
  S   S751      1.0  0.73067  0.99151  0.38191  1.0000
  S   S752      1.0  0.73067  0.99151  0.12730  1.0000
  W   W350      1.0  0.74085  0.99096  0.25461  1.0000
  S   S753      1.0  0.73805  0.98700  0.38191  1.0000
  S   S754      1.0  0.73805  0.98700  0.12730  1.0000
  W   W351      1.0  0.74823  0.98645  0.25461  1.0000
  S   S755      1.0  0.74543  0.98249  0.38191  1.0000
  S   S756      1.0  0.74543  0.98249  0.12730  1.0000
  W   W352      1.0  0.75561  0.98193  0.25461  1.0000
  S   S757      1.0  0.75281  0.97797  0.38191  1.0000
  S   S758      1.0  0.75281  0.97797  0.12730  1.0000
  W   W353      1.0  0.76299  0.97742  0.25461  1.0000
  S   S759      1.0  0.76018  0.97346  0.38191  1.0000
  S   S760      1.0  0.76018  0.97346  0.12730  1.0000
  W   W354      1.0  0.77036  0.97290  0.25461  1.0000
  S   S761      1.0  0.76756  0.96894  0.38191  1.0000
  S   S762      1.0  0.76756  0.96894  0.12730  1.0000
  W   W355      1.0  0.77774  0.96839  0.25461  1.0000
  S   S763      1.0  0.77494  0.96443  0.38191  1.0000
  S   S764      1.0  0.77494  0.96443  0.12730  1.0000
  W   W356      1.0  0.78512  0.96387  0.25461  1.0000
  S   S765      1.0  0.78231  0.95991  0.38191  1.0000
  S   S766      1.0  0.78231  0.95991  0.12730  1.0000
  W   W357      1.0  0.79249  0.95936  0.25461  1.0000
  S   S767      1.0  0.78969  0.95540  0.38191  1.0000
  S   S768      1.0  0.78969  0.95540  0.12730  1.0000
  W   W358      1.0  0.79987  0.95484  0.25461  1.0000
  S   S769      1.0  0.79707  0.95088  0.38191  1.0000
  S   S770      1.0  0.79707  0.95088  0.12730  1.0000
  W   W359      1.0  0.80725  0.95033  0.25461  1.0000
  S   S771      1.0  0.80445  0.94637  0.38191  1.0000
  S   S772      1.0  0.80445  0.94637  0.12730  1.0000
  W   W360      1.0  0.81463  0.94582  0.25461  1.0000
  S   S773      1.0  0.81182  0.94186  0.38191  1.0000
  S   S774      1.0  0.81182  0.94186  0.12730  1.0000
  W   W361      1.0  0.82200  0.94130  0.25461  1.0000
  S   S775      1.0  0.81920  0.93734  0.38191  1.0000
  S   S776      1.0  0.81920  0.93734  0.12730  1.0000
  W   W362      1.0  0.82938  0.93679  0.25461  1.0000
  S   S777      1.0  0.82658  0.93283  0.38191  1.0000
  S   S778      1.0  0.82658  0.93283  0.12730  1.0000
  W   W363      1.0  0.83676  0.93227  0.25461  1.0000
  S   S779      1.0  0.83396  0.92831  0.38191  1.0000
  S   S780      1.0  0.83396  0.92831  0.12730  1.0000
  W   W364      1.0  0.84414  0.92776  0.25461  1.0000
  S   S781      1.0  0.84133  0.92380  0.38191  1.0000
  S   S782      1.0  0.84133  0.92380  0.12730  1.0000
  W   W365      1.0  0.85151  0.92324  0.25461  1.0000
  S   S783      1.0  0.84871  0.91928  0.38191  1.0000
  S   S784      1.0  0.84871  0.91928  0.12730  1.0000
  W   W366      1.0  0.85889  0.91873  0.25461  1.0000
  S   S785      1.0  0.85609  0.91477  0.38191  1.0000
  S   S786      1.0  0.85609  0.91477  0.12730  1.0000
  W   W367      1.0  0.86627  0.91421  0.25461  1.0000
  S   S787      1.0  0.86346  0.91025  0.38191  1.0000
  S   S788      1.0  0.86346  0.91025  0.12730  1.0000
  W   W368      1.0  0.87364  0.90970  0.25461  1.0000
  S   S789      1.0  0.87084  0.90574  0.38191  1.0000
  S   S790      1.0  0.87084  0.90574  0.12730  1.0000
  W   W369      1.0  0.88102  0.90518  0.25461  1.0000
  S   S791      1.0  0.87822  0.90122  0.38191  1.0000
  S   S792      1.0  0.87822  0.90122  0.12730  1.0000
  W   W370      1.0  0.88840  0.90067  0.25461  1.0000
  S   S793      1.0  0.88560  0.89671  0.38191  1.0000
  S   S794      1.0  0.88560  0.89671  0.12730  1.0000
  W   W371      1.0  0.89578  0.89616  0.25461  1.0000
  S   S795      1.0  0.89297  0.89220  0.38191  1.0000
  S   S796      1.0  0.89297  0.89220  0.12730  1.0000
  W   W372      1.0  0.90315  0.89164  0.25461  1.0000
  S   S797      1.0  0.90035  0.88768  0.38191  1.0000
  S   S798      1.0  0.90035  0.88768  0.12730  1.0000
  W   W373      1.0  0.91053  0.88713  0.25461  1.0000
  S   S799      1.0  0.90773  0.88317  0.38191  1.0000
  S   S800      1.0  0.90773  0.88317  0.12730  1.0000
  W   W374      1.0  0.91791  0.88261  0.25461  1.0000
  S   S801      1.0  0.91510  0.87865  0.38191  1.0000
  S   S802      1.0  0.91510  0.87865  0.12730  1.0000
  W   W375      1.0  0.92528  0.87810  0.25461  1.0000
  S   S803      1.0  0.92248  0.87414  0.38191  1.0000
  S   S804      1.0  0.92248  0.87414  0.12730  1.0000
  W   W376      1.0  0.93266  0.87358  0.25461  1.0000
  S   S805      1.0  0.92986  0.86962  0.38191  1.0000
  S   S806      1.0  0.92986  0.86962  0.12730  1.0000
  W   W377      1.0  0.94004  0.86907  0.25461  1.0000
  S   S807      1.0  0.93724  0.86511  0.38191  1.0000
  S   S808      1.0  0.93724  0.86511  0.12730  1.0000
  W   W378      1.0  0.94742  0.86455  0.25461  1.0000
  S   S809      1.0  0.94461  0.86059  0.38191  1.0000
  S   S810      1.0  0.94461  0.86059  0.12730  1.0000
  W   W379      1.0  0.95479  0.86004  0.25461  1.0000
  S   S811      1.0  0.95199  0.85608  0.38191  1.0000
  S   S812      1.0  0.95199  0.85608  0.12730  1.0000
  W   W380      1.0  0.96217  0.85553  0.25461  1.0000
  S   S813      1.0  0.95937  0.85156  0.38191  1.0000
  S   S814      1.0  0.95937  0.85156  0.12730  1.0000
  W   W381      1.0  0.96955  0.85101  0.25461  1.0000
  S   S815      1.0  0.96675  0.84705  0.38191  1.0000
  S   S816      1.0  0.96675  0.84705  0.12730  1.0000
  W   W382      1.0  0.97693  0.84650  0.25461  1.0000
  S   S817      1.0  0.97412  0.84254  0.38191  1.0000
  S   S818      1.0  0.97412  0.84254  0.12730  1.0000
  W   W383      1.0  0.98430  0.84198  0.25461  1.0000
  S   S819      1.0  0.98150  0.83802  0.38191  1.0000
  S   S820      1.0  0.98150  0.83802  0.12730  1.0000
  W   W384      1.0  0.99168  0.83747  0.25461  1.0000
  S   S821      1.0  0.98888  0.83351  0.38191  1.0000
  S   S822      1.0  0.98888  0.83351  0.12730  1.0000
  W   W385      1.0  0.99906  0.83295  0.25461  1.0000
  S   S823      1.0  0.99625  0.82899  0.38191  1.0000
  S   S824      1.0  0.99625  0.82899  0.12730  1.0000
  S   S825      1.0  0.70803  0.99686  0.38191  1.0000
  S   S826      1.0  0.70803  0.99686  0.12730  1.0000
  W   W386      1.0  0.71821  0.99631  0.25461  1.0000
  S   S827      1.0  0.71540  0.99235  0.38191  1.0000
  S   S828      1.0  0.71540  0.99235  0.12730  1.0000
  W   W387      1.0  0.72558  0.99179  0.25461  1.0000
  S   S829      1.0  0.72278  0.98783  0.38191  1.0000
  S   S830      1.0  0.72278  0.98783  0.12730  1.0000
  W   W388      1.0  0.73296  0.98728  0.25461  1.0000
  S   S831      1.0  0.73016  0.98332  0.38191  1.0000
  S   S832      1.0  0.73016  0.98332  0.12730  1.0000
  W   W389      1.0  0.74034  0.98276  0.25461  1.0000
  S   S833      1.0  0.73754  0.97880  0.38191  1.0000
  S   S834      1.0  0.73754  0.97880  0.12730  1.0000
  W   W390      1.0  0.74772  0.97825  0.25461  1.0000
  S   S835      1.0  0.74491  0.97429  0.38191  1.0000
  S   S836      1.0  0.74491  0.97429  0.12730  1.0000
  W   W391      1.0  0.75509  0.97373  0.25461  1.0000
  S   S837      1.0  0.75229  0.96977  0.38191  1.0000
  S   S838      1.0  0.75229  0.96977  0.12730  1.0000
  W   W392      1.0  0.76247  0.96922  0.25461  1.0000
  S   S839      1.0  0.75967  0.96526  0.38191  1.0000
  S   S840      1.0  0.75967  0.96526  0.12730  1.0000
  W   W393      1.0  0.76985  0.96470  0.25461  1.0000
  S   S841      1.0  0.76704  0.96074  0.38191  1.0000
  S   S842      1.0  0.76704  0.96074  0.12730  1.0000
  W   W394      1.0  0.77722  0.96019  0.25461  1.0000
  S   S843      1.0  0.77442  0.95623  0.38191  1.0000
  S   S844      1.0  0.77442  0.95623  0.12730  1.0000
  W   W395      1.0  0.78460  0.95568  0.25461  1.0000
  S   S845      1.0  0.78180  0.95172  0.38191  1.0000
  S   S846      1.0  0.78180  0.95172  0.12730  1.0000
  W   W396      1.0  0.79198  0.95116  0.25461  1.0000
  S   S847      1.0  0.78918  0.94720  0.38191  1.0000
  S   S848      1.0  0.78918  0.94720  0.12730  1.0000
  W   W397      1.0  0.79936  0.94665  0.25461  1.0000
  S   S849      1.0  0.79655  0.94269  0.38191  1.0000
  S   S850      1.0  0.79655  0.94269  0.12730  1.0000
  W   W398      1.0  0.80673  0.94213  0.25461  1.0000
  S   S851      1.0  0.80393  0.93817  0.38191  1.0000
  S   S852      1.0  0.80393  0.93817  0.12730  1.0000
  W   W399      1.0  0.81411  0.93762  0.25461  1.0000
  S   S853      1.0  0.81131  0.93366  0.38191  1.0000
  S   S854      1.0  0.81131  0.93366  0.12730  1.0000
  W   W400      1.0  0.82149  0.93310  0.25461  1.0000
  S   S855      1.0  0.81868  0.92914  0.38191  1.0000
  S   S856      1.0  0.81868  0.92914  0.12730  1.0000
  W   W401      1.0  0.82886  0.92859  0.25461  1.0000
  S   S857      1.0  0.82606  0.92463  0.38191  1.0000
  S   S858      1.0  0.82606  0.92463  0.12730  1.0000
  W   W402      1.0  0.83624  0.92407  0.25461  1.0000
  S   S859      1.0  0.83344  0.92011  0.38191  1.0000
  S   S860      1.0  0.83344  0.92011  0.12730  1.0000
  W   W403      1.0  0.84362  0.91956  0.25461  1.0000
  S   S861      1.0  0.84082  0.91560  0.38191  1.0000
  S   S862      1.0  0.84082  0.91560  0.12730  1.0000
  W   W404      1.0  0.85100  0.91504  0.25461  1.0000
  S   S863      1.0  0.84819  0.91108  0.38191  1.0000
  S   S864      1.0  0.84819  0.91108  0.12730  1.0000
  W   W405      1.0  0.85837  0.91053  0.25461  1.0000
  S   S865      1.0  0.85557  0.90657  0.38191  1.0000
  S   S866      1.0  0.85557  0.90657  0.12730  1.0000
  W   W406      1.0  0.86575  0.90602  0.25461  1.0000
  S   S867      1.0  0.86295  0.90206  0.38191  1.0000
  S   S868      1.0  0.86295  0.90206  0.12730  1.0000
  W   W407      1.0  0.87313  0.90150  0.25461  1.0000
  S   S869      1.0  0.87033  0.89754  0.38191  1.0000
  S   S870      1.0  0.87033  0.89754  0.12730  1.0000
  W   W408      1.0  0.88051  0.89699  0.25461  1.0000
  S   S871      1.0  0.87770  0.89303  0.38191  1.0000
  S   S872      1.0  0.87770  0.89303  0.12730  1.0000
  W   W409      1.0  0.88788  0.89247  0.25461  1.0000
  S   S873      1.0  0.88508  0.88851  0.38191  1.0000
  S   S874      1.0  0.88508  0.88851  0.12730  1.0000
  W   W410      1.0  0.89526  0.88796  0.25461  1.0000
  S   S875      1.0  0.89246  0.88400  0.38191  1.0000
  S   S876      1.0  0.89246  0.88400  0.12730  1.0000
  W   W411      1.0  0.90264  0.88344  0.25461  1.0000
  S   S877      1.0  0.89983  0.87948  0.38191  1.0000
  S   S878      1.0  0.89983  0.87948  0.12730  1.0000
  W   W412      1.0  0.91001  0.87893  0.25461  1.0000
  S   S879      1.0  0.90721  0.87497  0.38191  1.0000
  S   S880      1.0  0.90721  0.87497  0.12730  1.0000
  W   W413      1.0  0.91739  0.87441  0.25461  1.0000
  S   S881      1.0  0.91459  0.87045  0.38191  1.0000
  S   S882      1.0  0.91459  0.87045  0.12730  1.0000
  W   W414      1.0  0.92477  0.86990  0.25461  1.0000
  S   S883      1.0  0.92197  0.86594  0.38191  1.0000
  S   S884      1.0  0.92197  0.86594  0.12730  1.0000
  W   W415      1.0  0.93215  0.86539  0.25461  1.0000
  S   S885      1.0  0.92934  0.86142  0.38191  1.0000
  S   S886      1.0  0.92934  0.86142  0.12730  1.0000
  W   W416      1.0  0.93952  0.86087  0.25461  1.0000
  S   S887      1.0  0.93672  0.85691  0.38191  1.0000
  S   S888      1.0  0.93672  0.85691  0.12730  1.0000
  W   W417      1.0  0.94690  0.85636  0.25461  1.0000
  S   S889      1.0  0.94410  0.85240  0.38191  1.0000
  S   S890      1.0  0.94410  0.85240  0.12730  1.0000
  W   W418      1.0  0.95428  0.85184  0.25461  1.0000
  S   S891      1.0  0.95147  0.84788  0.38191  1.0000
  S   S892      1.0  0.95147  0.84788  0.12730  1.0000
  W   W419      1.0  0.96165  0.84733  0.25461  1.0000
  S   S893      1.0  0.95885  0.84337  0.38191  1.0000
  S   S894      1.0  0.95885  0.84337  0.12730  1.0000
  W   W420      1.0  0.96903  0.84281  0.25461  1.0000
  S   S895      1.0  0.96623  0.83885  0.38191  1.0000
  S   S896      1.0  0.96623  0.83885  0.12730  1.0000
  W   W421      1.0  0.97641  0.83830  0.25461  1.0000
  S   S897      1.0  0.97361  0.83434  0.38191  1.0000
  S   S898      1.0  0.97361  0.83434  0.12730  1.0000
  W   W422      1.0  0.98379  0.83378  0.25461  1.0000
  S   S899      1.0  0.98098  0.82982  0.38191  1.0000
  S   S900      1.0  0.98098  0.82982  0.12730  1.0000
  W   W423      1.0  0.99116  0.82927  0.25461  1.0000
  S   S901      1.0  0.98836  0.82531  0.38191  1.0000
  S   S902      1.0  0.98836  0.82531  0.12730  1.0000
  W   W424      1.0  0.99854  0.82475  0.25461  1.0000
  S   S903      1.0  0.99574  0.82079  0.38191  1.0000
  S   S904      1.0  0.99574  0.82079  0.12730  1.0000
  S   S905      1.0  0.69276  0.99769  0.38191  1.0000
  S   S906      1.0  0.69276  0.99769  0.12730  1.0000
  W   W425      1.0  0.70294  0.99714  0.25461  1.0000
  S   S907      1.0  0.70013  0.99318  0.38191  1.0000
  S   S908      1.0  0.70013  0.99318  0.12730  1.0000
  W   W426      1.0  0.71031  0.99262  0.25461  1.0000
  S   S909      1.0  0.70751  0.98866  0.38191  1.0000
  S   S910      1.0  0.70751  0.98866  0.12730  1.0000
  W   W427      1.0  0.71769  0.98811  0.25461  1.0000
  S   S911      1.0  0.71489  0.98415  0.38191  1.0000
  S   S912      1.0  0.71489  0.98415  0.12730  1.0000
  W   W428      1.0  0.72507  0.98359  0.25461  1.0000
  S   S913      1.0  0.72226  0.97963  0.38191  1.0000
  S   S914      1.0  0.72226  0.97963  0.12730  1.0000
  W   W429      1.0  0.73245  0.97908  0.25461  1.0000
  S   S915      1.0  0.72964  0.97512  0.38191  1.0000
  S   S916      1.0  0.72964  0.97512  0.12730  1.0000
  W   W430      1.0  0.73982  0.97456  0.25461  1.0000
  S   S917      1.0  0.73702  0.97060  0.38191  1.0000
  S   S918      1.0  0.73702  0.97060  0.12730  1.0000
  W   W431      1.0  0.74720  0.97005  0.25461  1.0000
  S   S919      1.0  0.74440  0.96609  0.38191  1.0000
  S   S920      1.0  0.74440  0.96609  0.12730  1.0000
  W   W432      1.0  0.75458  0.96554  0.25461  1.0000
  S   S921      1.0  0.75177  0.96158  0.38191  1.0000
  S   S922      1.0  0.75177  0.96158  0.12730  1.0000
  W   W433      1.0  0.76195  0.96102  0.25461  1.0000
  S   S923      1.0  0.75915  0.95706  0.38191  1.0000
  S   S924      1.0  0.75915  0.95706  0.12730  1.0000
  W   W434      1.0  0.76933  0.95651  0.25461  1.0000
  S   S925      1.0  0.76653  0.95255  0.38191  1.0000
  S   S926      1.0  0.76653  0.95255  0.12730  1.0000
  W   W435      1.0  0.77671  0.95199  0.25461  1.0000
  S   S927      1.0  0.77391  0.94803  0.38191  1.0000
  S   S928      1.0  0.77391  0.94803  0.12730  1.0000
  W   W436      1.0  0.78409  0.94748  0.25461  1.0000
  S   S929      1.0  0.78128  0.94352  0.38191  1.0000
  S   S930      1.0  0.78128  0.94352  0.12730  1.0000
  W   W437      1.0  0.79146  0.94296  0.25461  1.0000
  S   S931      1.0  0.78866  0.93900  0.38191  1.0000
  S   S932      1.0  0.78866  0.93900  0.12730  1.0000
  W   W438      1.0  0.79884  0.93845  0.25461  1.0000
  S   S933      1.0  0.79604  0.93449  0.38191  1.0000
  S   S934      1.0  0.79604  0.93449  0.12730  1.0000
  W   W439      1.0  0.80622  0.93393  0.25461  1.0000
  S   S935      1.0  0.80341  0.92997  0.38191  1.0000
  S   S936      1.0  0.80341  0.92997  0.12730  1.0000
  W   W440      1.0  0.81359  0.92942  0.25461  1.0000
  S   S937      1.0  0.81079  0.92546  0.38191  1.0000
  S   S938      1.0  0.81079  0.92546  0.12730  1.0000
  W   W441      1.0  0.82097  0.92490  0.25461  1.0000
  S   S939      1.0  0.81817  0.92094  0.38191  1.0000
  S   S940      1.0  0.81817  0.92094  0.12730  1.0000
  W   W442      1.0  0.82835  0.92039  0.25461  1.0000
  S   S941      1.0  0.82555  0.91643  0.38191  1.0000
  S   S942      1.0  0.82555  0.91643  0.12730  1.0000
  W   W443      1.0  0.83573  0.91588  0.25461  1.0000
  S   S943      1.0  0.83292  0.91192  0.38191  1.0000
  S   S944      1.0  0.83292  0.91192  0.12730  1.0000
  W   W444      1.0  0.84310  0.91136  0.25461  1.0000
  S   S945      1.0  0.84030  0.90740  0.38191  1.0000
  S   S946      1.0  0.84030  0.90740  0.12730  1.0000
  W   W445      1.0  0.85048  0.90685  0.25461  1.0000
  S   S947      1.0  0.84768  0.90289  0.38191  1.0000
  S   S948      1.0  0.84768  0.90289  0.12730  1.0000
  W   W446      1.0  0.85786  0.90233  0.25461  1.0000
  S   S949      1.0  0.85505  0.89837  0.38191  1.0000
  S   S950      1.0  0.85505  0.89837  0.12730  1.0000
  W   W447      1.0  0.86524  0.89782  0.25461  1.0000
  S   S951      1.0  0.86243  0.89386  0.38191  1.0000
  S   S952      1.0  0.86243  0.89386  0.12730  1.0000
  W   W448      1.0  0.87261  0.89330  0.25461  1.0000
  S   S953      1.0  0.86981  0.88934  0.38191  1.0000
  S   S954      1.0  0.86981  0.88934  0.12730  1.0000
  W   W449      1.0  0.87999  0.88879  0.25461  1.0000
  S   S955      1.0  0.87719  0.88483  0.38191  1.0000
  S   S956      1.0  0.87719  0.88483  0.12730  1.0000
  W   W450      1.0  0.88737  0.88427  0.25461  1.0000
  S   S957      1.0  0.88456  0.88031  0.38191  1.0000
  S   S958      1.0  0.88456  0.88031  0.12730  1.0000
  W   W451      1.0  0.89474  0.87976  0.25461  1.0000
  S   S959      1.0  0.89194  0.87580  0.38191  1.0000
  S   S960      1.0  0.89194  0.87580  0.12730  1.0000
  W   W452      1.0  0.90212  0.87525  0.25461  1.0000
  S   S961      1.0  0.89932  0.87128  0.38191  1.0000
  S   S962      1.0  0.89932  0.87128  0.12730  1.0000
  W   W453      1.0  0.90950  0.87073  0.25461  1.0000
  S   S963      1.0  0.90670  0.86677  0.38191  1.0000
  S   S964      1.0  0.90670  0.86677  0.12730  1.0000
  W   W454      1.0  0.91688  0.86622  0.25461  1.0000
  S   S965      1.0  0.91407  0.86226  0.38191  1.0000
  S   S966      1.0  0.91407  0.86226  0.12730  1.0000
  W   W455      1.0  0.92425  0.86170  0.25461  1.0000
  S   S967      1.0  0.92145  0.85774  0.38191  1.0000
  S   S968      1.0  0.92145  0.85774  0.12730  1.0000
  W   W456      1.0  0.93163  0.85719  0.25461  1.0000
  S   S969      1.0  0.92883  0.85323  0.38191  1.0000
  S   S970      1.0  0.92883  0.85323  0.12730  1.0000
  W   W457      1.0  0.93901  0.85267  0.25461  1.0000
  S   S971      1.0  0.93620  0.84871  0.38191  1.0000
  S   S972      1.0  0.93620  0.84871  0.12730  1.0000
  W   W458      1.0  0.94638  0.84816  0.25461  1.0000
  S   S973      1.0  0.94358  0.84420  0.38191  1.0000
  S   S974      1.0  0.94358  0.84420  0.12730  1.0000
  W   W459      1.0  0.95376  0.84364  0.25461  1.0000
  S   S975      1.0  0.95096  0.83968  0.38191  1.0000
  S   S976      1.0  0.95096  0.83968  0.12730  1.0000
  W   W460      1.0  0.96114  0.83913  0.25461  1.0000
  S   S977      1.0  0.95834  0.83517  0.38191  1.0000
  S   S978      1.0  0.95834  0.83517  0.12730  1.0000
  W   W461      1.0  0.96852  0.83461  0.25461  1.0000
  S   S979      1.0  0.96571  0.83065  0.38191  1.0000
  S   S980      1.0  0.96571  0.83065  0.12730  1.0000
  W   W462      1.0  0.97589  0.83010  0.25461  1.0000
  S   S981      1.0  0.97309  0.82614  0.38191  1.0000
  S   S982      1.0  0.97309  0.82614  0.12730  1.0000
  W   W463      1.0  0.98327  0.82559  0.25461  1.0000
  S   S983      1.0  0.98047  0.82162  0.38191  1.0000
  S   S984      1.0  0.98047  0.82162  0.12730  1.0000
  W   W464      1.0  0.99065  0.82107  0.25461  1.0000
  S   S985      1.0  0.98784  0.81711  0.38191  1.0000
  S   S986      1.0  0.98784  0.81711  0.12730  1.0000
  W   W465      1.0  0.99803  0.81656  0.25461  1.0000
  S   S987      1.0  0.99522  0.81260  0.38191  1.0000
  S   S988      1.0  0.99522  0.81260  0.12730  1.0000
  S   S989      1.0  0.67749  0.99852  0.38191  1.0000
  S   S990      1.0  0.67749  0.99852  0.12730  1.0000
  W   W466      1.0  0.68767  0.99797  0.25461  1.0000
  S   S991      1.0  0.68486  0.99401  0.38191  1.0000
  S   S992      1.0  0.68486  0.99401  0.12730  1.0000
  W   W467      1.0  0.69504  0.99345  0.25461  1.0000
  S   S993      1.0  0.69224  0.98949  0.38191  1.0000
  S   S994      1.0  0.69224  0.98949  0.12730  1.0000
  W   W468      1.0  0.70242  0.98894  0.25461  1.0000
  S   S995      1.0  0.69962  0.98498  0.38191  1.0000
  S   S996      1.0  0.69962  0.98498  0.12730  1.0000
  W   W469      1.0  0.70980  0.98442  0.25461  1.0000
  S   S997      1.0  0.70699  0.98046  0.38191  1.0000
  S   S998      1.0  0.70699  0.98046  0.12730  1.0000
  W   W470      1.0  0.71717  0.97991  0.25461  1.0000
  S   S999      1.0  0.71437  0.97595  0.38191  1.0000
  S   S1000     1.0  0.71437  0.97595  0.12730  1.0000
  W   W471      1.0  0.72455  0.97540  0.25461  1.0000
  S   S1001     1.0  0.72175  0.97144  0.38191  1.0000
  S   S1002     1.0  0.72175  0.97144  0.12730  1.0000
  W   W472      1.0  0.73193  0.97088  0.25461  1.0000
  S   S1003     1.0  0.72913  0.96692  0.38191  1.0000
  S   S1004     1.0  0.72913  0.96692  0.12730  1.0000
  W   W473      1.0  0.73931  0.96637  0.25461  1.0000
  S   S1005     1.0  0.73650  0.96241  0.38191  1.0000
  S   S1006     1.0  0.73650  0.96241  0.12730  1.0000
  W   W474      1.0  0.74668  0.96185  0.25461  1.0000
  S   S1007     1.0  0.74388  0.95789  0.38191  1.0000
  S   S1008     1.0  0.74388  0.95789  0.12730  1.0000
  W   W475      1.0  0.75406  0.95734  0.25461  1.0000
  S   S1009     1.0  0.75126  0.95338  0.38191  1.0000
  S   S1010     1.0  0.75126  0.95338  0.12730  1.0000
  W   W476      1.0  0.76144  0.95282  0.25461  1.0000
  S   S1011     1.0  0.75864  0.94886  0.38191  1.0000
  S   S1012     1.0  0.75864  0.94886  0.12730  1.0000
  W   W477      1.0  0.76882  0.94831  0.25461  1.0000
  S   S1013     1.0  0.76601  0.94435  0.38191  1.0000
  S   S1014     1.0  0.76601  0.94435  0.12730  1.0000
  W   W478      1.0  0.77619  0.94379  0.25461  1.0000
  S   S1015     1.0  0.77339  0.93983  0.38191  1.0000
  S   S1016     1.0  0.77339  0.93983  0.12730  1.0000
  W   W479      1.0  0.78357  0.93928  0.25461  1.0000
  S   S1017     1.0  0.78077  0.93532  0.38191  1.0000
  S   S1018     1.0  0.78077  0.93532  0.12730  1.0000
  W   W480      1.0  0.79095  0.93476  0.25461  1.0000
  S   S1019     1.0  0.78814  0.93080  0.38191  1.0000
  S   S1020     1.0  0.78814  0.93080  0.12730  1.0000
  W   W481      1.0  0.79832  0.93025  0.25461  1.0000
  S   S1021     1.0  0.79552  0.92629  0.38191  1.0000
  S   S1022     1.0  0.79552  0.92629  0.12730  1.0000
  W   W482      1.0  0.80570  0.92574  0.25461  1.0000
  S   S1023     1.0  0.80290  0.92178  0.38191  1.0000
  S   S1024     1.0  0.80290  0.92178  0.12730  1.0000
  W   W483      1.0  0.81308  0.92122  0.25461  1.0000
  S   S1025     1.0  0.81028  0.91726  0.38191  1.0000
  S   S1026     1.0  0.81028  0.91726  0.12730  1.0000
  W   W484      1.0  0.82046  0.91671  0.25461  1.0000
  S   S1027     1.0  0.81765  0.91275  0.38191  1.0000
  S   S1028     1.0  0.81765  0.91275  0.12730  1.0000
  W   W485      1.0  0.82783  0.91219  0.25461  1.0000
  S   S1029     1.0  0.82503  0.90823  0.38191  1.0000
  S   S1030     1.0  0.82503  0.90823  0.12730  1.0000
  W   W486      1.0  0.83521  0.90768  0.25461  1.0000
  S   S1031     1.0  0.83241  0.90372  0.38191  1.0000
  S   S1032     1.0  0.83241  0.90372  0.12730  1.0000
  W   W487      1.0  0.84259  0.90316  0.25461  1.0000
  S   S1033     1.0  0.83978  0.89920  0.38191  1.0000
  S   S1034     1.0  0.83978  0.89920  0.12730  1.0000
  W   W488      1.0  0.84996  0.89865  0.25461  1.0000
  S   S1035     1.0  0.84716  0.89469  0.38191  1.0000
  S   S1036     1.0  0.84716  0.89469  0.12730  1.0000
  W   W489      1.0  0.85734  0.89413  0.25461  1.0000
  S   S1037     1.0  0.85454  0.89017  0.38191  1.0000
  S   S1038     1.0  0.85454  0.89017  0.12730  1.0000
  W   W490      1.0  0.86472  0.88962  0.25461  1.0000
  S   S1039     1.0  0.86192  0.88566  0.38191  1.0000
  S   S1040     1.0  0.86192  0.88566  0.12730  1.0000
  W   W491      1.0  0.87210  0.88511  0.25461  1.0000
  S   S1041     1.0  0.86929  0.88114  0.38191  1.0000
  S   S1042     1.0  0.86929  0.88114  0.12730  1.0000
  W   W492      1.0  0.87947  0.88059  0.25461  1.0000
  S   S1043     1.0  0.87667  0.87663  0.38191  1.0000
  S   S1044     1.0  0.87667  0.87663  0.12730  1.0000
  W   W493      1.0  0.88685  0.87608  0.25461  1.0000
  S   S1045     1.0  0.88405  0.87212  0.38191  1.0000
  S   S1046     1.0  0.88405  0.87212  0.12730  1.0000
  W   W494      1.0  0.89423  0.87156  0.25461  1.0000
  S   S1047     1.0  0.89142  0.86760  0.38191  1.0000
  S   S1048     1.0  0.89142  0.86760  0.12730  1.0000
  W   W495      1.0  0.90161  0.86705  0.25461  1.0000
  S   S1049     1.0  0.89880  0.86309  0.38191  1.0000
  S   S1050     1.0  0.89880  0.86309  0.12730  1.0000
  W   W496      1.0  0.90898  0.86253  0.25461  1.0000
  S   S1051     1.0  0.90618  0.85857  0.38191  1.0000
  S   S1052     1.0  0.90618  0.85857  0.12730  1.0000
  W   W497      1.0  0.91636  0.85802  0.25461  1.0000
  S   S1053     1.0  0.91356  0.85406  0.38191  1.0000
  S   S1054     1.0  0.91356  0.85406  0.12730  1.0000
  W   W498      1.0  0.92374  0.85350  0.25461  1.0000
  S   S1055     1.0  0.92093  0.84954  0.38191  1.0000
  S   S1056     1.0  0.92093  0.84954  0.12730  1.0000
  W   W499      1.0  0.93111  0.84899  0.25461  1.0000
  S   S1057     1.0  0.92831  0.84503  0.38191  1.0000
  S   S1058     1.0  0.92831  0.84503  0.12730  1.0000
  W   W500      1.0  0.93849  0.84447  0.25461  1.0000
  S   S1059     1.0  0.93569  0.84051  0.38191  1.0000
  S   S1060     1.0  0.93569  0.84051  0.12730  1.0000
  W   W501      1.0  0.94587  0.83996  0.25461  1.0000
  S   S1061     1.0  0.94307  0.83600  0.38191  1.0000
  S   S1062     1.0  0.94307  0.83600  0.12730  1.0000
  W   W502      1.0  0.95325  0.83545  0.25461  1.0000
  S   S1063     1.0  0.95044  0.83148  0.38191  1.0000
  S   S1064     1.0  0.95044  0.83148  0.12730  1.0000
  W   W503      1.0  0.96062  0.83093  0.25461  1.0000
  S   S1065     1.0  0.95782  0.82697  0.38191  1.0000
  S   S1066     1.0  0.95782  0.82697  0.12730  1.0000
  W   W504      1.0  0.96800  0.82642  0.25461  1.0000
  S   S1067     1.0  0.96520  0.82246  0.38191  1.0000
  S   S1068     1.0  0.96520  0.82246  0.12730  1.0000
  W   W505      1.0  0.97538  0.82190  0.25461  1.0000
  S   S1069     1.0  0.97257  0.81794  0.38191  1.0000
  S   S1070     1.0  0.97257  0.81794  0.12730  1.0000
  W   W506      1.0  0.98275  0.81739  0.25461  1.0000
  S   S1071     1.0  0.97995  0.81343  0.38191  1.0000
  S   S1072     1.0  0.97995  0.81343  0.12730  1.0000
  W   W507      1.0  0.99013  0.81287  0.25461  1.0000
  S   S1073     1.0  0.98733  0.80891  0.38191  1.0000
  S   S1074     1.0  0.98733  0.80891  0.12730  1.0000
  W   W508      1.0  0.99751  0.80836  0.25461  1.0000
  S   S1075     1.0  0.99471  0.80440  0.38191  1.0000
  S   S1076     1.0  0.99471  0.80440  0.12730  1.0000
  S   S1077     1.0  0.66222  0.99935  0.38191  1.0000
  S   S1078     1.0  0.66222  0.99935  0.12730  1.0000
  W   W509      1.0  0.67240  0.99880  0.25461  1.0000
  S   S1079     1.0  0.66959  0.99484  0.38191  1.0000
  S   S1080     1.0  0.66959  0.99484  0.12730  1.0000
  W   W510      1.0  0.67977  0.99428  0.25461  1.0000
  S   S1081     1.0  0.67697  0.99032  0.38191  1.0000
  S   S1082     1.0  0.67697  0.99032  0.12730  1.0000
  W   W511      1.0  0.68715  0.98977  0.25461  1.0000
  S   S1083     1.0  0.68435  0.98581  0.38191  1.0000
  S   S1084     1.0  0.68435  0.98581  0.12730  1.0000
  W   W512      1.0  0.69453  0.98526  0.25461  1.0000
  S   S1085     1.0  0.69172  0.98130  0.38191  1.0000
  S   S1086     1.0  0.69172  0.98130  0.12730  1.0000
  W   W513      1.0  0.70190  0.98074  0.25461  1.0000
  S   S1087     1.0  0.69910  0.97678  0.38191  1.0000
  S   S1088     1.0  0.69910  0.97678  0.12730  1.0000
  W   W514      1.0  0.70928  0.97623  0.25461  1.0000
  S   S1089     1.0  0.70648  0.97227  0.38191  1.0000
  S   S1090     1.0  0.70648  0.97227  0.12730  1.0000
  W   W515      1.0  0.71666  0.97171  0.25461  1.0000
  S   S1091     1.0  0.71386  0.96775  0.38191  1.0000
  S   S1092     1.0  0.71386  0.96775  0.12730  1.0000
  W   W516      1.0  0.72404  0.96720  0.25461  1.0000
  S   S1093     1.0  0.72123  0.96324  0.38191  1.0000
  S   S1094     1.0  0.72123  0.96324  0.12730  1.0000
  W   W517      1.0  0.73141  0.96268  0.25461  1.0000
  S   S1095     1.0  0.72861  0.95872  0.38191  1.0000
  S   S1096     1.0  0.72861  0.95872  0.12730  1.0000
  W   W518      1.0  0.73879  0.95817  0.25461  1.0000
  S   S1097     1.0  0.73599  0.95421  0.38191  1.0000
  S   S1098     1.0  0.73599  0.95421  0.12730  1.0000
  W   W519      1.0  0.74617  0.95365  0.25461  1.0000
  S   S1099     1.0  0.74336  0.94969  0.38191  1.0000
  S   S1100     1.0  0.74336  0.94969  0.12730  1.0000
  W   W520      1.0  0.75354  0.94914  0.25461  1.0000
  S   S1101     1.0  0.75074  0.94518  0.38191  1.0000
  S   S1102     1.0  0.75074  0.94518  0.12730  1.0000
  W   W521      1.0  0.76092  0.94462  0.25461  1.0000
  S   S1103     1.0  0.75812  0.94066  0.38191  1.0000
  S   S1104     1.0  0.75812  0.94066  0.12730  1.0000
  W   W522      1.0  0.76830  0.94011  0.25461  1.0000
  S   S1105     1.0  0.76550  0.93615  0.38191  1.0000
  S   S1106     1.0  0.76550  0.93615  0.12730  1.0000
  W   W523      1.0  0.77568  0.93560  0.25461  1.0000
  S   S1107     1.0  0.77287  0.93164  0.38191  1.0000
  S   S1108     1.0  0.77287  0.93164  0.12730  1.0000
  W   W524      1.0  0.78305  0.93108  0.25461  1.0000
  S   S1109     1.0  0.78025  0.92712  0.38191  1.0000
  S   S1110     1.0  0.78025  0.92712  0.12730  1.0000
  W   W525      1.0  0.79043  0.92657  0.25461  1.0000
  S   S1111     1.0  0.78763  0.92261  0.38191  1.0000
  S   S1112     1.0  0.78763  0.92261  0.12730  1.0000
  W   W526      1.0  0.79781  0.92205  0.25461  1.0000
  S   S1113     1.0  0.79501  0.91809  0.38191  1.0000
  S   S1114     1.0  0.79501  0.91809  0.12730  1.0000
  W   W527      1.0  0.80519  0.91754  0.25461  1.0000
  S   S1115     1.0  0.80238  0.91358  0.38191  1.0000
  S   S1116     1.0  0.80238  0.91358  0.12730  1.0000
  W   W528      1.0  0.81256  0.91302  0.25461  1.0000
  S   S1117     1.0  0.80976  0.90906  0.38191  1.0000
  S   S1118     1.0  0.80976  0.90906  0.12730  1.0000
  W   W529      1.0  0.81994  0.90851  0.25461  1.0000
  S   S1119     1.0  0.81714  0.90455  0.38191  1.0000
  S   S1120     1.0  0.81714  0.90455  0.12730  1.0000
  W   W530      1.0  0.82732  0.90399  0.25461  1.0000
  S   S1121     1.0  0.82451  0.90003  0.38191  1.0000
  S   S1122     1.0  0.82451  0.90003  0.12730  1.0000
  W   W531      1.0  0.83469  0.89948  0.25461  1.0000
  S   S1123     1.0  0.83189  0.89552  0.38191  1.0000
  S   S1124     1.0  0.83189  0.89552  0.12730  1.0000
  W   W532      1.0  0.84207  0.89497  0.25461  1.0000
  S   S1125     1.0  0.83927  0.89100  0.38191  1.0000
  S   S1126     1.0  0.83927  0.89100  0.12730  1.0000
  W   W533      1.0  0.84945  0.89045  0.25461  1.0000
  S   S1127     1.0  0.84665  0.88649  0.38191  1.0000
  S   S1128     1.0  0.84665  0.88649  0.12730  1.0000
  W   W534      1.0  0.85683  0.88594  0.25461  1.0000
  S   S1129     1.0  0.85402  0.88198  0.38191  1.0000
  S   S1130     1.0  0.85402  0.88198  0.12730  1.0000
  W   W535      1.0  0.86420  0.88142  0.25461  1.0000
  S   S1131     1.0  0.86140  0.87746  0.38191  1.0000
  S   S1132     1.0  0.86140  0.87746  0.12730  1.0000
  W   W536      1.0  0.87158  0.87691  0.25461  1.0000
  S   S1133     1.0  0.86878  0.87295  0.38191  1.0000
  S   S1134     1.0  0.86878  0.87295  0.12730  1.0000
  W   W537      1.0  0.87896  0.87239  0.25461  1.0000
  S   S1135     1.0  0.87615  0.86843  0.38191  1.0000
  S   S1136     1.0  0.87615  0.86843  0.12730  1.0000
  W   W538      1.0  0.88633  0.86788  0.25461  1.0000
  S   S1137     1.0  0.88353  0.86392  0.38191  1.0000
  S   S1138     1.0  0.88353  0.86392  0.12730  1.0000
  W   W539      1.0  0.89371  0.86336  0.25461  1.0000
  S   S1139     1.0  0.89091  0.85940  0.38191  1.0000
  S   S1140     1.0  0.89091  0.85940  0.12730  1.0000
  W   W540      1.0  0.90109  0.85885  0.25461  1.0000
  S   S1141     1.0  0.89829  0.85489  0.38191  1.0000
  S   S1142     1.0  0.89829  0.85489  0.12730  1.0000
  W   W541      1.0  0.90847  0.85433  0.25461  1.0000
  S   S1143     1.0  0.90566  0.85037  0.38191  1.0000
  S   S1144     1.0  0.90566  0.85037  0.12730  1.0000
  W   W542      1.0  0.91584  0.84982  0.25461  1.0000
  S   S1145     1.0  0.91304  0.84586  0.38191  1.0000
  S   S1146     1.0  0.91304  0.84586  0.12730  1.0000
  W   W543      1.0  0.92322  0.84531  0.25461  1.0000
  S   S1147     1.0  0.92042  0.84134  0.38191  1.0000
  S   S1148     1.0  0.92042  0.84134  0.12730  1.0000
  W   W544      1.0  0.93060  0.84079  0.25461  1.0000
  S   S1149     1.0  0.92780  0.83683  0.38191  1.0000
  S   S1150     1.0  0.92780  0.83683  0.12730  1.0000
  W   W545      1.0  0.93798  0.83628  0.25461  1.0000
  S   S1151     1.0  0.93517  0.83232  0.38191  1.0000
  S   S1152     1.0  0.93517  0.83232  0.12730  1.0000
  W   W546      1.0  0.94535  0.83176  0.25461  1.0000
  S   S1153     1.0  0.94255  0.82780  0.38191  1.0000
  S   S1154     1.0  0.94255  0.82780  0.12730  1.0000
  W   W547      1.0  0.95273  0.82725  0.25461  1.0000
  S   S1155     1.0  0.94993  0.82329  0.38191  1.0000
  S   S1156     1.0  0.94993  0.82329  0.12730  1.0000
  W   W548      1.0  0.96011  0.82273  0.25461  1.0000
  S   S1157     1.0  0.95730  0.81877  0.38191  1.0000
  S   S1158     1.0  0.95730  0.81877  0.12730  1.0000
  W   W549      1.0  0.96748  0.81822  0.25461  1.0000
  S   S1159     1.0  0.96468  0.81426  0.38191  1.0000
  S   S1160     1.0  0.96468  0.81426  0.12730  1.0000
  W   W550      1.0  0.97486  0.81370  0.25461  1.0000
  S   S1161     1.0  0.97206  0.80974  0.38191  1.0000
  S   S1162     1.0  0.97206  0.80974  0.12730  1.0000
  W   W551      1.0  0.98224  0.80919  0.25461  1.0000
  S   S1163     1.0  0.97944  0.80523  0.38191  1.0000
  S   S1164     1.0  0.97944  0.80523  0.12730  1.0000
  W   W552      1.0  0.98962  0.80467  0.25461  1.0000
  S   S1165     1.0  0.98681  0.80071  0.38191  1.0000
  S   S1166     1.0  0.98681  0.80071  0.12730  1.0000
  W   W553      1.0  0.99699  0.80016  0.25461  1.0000
  S   S1167     1.0  0.99419  0.79620  0.38191  1.0000
  S   S1168     1.0  0.99419  0.79620  0.12730  1.0000
  W   W554      1.0  0.65713  0.99963  0.25461  1.0000
  S   S1169     1.0  0.65432  0.99567  0.38191  1.0000
  S   S1170     1.0  0.65432  0.99567  0.12730  1.0000
  W   W555      1.0  0.66450  0.99512  0.25461  1.0000
  S   S1171     1.0  0.66170  0.99116  0.38191  1.0000
  S   S1172     1.0  0.66170  0.99116  0.12730  1.0000
  W   W556      1.0  0.67188  0.99060  0.25461  1.0000
  S   S1173     1.0  0.66908  0.98664  0.38191  1.0000
  S   S1174     1.0  0.66908  0.98664  0.12730  1.0000
  W   W557      1.0  0.67926  0.98609  0.25461  1.0000
  S   S1175     1.0  0.67645  0.98213  0.38191  1.0000
  S   S1176     1.0  0.67645  0.98213  0.12730  1.0000
  W   W558      1.0  0.68663  0.98157  0.25461  1.0000
  S   S1177     1.0  0.68383  0.97761  0.38191  1.0000
  S   S1178     1.0  0.68383  0.97761  0.12730  1.0000
  W   W559      1.0  0.69401  0.97706  0.25461  1.0000
  S   S1179     1.0  0.69121  0.97310  0.38191  1.0000
  S   S1180     1.0  0.69121  0.97310  0.12730  1.0000
  W   W560      1.0  0.70139  0.97254  0.25461  1.0000
  S   S1181     1.0  0.69859  0.96858  0.38191  1.0000
  S   S1182     1.0  0.69859  0.96858  0.12730  1.0000
  W   W561      1.0  0.70877  0.96803  0.25461  1.0000
  S   S1183     1.0  0.70596  0.96407  0.38191  1.0000
  S   S1184     1.0  0.70596  0.96407  0.12730  1.0000
  W   W562      1.0  0.71614  0.96351  0.25461  1.0000
  S   S1185     1.0  0.71334  0.95955  0.38191  1.0000
  S   S1186     1.0  0.71334  0.95955  0.12730  1.0000
  W   W563      1.0  0.72352  0.95900  0.25461  1.0000
  S   S1187     1.0  0.72072  0.95504  0.38191  1.0000
  S   S1188     1.0  0.72072  0.95504  0.12730  1.0000
  W   W564      1.0  0.73090  0.95448  0.25461  1.0000
  S   S1189     1.0  0.72809  0.95052  0.38191  1.0000
  S   S1190     1.0  0.72809  0.95052  0.12730  1.0000
  W   W565      1.0  0.73827  0.94997  0.25461  1.0000
  S   S1191     1.0  0.73547  0.94601  0.38191  1.0000
  S   S1192     1.0  0.73547  0.94601  0.12730  1.0000
  W   W566      1.0  0.74565  0.94546  0.25461  1.0000
  S   S1193     1.0  0.74285  0.94150  0.38191  1.0000
  S   S1194     1.0  0.74285  0.94150  0.12730  1.0000
  W   W567      1.0  0.75303  0.94094  0.25461  1.0000
  S   S1195     1.0  0.75023  0.93698  0.38191  1.0000
  S   S1196     1.0  0.75023  0.93698  0.12730  1.0000
  W   W568      1.0  0.76041  0.93643  0.25461  1.0000
  S   S1197     1.0  0.75760  0.93247  0.38191  1.0000
  S   S1198     1.0  0.75760  0.93247  0.12730  1.0000
  W   W569      1.0  0.76778  0.93191  0.25461  1.0000
  S   S1199     1.0  0.76498  0.92795  0.38191  1.0000
  S   S1200     1.0  0.76498  0.92795  0.12730  1.0000
  W   W570      1.0  0.77516  0.92740  0.25461  1.0000
  S   S1201     1.0  0.77236  0.92344  0.38191  1.0000
  S   S1202     1.0  0.77236  0.92344  0.12730  1.0000
  W   W571      1.0  0.78254  0.92288  0.25461  1.0000
  S   S1203     1.0  0.77973  0.91892  0.38191  1.0000
  S   S1204     1.0  0.77973  0.91892  0.12730  1.0000
  W   W572      1.0  0.78992  0.91837  0.25461  1.0000
  S   S1205     1.0  0.78711  0.91441  0.38191  1.0000
  S   S1206     1.0  0.78711  0.91441  0.12730  1.0000
  W   W573      1.0  0.79729  0.91385  0.25461  1.0000
  S   S1207     1.0  0.79449  0.90989  0.38191  1.0000
  S   S1208     1.0  0.79449  0.90989  0.12730  1.0000
  W   W574      1.0  0.80467  0.90934  0.25461  1.0000
  S   S1209     1.0  0.80187  0.90538  0.38191  1.0000
  S   S1210     1.0  0.80187  0.90538  0.12730  1.0000
  W   W575      1.0  0.81205  0.90483  0.25461  1.0000
  S   S1211     1.0  0.80924  0.90086  0.38191  1.0000
  S   S1212     1.0  0.80924  0.90086  0.12730  1.0000
  W   W576      1.0  0.81942  0.90031  0.25461  1.0000
  S   S1213     1.0  0.81662  0.89635  0.38191  1.0000
  S   S1214     1.0  0.81662  0.89635  0.12730  1.0000
  W   W577      1.0  0.82680  0.89580  0.25461  1.0000
  S   S1215     1.0  0.82400  0.89184  0.38191  1.0000
  S   S1216     1.0  0.82400  0.89184  0.12730  1.0000
  W   W578      1.0  0.83418  0.89128  0.25461  1.0000
  S   S1217     1.0  0.83138  0.88732  0.38191  1.0000
  S   S1218     1.0  0.83138  0.88732  0.12730  1.0000
  W   W579      1.0  0.84156  0.88677  0.25461  1.0000
  S   S1219     1.0  0.83875  0.88281  0.38191  1.0000
  S   S1220     1.0  0.83875  0.88281  0.12730  1.0000
  W   W580      1.0  0.84893  0.88225  0.25461  1.0000
  S   S1221     1.0  0.84613  0.87829  0.38191  1.0000
  S   S1222     1.0  0.84613  0.87829  0.12730  1.0000
  W   W581      1.0  0.85631  0.87774  0.25461  1.0000
  S   S1223     1.0  0.85351  0.87378  0.38191  1.0000
  S   S1224     1.0  0.85351  0.87378  0.12730  1.0000
  W   W582      1.0  0.86369  0.87322  0.25461  1.0000
  S   S1225     1.0  0.86088  0.86926  0.38191  1.0000
  S   S1226     1.0  0.86088  0.86926  0.12730  1.0000
  W   W583      1.0  0.87106  0.86871  0.25461  1.0000
  S   S1227     1.0  0.86826  0.86475  0.38191  1.0000
  S   S1228     1.0  0.86826  0.86475  0.12730  1.0000
  W   W584      1.0  0.87844  0.86419  0.25461  1.0000
  S   S1229     1.0  0.87564  0.86023  0.38191  1.0000
  S   S1230     1.0  0.87564  0.86023  0.12730  1.0000
  W   W585      1.0  0.88582  0.85968  0.25461  1.0000
  S   S1231     1.0  0.88302  0.85572  0.38191  1.0000
  S   S1232     1.0  0.88302  0.85572  0.12730  1.0000
  W   W586      1.0  0.89320  0.85517  0.25461  1.0000
  S   S1233     1.0  0.89039  0.85120  0.38191  1.0000
  S   S1234     1.0  0.89039  0.85120  0.12730  1.0000
  W   W587      1.0  0.90057  0.85065  0.25461  1.0000
  S   S1235     1.0  0.89777  0.84669  0.38191  1.0000
  S   S1236     1.0  0.89777  0.84669  0.12730  1.0000
  W   W588      1.0  0.90795  0.84614  0.25461  1.0000
  S   S1237     1.0  0.90515  0.84218  0.38191  1.0000
  S   S1238     1.0  0.90515  0.84218  0.12730  1.0000
  W   W589      1.0  0.91533  0.84162  0.25461  1.0000
  S   S1239     1.0  0.91252  0.83766  0.38191  1.0000
  S   S1240     1.0  0.91252  0.83766  0.12730  1.0000
  W   W590      1.0  0.92271  0.83711  0.25461  1.0000
  S   S1241     1.0  0.91990  0.83315  0.38191  1.0000
  S   S1242     1.0  0.91990  0.83315  0.12730  1.0000
  W   W591      1.0  0.93008  0.83259  0.25461  1.0000
  S   S1243     1.0  0.92728  0.82863  0.38191  1.0000
  S   S1244     1.0  0.92728  0.82863  0.12730  1.0000
  W   W592      1.0  0.93746  0.82808  0.25461  1.0000
  S   S1245     1.0  0.93466  0.82412  0.38191  1.0000
  S   S1246     1.0  0.93466  0.82412  0.12730  1.0000
  W   W593      1.0  0.94484  0.82356  0.25461  1.0000
  S   S1247     1.0  0.94203  0.81960  0.38191  1.0000
  S   S1248     1.0  0.94203  0.81960  0.12730  1.0000
  W   W594      1.0  0.95221  0.81905  0.25461  1.0000
  S   S1249     1.0  0.94941  0.81509  0.38191  1.0000
  S   S1250     1.0  0.94941  0.81509  0.12730  1.0000
  W   W595      1.0  0.95959  0.81453  0.25461  1.0000
  S   S1251     1.0  0.95679  0.81057  0.38191  1.0000
  S   S1252     1.0  0.95679  0.81057  0.12730  1.0000
  W   W596      1.0  0.96697  0.81002  0.25461  1.0000
  S   S1253     1.0  0.96417  0.80606  0.38191  1.0000
  S   S1254     1.0  0.96417  0.80606  0.12730  1.0000
  W   W597      1.0  0.97435  0.80551  0.25461  1.0000
  S   S1255     1.0  0.97154  0.80155  0.38191  1.0000
  S   S1256     1.0  0.97154  0.80155  0.12730  1.0000
  W   W598      1.0  0.98172  0.80099  0.25461  1.0000
  S   S1257     1.0  0.97892  0.79703  0.38191  1.0000
  S   S1258     1.0  0.97892  0.79703  0.12730  1.0000
  W   W599      1.0  0.98910  0.79648  0.25461  1.0000
  S   S1259     1.0  0.98630  0.79252  0.38191  1.0000
  S   S1260     1.0  0.98630  0.79252  0.12730  1.0000
  W   W600      1.0  0.99648  0.79196  0.25461  1.0000
  S   S1261     1.0  0.99367  0.78800  0.38191  1.0000
  S   S1262     1.0  0.99367  0.78800  0.12730  1.0000
  S   S1263     1.0  0.63905  0.99650  0.38191  1.0000
  S   S1264     1.0  0.63905  0.99650  0.12730  1.0000
  W   W601      1.0  0.64923  0.99595  0.25461  1.0000
  S   S1265     1.0  0.64643  0.99199  0.38191  1.0000
  S   S1266     1.0  0.64643  0.99199  0.12730  1.0000
  W   W602      1.0  0.65661  0.99143  0.25461  1.0000
  S   S1267     1.0  0.65381  0.98747  0.38191  1.0000
  S   S1268     1.0  0.65381  0.98747  0.12730  1.0000
  W   W603      1.0  0.66399  0.98692  0.25461  1.0000
  S   S1269     1.0  0.66118  0.98296  0.38191  1.0000
  S   S1270     1.0  0.66118  0.98296  0.12730  1.0000
  W   W604      1.0  0.67136  0.98240  0.25461  1.0000
  S   S1271     1.0  0.66856  0.97844  0.38191  1.0000
  S   S1272     1.0  0.66856  0.97844  0.12730  1.0000
  W   W605      1.0  0.67874  0.97789  0.25461  1.0000
  S   S1273     1.0  0.67594  0.97393  0.38191  1.0000
  S   S1274     1.0  0.67594  0.97393  0.12730  1.0000
  W   W606      1.0  0.68612  0.97337  0.25461  1.0000
  S   S1275     1.0  0.68331  0.96941  0.38191  1.0000
  S   S1276     1.0  0.68331  0.96941  0.12730  1.0000
  W   W607      1.0  0.69350  0.96886  0.25461  1.0000
  S   S1277     1.0  0.69069  0.96490  0.38191  1.0000
  S   S1278     1.0  0.69069  0.96490  0.12730  1.0000
  W   W608      1.0  0.70087  0.96434  0.25461  1.0000
  S   S1279     1.0  0.69807  0.96038  0.38191  1.0000
  S   S1280     1.0  0.69807  0.96038  0.12730  1.0000
  W   W609      1.0  0.70825  0.95983  0.25461  1.0000
  S   S1281     1.0  0.70545  0.95587  0.38191  1.0000
  S   S1282     1.0  0.70545  0.95587  0.12730  1.0000
  W   W610      1.0  0.71563  0.95532  0.25461  1.0000
  S   S1283     1.0  0.71282  0.95136  0.38191  1.0000
  S   S1284     1.0  0.71282  0.95136  0.12730  1.0000
  W   W611      1.0  0.72300  0.95080  0.25461  1.0000
  S   S1285     1.0  0.72020  0.94684  0.38191  1.0000
  S   S1286     1.0  0.72020  0.94684  0.12730  1.0000
  W   W612      1.0  0.73038  0.94629  0.25461  1.0000
  S   S1287     1.0  0.72758  0.94233  0.38191  1.0000
  S   S1288     1.0  0.72758  0.94233  0.12730  1.0000
  W   W613      1.0  0.73776  0.94177  0.25461  1.0000
  S   S1289     1.0  0.73496  0.93781  0.38191  1.0000
  S   S1290     1.0  0.73496  0.93781  0.12730  1.0000
  W   W614      1.0  0.74514  0.93726  0.25461  1.0000
  S   S1291     1.0  0.74233  0.93330  0.38191  1.0000
  S   S1292     1.0  0.74233  0.93330  0.12730  1.0000
  W   W615      1.0  0.75251  0.93274  0.25461  1.0000
  S   S1293     1.0  0.74971  0.92878  0.38191  1.0000
  S   S1294     1.0  0.74971  0.92878  0.12730  1.0000
  W   W616      1.0  0.75989  0.92823  0.25461  1.0000
  S   S1295     1.0  0.75709  0.92427  0.38191  1.0000
  S   S1296     1.0  0.75709  0.92427  0.12730  1.0000
  W   W617      1.0  0.76727  0.92371  0.25461  1.0000
  S   S1297     1.0  0.76446  0.91975  0.38191  1.0000
  S   S1298     1.0  0.76446  0.91975  0.12730  1.0000
  W   W618      1.0  0.77464  0.91920  0.25461  1.0000
  S   S1299     1.0  0.77184  0.91524  0.38191  1.0000
  S   S1300     1.0  0.77184  0.91524  0.12730  1.0000
  W   W619      1.0  0.78202  0.91469  0.25461  1.0000
  S   S1301     1.0  0.77922  0.91072  0.38191  1.0000
  S   S1302     1.0  0.77922  0.91072  0.12730  1.0000
  W   W620      1.0  0.78940  0.91017  0.25461  1.0000
  S   S1303     1.0  0.78660  0.90621  0.38191  1.0000
  S   S1304     1.0  0.78660  0.90621  0.12730  1.0000
  W   W621      1.0  0.79678  0.90566  0.25461  1.0000
  S   S1305     1.0  0.79397  0.90170  0.38191  1.0000
  S   S1306     1.0  0.79397  0.90170  0.12730  1.0000
  W   W622      1.0  0.80415  0.90114  0.25461  1.0000
  S   S1307     1.0  0.80135  0.89718  0.38191  1.0000
  S   S1308     1.0  0.80135  0.89718  0.12730  1.0000
  W   W623      1.0  0.81153  0.89663  0.25461  1.0000
  S   S1309     1.0  0.80873  0.89267  0.38191  1.0000
  S   S1310     1.0  0.80873  0.89267  0.12730  1.0000
  W   W624      1.0  0.81891  0.89211  0.25461  1.0000
  S   S1311     1.0  0.81610  0.88815  0.38191  1.0000
  S   S1312     1.0  0.81610  0.88815  0.12730  1.0000
  W   W625      1.0  0.82629  0.88760  0.25461  1.0000
  S   S1313     1.0  0.82348  0.88364  0.38191  1.0000
  S   S1314     1.0  0.82348  0.88364  0.12730  1.0000
  W   W626      1.0  0.83366  0.88308  0.25461  1.0000
  S   S1315     1.0  0.83086  0.87912  0.38191  1.0000
  S   S1316     1.0  0.83086  0.87912  0.12730  1.0000
  W   W627      1.0  0.84104  0.87857  0.25461  1.0000
  S   S1317     1.0  0.83824  0.87461  0.38191  1.0000
  S   S1318     1.0  0.83824  0.87461  0.12730  1.0000
  W   W628      1.0  0.84842  0.87405  0.25461  1.0000
  S   S1319     1.0  0.84561  0.87009  0.38191  1.0000
  S   S1320     1.0  0.84561  0.87009  0.12730  1.0000
  W   W629      1.0  0.85579  0.86954  0.25461  1.0000
  S   S1321     1.0  0.85299  0.86558  0.38191  1.0000
  S   S1322     1.0  0.85299  0.86558  0.12730  1.0000
  W   W630      1.0  0.86317  0.86503  0.25461  1.0000
  S   S1323     1.0  0.86037  0.86106  0.38191  1.0000
  S   S1324     1.0  0.86037  0.86106  0.12730  1.0000
  W   W631      1.0  0.87055  0.86051  0.25461  1.0000
  S   S1325     1.0  0.86775  0.85655  0.38191  1.0000
  S   S1326     1.0  0.86775  0.85655  0.12730  1.0000
  W   W632      1.0  0.87793  0.85600  0.25461  1.0000
  S   S1327     1.0  0.87512  0.85204  0.38191  1.0000
  S   S1328     1.0  0.87512  0.85204  0.12730  1.0000
  W   W633      1.0  0.88530  0.85148  0.25461  1.0000
  S   S1329     1.0  0.88250  0.84752  0.38191  1.0000
  S   S1330     1.0  0.88250  0.84752  0.12730  1.0000
  W   W634      1.0  0.89268  0.84697  0.25461  1.0000
  S   S1331     1.0  0.88988  0.84301  0.38191  1.0000
  S   S1332     1.0  0.88988  0.84301  0.12730  1.0000
  W   W635      1.0  0.90006  0.84245  0.25461  1.0000
  S   S1333     1.0  0.89725  0.83849  0.38191  1.0000
  S   S1334     1.0  0.89725  0.83849  0.12730  1.0000
  W   W636      1.0  0.90743  0.83794  0.25461  1.0000
  S   S1335     1.0  0.90463  0.83398  0.38191  1.0000
  S   S1336     1.0  0.90463  0.83398  0.12730  1.0000
  W   W637      1.0  0.91481  0.83342  0.25461  1.0000
  S   S1337     1.0  0.91201  0.82946  0.38191  1.0000
  S   S1338     1.0  0.91201  0.82946  0.12730  1.0000
  W   W638      1.0  0.92219  0.82891  0.25461  1.0000
  S   S1339     1.0  0.91939  0.82495  0.38191  1.0000
  S   S1340     1.0  0.91939  0.82495  0.12730  1.0000
  W   W639      1.0  0.92957  0.82439  0.25461  1.0000
  S   S1341     1.0  0.92676  0.82043  0.38191  1.0000
  S   S1342     1.0  0.92676  0.82043  0.12730  1.0000
  W   W640      1.0  0.93694  0.81988  0.25461  1.0000
  S   S1343     1.0  0.93414  0.81592  0.38191  1.0000
  S   S1344     1.0  0.93414  0.81592  0.12730  1.0000
  W   W641      1.0  0.94432  0.81537  0.25461  1.0000
  S   S1345     1.0  0.94152  0.81141  0.38191  1.0000
  S   S1346     1.0  0.94152  0.81141  0.12730  1.0000
  W   W642      1.0  0.95170  0.81085  0.25461  1.0000
  S   S1347     1.0  0.94889  0.80689  0.38191  1.0000
  S   S1348     1.0  0.94889  0.80689  0.12730  1.0000
  W   W643      1.0  0.95908  0.80634  0.25461  1.0000
  S   S1349     1.0  0.95627  0.80238  0.38191  1.0000
  S   S1350     1.0  0.95627  0.80238  0.12730  1.0000
  W   W644      1.0  0.96645  0.80182  0.25461  1.0000
  S   S1351     1.0  0.96365  0.79786  0.38191  1.0000
  S   S1352     1.0  0.96365  0.79786  0.12730  1.0000
  W   W645      1.0  0.97383  0.79731  0.25461  1.0000
  S   S1353     1.0  0.97103  0.79335  0.38191  1.0000
  S   S1354     1.0  0.97103  0.79335  0.12730  1.0000
  W   W646      1.0  0.98121  0.79279  0.25461  1.0000
  S   S1355     1.0  0.97840  0.78883  0.38191  1.0000
  S   S1356     1.0  0.97840  0.78883  0.12730  1.0000
  W   W647      1.0  0.98858  0.78828  0.25461  1.0000
  S   S1357     1.0  0.98578  0.78432  0.38191  1.0000
  S   S1358     1.0  0.98578  0.78432  0.12730  1.0000
  W   W648      1.0  0.99596  0.78376  0.25461  1.0000
  S   S1359     1.0  0.99316  0.77980  0.38191  1.0000
  S   S1360     1.0  0.99316  0.77980  0.12730  1.0000
  S   S1361     1.0  0.62378  0.99733  0.38191  1.0000
  S   S1362     1.0  0.62378  0.99733  0.12730  1.0000
  W   W649      1.0  0.63396  0.99678  0.25461  1.0000
  S   S1363     1.0  0.63116  0.99282  0.38191  1.0000
  S   S1364     1.0  0.63116  0.99282  0.12730  1.0000
  W   W650      1.0  0.64134  0.99226  0.25461  1.0000
  S   S1365     1.0  0.63854  0.98830  0.38191  1.0000
  S   S1366     1.0  0.63854  0.98830  0.12730  1.0000
  W   W651      1.0  0.64872  0.98775  0.25461  1.0000
  S   S1367     1.0  0.64591  0.98379  0.38191  1.0000
  S   S1368     1.0  0.64591  0.98379  0.12730  1.0000
  W   W652      1.0  0.65609  0.98323  0.25461  1.0000
  S   S1369     1.0  0.65329  0.97927  0.38191  1.0000
  S   S1370     1.0  0.65329  0.97927  0.12730  1.0000
  W   W653      1.0  0.66347  0.97872  0.25461  1.0000
  S   S1371     1.0  0.66067  0.97476  0.38191  1.0000
  S   S1372     1.0  0.66067  0.97476  0.12730  1.0000
  W   W654      1.0  0.67085  0.97420  0.25461  1.0000
  S   S1373     1.0  0.66804  0.97024  0.38191  1.0000
  S   S1374     1.0  0.66804  0.97024  0.12730  1.0000
  W   W655      1.0  0.67822  0.96969  0.25461  1.0000
  S   S1375     1.0  0.67542  0.96573  0.38191  1.0000
  S   S1376     1.0  0.67542  0.96573  0.12730  1.0000
  W   W656      1.0  0.68560  0.96518  0.25461  1.0000
  S   S1377     1.0  0.68280  0.96122  0.38191  1.0000
  S   S1378     1.0  0.68280  0.96122  0.12730  1.0000
  W   W657      1.0  0.69298  0.96066  0.25461  1.0000
  S   S1379     1.0  0.69018  0.95670  0.38191  1.0000
  S   S1380     1.0  0.69018  0.95670  0.12730  1.0000
  W   W658      1.0  0.70036  0.95615  0.25461  1.0000
  S   S1381     1.0  0.69755  0.95219  0.38191  1.0000
  S   S1382     1.0  0.69755  0.95219  0.12730  1.0000
  W   W659      1.0  0.70773  0.95163  0.25461  1.0000
  S   S1383     1.0  0.70493  0.94767  0.38191  1.0000
  S   S1384     1.0  0.70493  0.94767  0.12730  1.0000
  W   W660      1.0  0.71511  0.94712  0.25461  1.0000
  S   S1385     1.0  0.71231  0.94316  0.38191  1.0000
  S   S1386     1.0  0.71231  0.94316  0.12730  1.0000
  W   W661      1.0  0.72249  0.94260  0.25461  1.0000
  S   S1387     1.0  0.71969  0.93864  0.38191  1.0000
  S   S1388     1.0  0.71969  0.93864  0.12730  1.0000
  W   W662      1.0  0.72987  0.93809  0.25461  1.0000
  S   S1389     1.0  0.72706  0.93413  0.38191  1.0000
  S   S1390     1.0  0.72706  0.93413  0.12730  1.0000
  W   W663      1.0  0.73724  0.93357  0.25461  1.0000
  S   S1391     1.0  0.73444  0.92961  0.38191  1.0000
  S   S1392     1.0  0.73444  0.92961  0.12730  1.0000
  W   W664      1.0  0.74462  0.92906  0.25461  1.0000
  S   S1393     1.0  0.74182  0.92510  0.38191  1.0000
  S   S1394     1.0  0.74182  0.92510  0.12730  1.0000
  W   W665      1.0  0.75200  0.92455  0.25461  1.0000
  S   S1395     1.0  0.74919  0.92058  0.38191  1.0000
  S   S1396     1.0  0.74919  0.92058  0.12730  1.0000
  W   W666      1.0  0.75937  0.92003  0.25461  1.0000
  S   S1397     1.0  0.75657  0.91607  0.38191  1.0000
  S   S1398     1.0  0.75657  0.91607  0.12730  1.0000
  W   W667      1.0  0.76675  0.91552  0.25461  1.0000
  S   S1399     1.0  0.76395  0.91156  0.38191  1.0000
  S   S1400     1.0  0.76395  0.91156  0.12730  1.0000
  W   W668      1.0  0.77413  0.91100  0.25461  1.0000
  S   S1401     1.0  0.77133  0.90704  0.38191  1.0000
  S   S1402     1.0  0.77133  0.90704  0.12730  1.0000
  W   W669      1.0  0.78151  0.90649  0.25461  1.0000
  S   S1403     1.0  0.77870  0.90253  0.38191  1.0000
  S   S1404     1.0  0.77870  0.90253  0.12730  1.0000
  W   W670      1.0  0.78888  0.90197  0.25461  1.0000
  S   S1405     1.0  0.78608  0.89801  0.38191  1.0000
  S   S1406     1.0  0.78608  0.89801  0.12730  1.0000
  W   W671      1.0  0.79626  0.89746  0.25461  1.0000
  S   S1407     1.0  0.79346  0.89350  0.38191  1.0000
  S   S1408     1.0  0.79346  0.89350  0.12730  1.0000
  W   W672      1.0  0.80364  0.89294  0.25461  1.0000
  S   S1409     1.0  0.80083  0.88898  0.38191  1.0000
  S   S1410     1.0  0.80083  0.88898  0.12730  1.0000
  W   W673      1.0  0.81101  0.88843  0.25461  1.0000
  S   S1411     1.0  0.80821  0.88447  0.38191  1.0000
  S   S1412     1.0  0.80821  0.88447  0.12730  1.0000
  W   W674      1.0  0.81839  0.88391  0.25461  1.0000
  S   S1413     1.0  0.81559  0.87995  0.38191  1.0000
  S   S1414     1.0  0.81559  0.87995  0.12730  1.0000
  W   W675      1.0  0.82577  0.87940  0.25461  1.0000
  S   S1415     1.0  0.82297  0.87544  0.38191  1.0000
  S   S1416     1.0  0.82297  0.87544  0.12730  1.0000
  W   W676      1.0  0.83315  0.87489  0.25461  1.0000
  S   S1417     1.0  0.83034  0.87092  0.38191  1.0000
  S   S1418     1.0  0.83034  0.87092  0.12730  1.0000
  W   W677      1.0  0.84052  0.87037  0.25461  1.0000
  S   S1419     1.0  0.83772  0.86641  0.38191  1.0000
  S   S1420     1.0  0.83772  0.86641  0.12730  1.0000
  W   W678      1.0  0.84790  0.86586  0.25461  1.0000
  S   S1421     1.0  0.84510  0.86190  0.38191  1.0000
  S   S1422     1.0  0.84510  0.86190  0.12730  1.0000
  W   W679      1.0  0.85528  0.86134  0.25461  1.0000
  S   S1423     1.0  0.85248  0.85738  0.38191  1.0000
  S   S1424     1.0  0.85248  0.85738  0.12730  1.0000
  W   W680      1.0  0.86266  0.85683  0.25461  1.0000
  S   S1425     1.0  0.85985  0.85287  0.38191  1.0000
  S   S1426     1.0  0.85985  0.85287  0.12730  1.0000
  W   W681      1.0  0.87003  0.85231  0.25461  1.0000
  S   S1427     1.0  0.86723  0.84835  0.38191  1.0000
  S   S1428     1.0  0.86723  0.84835  0.12730  1.0000
  W   W682      1.0  0.87741  0.84780  0.25461  1.0000
  S   S1429     1.0  0.87461  0.84384  0.38191  1.0000
  S   S1430     1.0  0.87461  0.84384  0.12730  1.0000
  W   W683      1.0  0.88479  0.84328  0.25461  1.0000
  S   S1431     1.0  0.88198  0.83932  0.38191  1.0000
  S   S1432     1.0  0.88198  0.83932  0.12730  1.0000
  W   W684      1.0  0.89216  0.83877  0.25461  1.0000
  S   S1433     1.0  0.88936  0.83481  0.38191  1.0000
  S   S1434     1.0  0.88936  0.83481  0.12730  1.0000
  W   W685      1.0  0.89954  0.83425  0.25461  1.0000
  S   S1435     1.0  0.89674  0.83029  0.38191  1.0000
  S   S1436     1.0  0.89674  0.83029  0.12730  1.0000
  W   W686      1.0  0.90692  0.82974  0.25461  1.0000
  S   S1437     1.0  0.90412  0.82578  0.38191  1.0000
  S   S1438     1.0  0.90412  0.82578  0.12730  1.0000
  W   W687      1.0  0.91430  0.82523  0.25461  1.0000
  S   S1439     1.0  0.91149  0.82127  0.38191  1.0000
  S   S1440     1.0  0.91149  0.82127  0.12730  1.0000
  W   W688      1.0  0.92167  0.82071  0.25461  1.0000
  S   S1441     1.0  0.91887  0.81675  0.38191  1.0000
  S   S1442     1.0  0.91887  0.81675  0.12730  1.0000
  W   W689      1.0  0.92905  0.81620  0.25461  1.0000
  S   S1443     1.0  0.92625  0.81224  0.38191  1.0000
  S   S1444     1.0  0.92625  0.81224  0.12730  1.0000
  W   W690      1.0  0.93643  0.81168  0.25461  1.0000
  S   S1445     1.0  0.93362  0.80772  0.38191  1.0000
  S   S1446     1.0  0.93362  0.80772  0.12730  1.0000
  W   W691      1.0  0.94380  0.80717  0.25461  1.0000
  S   S1447     1.0  0.94100  0.80321  0.38191  1.0000
  S   S1448     1.0  0.94100  0.80321  0.12730  1.0000
  W   W692      1.0  0.95118  0.80265  0.25461  1.0000
  S   S1449     1.0  0.94838  0.79869  0.38191  1.0000
  S   S1450     1.0  0.94838  0.79869  0.12730  1.0000
  W   W693      1.0  0.95856  0.79814  0.25461  1.0000
  S   S1451     1.0  0.95576  0.79418  0.38191  1.0000
  S   S1452     1.0  0.95576  0.79418  0.12730  1.0000
  W   W694      1.0  0.96594  0.79362  0.25461  1.0000
  S   S1453     1.0  0.96313  0.78966  0.38191  1.0000
  S   S1454     1.0  0.96313  0.78966  0.12730  1.0000
  W   W695      1.0  0.97331  0.78911  0.25461  1.0000
  S   S1455     1.0  0.97051  0.78515  0.38191  1.0000
  S   S1456     1.0  0.97051  0.78515  0.12730  1.0000
  W   W696      1.0  0.98069  0.78459  0.25461  1.0000
  S   S1457     1.0  0.97789  0.78063  0.38191  1.0000
  S   S1458     1.0  0.97789  0.78063  0.12730  1.0000
  W   W697      1.0  0.98807  0.78008  0.25461  1.0000
  S   S1459     1.0  0.98527  0.77612  0.38191  1.0000
  S   S1460     1.0  0.98527  0.77612  0.12730  1.0000
  W   W698      1.0  0.99545  0.77557  0.25461  1.0000
  S   S1461     1.0  0.99264  0.77161  0.38191  1.0000
  S   S1462     1.0  0.99264  0.77161  0.12730  1.0000
  S   S1463     1.0  0.60851  0.99816  0.38191  1.0000
  S   S1464     1.0  0.60851  0.99816  0.12730  1.0000
  W   W699      1.0  0.61869  0.99761  0.25461  1.0000
  S   S1465     1.0  0.61589  0.99365  0.38191  1.0000
  S   S1466     1.0  0.61589  0.99365  0.12730  1.0000
  W   W700      1.0  0.62607  0.99309  0.25461  1.0000
  S   S1467     1.0  0.62327  0.98913  0.38191  1.0000
  S   S1468     1.0  0.62327  0.98913  0.12730  1.0000
  W   W701      1.0  0.63345  0.98858  0.25461  1.0000
  S   S1469     1.0  0.63064  0.98462  0.38191  1.0000
  S   S1470     1.0  0.63064  0.98462  0.12730  1.0000
  W   W702      1.0  0.64082  0.98407  0.25461  1.0000
  S   S1471     1.0  0.63802  0.98010  0.38191  1.0000
  S   S1472     1.0  0.63802  0.98010  0.12730  1.0000
  W   W703      1.0  0.64820  0.97955  0.25461  1.0000
  S   S1473     1.0  0.64540  0.97559  0.38191  1.0000
  S   S1474     1.0  0.64540  0.97559  0.12730  1.0000
  W   W704      1.0  0.65558  0.97504  0.25461  1.0000
  S   S1475     1.0  0.65277  0.97108  0.38191  1.0000
  S   S1476     1.0  0.65277  0.97108  0.12730  1.0000
  W   W705      1.0  0.66295  0.97052  0.25461  1.0000
  S   S1477     1.0  0.66015  0.96656  0.38191  1.0000
  S   S1478     1.0  0.66015  0.96656  0.12730  1.0000
  W   W706      1.0  0.67033  0.96601  0.25461  1.0000
  S   S1479     1.0  0.66753  0.96205  0.38191  1.0000
  S   S1480     1.0  0.66753  0.96205  0.12730  1.0000
  W   W707      1.0  0.67771  0.96149  0.25461  1.0000
  S   S1481     1.0  0.67491  0.95753  0.38191  1.0000
  S   S1482     1.0  0.67491  0.95753  0.12730  1.0000
  W   W708      1.0  0.68509  0.95698  0.25461  1.0000
  S   S1483     1.0  0.68228  0.95302  0.38191  1.0000
  S   S1484     1.0  0.68228  0.95302  0.12730  1.0000
  W   W709      1.0  0.69246  0.95246  0.25461  1.0000
  S   S1485     1.0  0.68966  0.94850  0.38191  1.0000
  S   S1486     1.0  0.68966  0.94850  0.12730  1.0000
  W   W710      1.0  0.69984  0.94795  0.25461  1.0000
  S   S1487     1.0  0.69704  0.94399  0.38191  1.0000
  S   S1488     1.0  0.69704  0.94399  0.12730  1.0000
  W   W711      1.0  0.70722  0.94343  0.25461  1.0000
  S   S1489     1.0  0.70441  0.93947  0.38191  1.0000
  S   S1490     1.0  0.70441  0.93947  0.12730  1.0000
  W   W712      1.0  0.71459  0.93892  0.25461  1.0000
  S   S1491     1.0  0.71179  0.93496  0.38191  1.0000
  S   S1492     1.0  0.71179  0.93496  0.12730  1.0000
  W   W713      1.0  0.72197  0.93441  0.25461  1.0000
  S   S1493     1.0  0.71917  0.93044  0.38191  1.0000
  S   S1494     1.0  0.71917  0.93044  0.12730  1.0000
  W   W714      1.0  0.72935  0.92989  0.25461  1.0000
  S   S1495     1.0  0.72655  0.92593  0.38191  1.0000
  S   S1496     1.0  0.72655  0.92593  0.12730  1.0000
  W   W715      1.0  0.73673  0.92538  0.25461  1.0000
  S   S1497     1.0  0.73392  0.92142  0.38191  1.0000
  S   S1498     1.0  0.73392  0.92142  0.12730  1.0000
  W   W716      1.0  0.74410  0.92086  0.25461  1.0000
  S   S1499     1.0  0.74130  0.91690  0.38191  1.0000
  S   S1500     1.0  0.74130  0.91690  0.12730  1.0000
  W   W717      1.0  0.75148  0.91635  0.25461  1.0000
  S   S1501     1.0  0.74868  0.91239  0.38191  1.0000
  S   S1502     1.0  0.74868  0.91239  0.12730  1.0000
  W   W718      1.0  0.75886  0.91183  0.25461  1.0000
  S   S1503     1.0  0.75606  0.90787  0.38191  1.0000
  S   S1504     1.0  0.75606  0.90787  0.12730  1.0000
  W   W719      1.0  0.76624  0.90732  0.25461  1.0000
  S   S1505     1.0  0.76343  0.90336  0.38191  1.0000
  S   S1506     1.0  0.76343  0.90336  0.12730  1.0000
  W   W720      1.0  0.77361  0.90280  0.25461  1.0000
  S   S1507     1.0  0.77081  0.89884  0.38191  1.0000
  S   S1508     1.0  0.77081  0.89884  0.12730  1.0000
  W   W721      1.0  0.78099  0.89829  0.25461  1.0000
  S   S1509     1.0  0.77819  0.89433  0.38191  1.0000
  S   S1510     1.0  0.77819  0.89433  0.12730  1.0000
  W   W722      1.0  0.78837  0.89377  0.25461  1.0000
  S   S1511     1.0  0.78556  0.88981  0.38191  1.0000
  S   S1512     1.0  0.78556  0.88981  0.12730  1.0000
  W   W723      1.0  0.79574  0.88926  0.25461  1.0000
  S   S1513     1.0  0.79294  0.88530  0.38191  1.0000
  S   S1514     1.0  0.79294  0.88530  0.12730  1.0000
  W   W724      1.0  0.80312  0.88475  0.25461  1.0000
  S   S1515     1.0  0.80032  0.88078  0.38191  1.0000
  S   S1516     1.0  0.80032  0.88078  0.12730  1.0000
  W   W725      1.0  0.81050  0.88023  0.25461  1.0000
  S   S1517     1.0  0.80770  0.87627  0.38191  1.0000
  S   S1518     1.0  0.80770  0.87627  0.12730  1.0000
  W   W726      1.0  0.81788  0.87572  0.25461  1.0000
  S   S1519     1.0  0.81507  0.87176  0.38191  1.0000
  S   S1520     1.0  0.81507  0.87176  0.12730  1.0000
  W   W727      1.0  0.82525  0.87120  0.25461  1.0000
  S   S1521     1.0  0.82245  0.86724  0.38191  1.0000
  S   S1522     1.0  0.82245  0.86724  0.12730  1.0000
  W   W728      1.0  0.83263  0.86669  0.25461  1.0000
  S   S1523     1.0  0.82983  0.86273  0.38191  1.0000
  S   S1524     1.0  0.82983  0.86273  0.12730  1.0000
  W   W729      1.0  0.84001  0.86217  0.25461  1.0000
  S   S1525     1.0  0.83720  0.85821  0.38191  1.0000
  S   S1526     1.0  0.83720  0.85821  0.12730  1.0000
  W   W730      1.0  0.84738  0.85766  0.25461  1.0000
  S   S1527     1.0  0.84458  0.85370  0.38191  1.0000
  S   S1528     1.0  0.84458  0.85370  0.12730  1.0000
  W   W731      1.0  0.85476  0.85314  0.25461  1.0000
  S   S1529     1.0  0.85196  0.84918  0.38191  1.0000
  S   S1530     1.0  0.85196  0.84918  0.12730  1.0000
  W   W732      1.0  0.86214  0.84863  0.25461  1.0000
  S   S1531     1.0  0.85934  0.84467  0.38191  1.0000
  S   S1532     1.0  0.85934  0.84467  0.12730  1.0000
  W   W733      1.0  0.86952  0.84411  0.25461  1.0000
  S   S1533     1.0  0.86671  0.84015  0.38191  1.0000
  S   S1534     1.0  0.86671  0.84015  0.12730  1.0000
  W   W734      1.0  0.87689  0.83960  0.25461  1.0000
  S   S1535     1.0  0.87409  0.83564  0.38191  1.0000
  S   S1536     1.0  0.87409  0.83564  0.12730  1.0000
  W   W735      1.0  0.88427  0.83509  0.25461  1.0000
  S   S1537     1.0  0.88147  0.83113  0.38191  1.0000
  S   S1538     1.0  0.88147  0.83113  0.12730  1.0000
  W   W736      1.0  0.89165  0.83057  0.25461  1.0000
  S   S1539     1.0  0.88885  0.82661  0.38191  1.0000
  S   S1540     1.0  0.88885  0.82661  0.12730  1.0000
  W   W737      1.0  0.89903  0.82606  0.25461  1.0000
  S   S1541     1.0  0.89622  0.82210  0.38191  1.0000
  S   S1542     1.0  0.89622  0.82210  0.12730  1.0000
  W   W738      1.0  0.90640  0.82154  0.25461  1.0000
  S   S1543     1.0  0.90360  0.81758  0.38191  1.0000
  S   S1544     1.0  0.90360  0.81758  0.12730  1.0000
  W   W739      1.0  0.91378  0.81703  0.25461  1.0000
  S   S1545     1.0  0.91098  0.81307  0.38191  1.0000
  S   S1546     1.0  0.91098  0.81307  0.12730  1.0000
  W   W740      1.0  0.92116  0.81251  0.25461  1.0000
  S   S1547     1.0  0.91835  0.80855  0.38191  1.0000
  S   S1548     1.0  0.91835  0.80855  0.12730  1.0000
  W   W741      1.0  0.92853  0.80800  0.25461  1.0000
  S   S1549     1.0  0.92573  0.80404  0.38191  1.0000
  S   S1550     1.0  0.92573  0.80404  0.12730  1.0000
  W   W742      1.0  0.93591  0.80348  0.25461  1.0000
  S   S1551     1.0  0.93311  0.79952  0.38191  1.0000
  S   S1552     1.0  0.93311  0.79952  0.12730  1.0000
  W   W743      1.0  0.94329  0.79897  0.25461  1.0000
  S   S1553     1.0  0.94049  0.79501  0.38191  1.0000
  S   S1554     1.0  0.94049  0.79501  0.12730  1.0000
  W   W744      1.0  0.95067  0.79446  0.25461  1.0000
  S   S1555     1.0  0.94786  0.79049  0.38191  1.0000
  S   S1556     1.0  0.94786  0.79049  0.12730  1.0000
  W   W745      1.0  0.95804  0.78994  0.25461  1.0000
  S   S1557     1.0  0.95524  0.78598  0.38191  1.0000
  S   S1558     1.0  0.95524  0.78598  0.12730  1.0000
  W   W746      1.0  0.96542  0.78543  0.25461  1.0000
  S   S1559     1.0  0.96262  0.78147  0.38191  1.0000
  S   S1560     1.0  0.96262  0.78147  0.12730  1.0000
  W   W747      1.0  0.97280  0.78091  0.25461  1.0000
  S   S1561     1.0  0.96999  0.77695  0.38191  1.0000
  S   S1562     1.0  0.96999  0.77695  0.12730  1.0000
  W   W748      1.0  0.98017  0.77640  0.25461  1.0000
  S   S1563     1.0  0.97737  0.77244  0.38191  1.0000
  S   S1564     1.0  0.97737  0.77244  0.12730  1.0000
  W   W749      1.0  0.98755  0.77188  0.25461  1.0000
  S   S1565     1.0  0.98475  0.76792  0.38191  1.0000
  S   S1566     1.0  0.98475  0.76792  0.12730  1.0000
  W   W750      1.0  0.99493  0.76737  0.25461  1.0000
  S   S1567     1.0  0.99213  0.76341  0.38191  1.0000
  S   S1568     1.0  0.99213  0.76341  0.12730  1.0000
  S   S1569     1.0  0.99950  0.75889  0.38191  1.0000
  S   S1570     1.0  0.99950  0.75889  0.12730  1.0000
  S   S1571     1.0  0.59324  0.99899  0.38191  1.0000
  S   S1572     1.0  0.59324  0.99899  0.12730  1.0000
  W   W751      1.0  0.60342  0.99844  0.25461  1.0000
  S   S1573     1.0  0.60062  0.99448  0.38191  1.0000
  S   S1574     1.0  0.60062  0.99448  0.12730  1.0000
  W   W752      1.0  0.61080  0.99393  0.25461  1.0000
  S   S1575     1.0  0.60799  0.98996  0.38191  1.0000
  S   S1576     1.0  0.60799  0.98996  0.12730  1.0000
  W   W753      1.0  0.61818  0.98941  0.25461  1.0000
  S   S1577     1.0  0.61537  0.98545  0.38191  1.0000
  S   S1578     1.0  0.61537  0.98545  0.12730  1.0000
  W   W754      1.0  0.62555  0.98490  0.25461  1.0000
  S   S1579     1.0  0.62275  0.98094  0.38191  1.0000
  S   S1580     1.0  0.62275  0.98094  0.12730  1.0000
  W   W755      1.0  0.63293  0.98038  0.25461  1.0000
  S   S1581     1.0  0.63013  0.97642  0.38191  1.0000
  S   S1582     1.0  0.63013  0.97642  0.12730  1.0000
  W   W756      1.0  0.64031  0.97587  0.25461  1.0000
  S   S1583     1.0  0.63750  0.97191  0.38191  1.0000
  S   S1584     1.0  0.63750  0.97191  0.12730  1.0000
  W   W757      1.0  0.64768  0.97135  0.25461  1.0000
  S   S1585     1.0  0.64488  0.96739  0.38191  1.0000
  S   S1586     1.0  0.64488  0.96739  0.12730  1.0000
  W   W758      1.0  0.65506  0.96684  0.25461  1.0000
  S   S1587     1.0  0.65226  0.96288  0.38191  1.0000
  S   S1588     1.0  0.65226  0.96288  0.12730  1.0000
  W   W759      1.0  0.66244  0.96232  0.25461  1.0000
  S   S1589     1.0  0.65964  0.95836  0.38191  1.0000
  S   S1590     1.0  0.65964  0.95836  0.12730  1.0000
  W   W760      1.0  0.66982  0.95781  0.25461  1.0000
  S   S1591     1.0  0.66701  0.95385  0.38191  1.0000
  S   S1592     1.0  0.66701  0.95385  0.12730  1.0000
  W   W761      1.0  0.67719  0.95329  0.25461  1.0000
  S   S1593     1.0  0.67439  0.94933  0.38191  1.0000
  S   S1594     1.0  0.67439  0.94933  0.12730  1.0000
  W   W762      1.0  0.68457  0.94878  0.25461  1.0000
  S   S1595     1.0  0.68177  0.94482  0.38191  1.0000
  S   S1596     1.0  0.68177  0.94482  0.12730  1.0000
  W   W763      1.0  0.69195  0.94427  0.25461  1.0000
  S   S1597     1.0  0.68914  0.94030  0.38191  1.0000
  S   S1598     1.0  0.68914  0.94030  0.12730  1.0000
  W   W764      1.0  0.69932  0.93975  0.25461  1.0000
  S   S1599     1.0  0.69652  0.93579  0.38191  1.0000
  S   S1600     1.0  0.69652  0.93579  0.12730  1.0000
  W   W765      1.0  0.70670  0.93524  0.25461  1.0000
  S   S1601     1.0  0.70390  0.93128  0.38191  1.0000
  S   S1602     1.0  0.70390  0.93128  0.12730  1.0000
  W   W766      1.0  0.71408  0.93072  0.25461  1.0000
  S   S1603     1.0  0.71128  0.92676  0.38191  1.0000
  S   S1604     1.0  0.71128  0.92676  0.12730  1.0000
  W   W767      1.0  0.72146  0.92621  0.25461  1.0000
  S   S1605     1.0  0.71865  0.92225  0.38191  1.0000
  S   S1606     1.0  0.71865  0.92225  0.12730  1.0000
  W   W768      1.0  0.72883  0.92169  0.25461  1.0000
  S   S1607     1.0  0.72603  0.91773  0.38191  1.0000
  S   S1608     1.0  0.72603  0.91773  0.12730  1.0000
  W   W769      1.0  0.73621  0.91718  0.25461  1.0000
  S   S1609     1.0  0.73341  0.91322  0.38191  1.0000
  S   S1610     1.0  0.73341  0.91322  0.12730  1.0000
  W   W770      1.0  0.74359  0.91266  0.25461  1.0000
  S   S1611     1.0  0.74078  0.90870  0.38191  1.0000
  S   S1612     1.0  0.74078  0.90870  0.12730  1.0000
  W   W771      1.0  0.75097  0.90815  0.25461  1.0000
  S   S1613     1.0  0.74816  0.90419  0.38191  1.0000
  S   S1614     1.0  0.74816  0.90419  0.12730  1.0000
  W   W772      1.0  0.75834  0.90363  0.25461  1.0000
  S   S1615     1.0  0.75554  0.89967  0.38191  1.0000
  S   S1616     1.0  0.75554  0.89967  0.12730  1.0000
  W   W773      1.0  0.76572  0.89912  0.25461  1.0000
  S   S1617     1.0  0.76292  0.89516  0.38191  1.0000
  S   S1618     1.0  0.76292  0.89516  0.12730  1.0000
  W   W774      1.0  0.77310  0.89461  0.25461  1.0000
  S   S1619     1.0  0.77029  0.89064  0.38191  1.0000
  S   S1620     1.0  0.77029  0.89064  0.12730  1.0000
  W   W775      1.0  0.78047  0.89009  0.25461  1.0000
  S   S1621     1.0  0.77767  0.88613  0.38191  1.0000
  S   S1622     1.0  0.77767  0.88613  0.12730  1.0000
  W   W776      1.0  0.78785  0.88558  0.25461  1.0000
  S   S1623     1.0  0.78505  0.88162  0.38191  1.0000
  S   S1624     1.0  0.78505  0.88162  0.12730  1.0000
  W   W777      1.0  0.79523  0.88106  0.25461  1.0000
  S   S1625     1.0  0.79243  0.87710  0.38191  1.0000
  S   S1626     1.0  0.79243  0.87710  0.12730  1.0000
  W   W778      1.0  0.80261  0.87655  0.25461  1.0000
  S   S1627     1.0  0.79980  0.87259  0.38191  1.0000
  S   S1628     1.0  0.79980  0.87259  0.12730  1.0000
  W   W779      1.0  0.80998  0.87203  0.25461  1.0000
  S   S1629     1.0  0.80718  0.86807  0.38191  1.0000
  S   S1630     1.0  0.80718  0.86807  0.12730  1.0000
  W   W780      1.0  0.81736  0.86752  0.25461  1.0000
  S   S1631     1.0  0.81456  0.86356  0.38191  1.0000
  S   S1632     1.0  0.81456  0.86356  0.12730  1.0000
  W   W781      1.0  0.82474  0.86300  0.25461  1.0000
  S   S1633     1.0  0.82193  0.85904  0.38191  1.0000
  S   S1634     1.0  0.82193  0.85904  0.12730  1.0000
  W   W782      1.0  0.83211  0.85849  0.25461  1.0000
  S   S1635     1.0  0.82931  0.85453  0.38191  1.0000
  S   S1636     1.0  0.82931  0.85453  0.12730  1.0000
  W   W783      1.0  0.83949  0.85397  0.25461  1.0000
  S   S1637     1.0  0.83669  0.85001  0.38191  1.0000
  S   S1638     1.0  0.83669  0.85001  0.12730  1.0000
  W   W784      1.0  0.84687  0.84946  0.25461  1.0000
  S   S1639     1.0  0.84407  0.84550  0.38191  1.0000
  S   S1640     1.0  0.84407  0.84550  0.12730  1.0000
  W   W785      1.0  0.85425  0.84495  0.25461  1.0000
  S   S1641     1.0  0.85144  0.84099  0.38191  1.0000
  S   S1642     1.0  0.85144  0.84099  0.12730  1.0000
  W   W786      1.0  0.86162  0.84043  0.25461  1.0000
  S   S1643     1.0  0.85882  0.83647  0.38191  1.0000
  S   S1644     1.0  0.85882  0.83647  0.12730  1.0000
  W   W787      1.0  0.86900  0.83592  0.25461  1.0000
  S   S1645     1.0  0.86620  0.83196  0.38191  1.0000
  S   S1646     1.0  0.86620  0.83196  0.12730  1.0000
  W   W788      1.0  0.87638  0.83140  0.25461  1.0000
  S   S1647     1.0  0.87357  0.82744  0.38191  1.0000
  S   S1648     1.0  0.87357  0.82744  0.12730  1.0000
  W   W789      1.0  0.88376  0.82689  0.25461  1.0000
  S   S1649     1.0  0.88095  0.82293  0.38191  1.0000
  S   S1650     1.0  0.88095  0.82293  0.12730  1.0000
  W   W790      1.0  0.89113  0.82237  0.25461  1.0000
  S   S1651     1.0  0.88833  0.81841  0.38191  1.0000
  S   S1652     1.0  0.88833  0.81841  0.12730  1.0000
  W   W791      1.0  0.89851  0.81786  0.25461  1.0000
  S   S1653     1.0  0.89571  0.81390  0.38191  1.0000
  S   S1654     1.0  0.89571  0.81390  0.12730  1.0000
  W   W792      1.0  0.90589  0.81334  0.25461  1.0000
  S   S1655     1.0  0.90308  0.80938  0.38191  1.0000
  S   S1656     1.0  0.90308  0.80938  0.12730  1.0000
  W   W793      1.0  0.91326  0.80883  0.25461  1.0000
  S   S1657     1.0  0.91046  0.80487  0.38191  1.0000
  S   S1658     1.0  0.91046  0.80487  0.12730  1.0000
  W   W794      1.0  0.92064  0.80432  0.25461  1.0000
  S   S1659     1.0  0.91784  0.80035  0.38191  1.0000
  S   S1660     1.0  0.91784  0.80035  0.12730  1.0000
  W   W795      1.0  0.92802  0.79980  0.25461  1.0000
  S   S1661     1.0  0.92522  0.79584  0.38191  1.0000
  S   S1662     1.0  0.92522  0.79584  0.12730  1.0000
  W   W796      1.0  0.93540  0.79529  0.25461  1.0000
  S   S1663     1.0  0.93259  0.79133  0.38191  1.0000
  S   S1664     1.0  0.93259  0.79133  0.12730  1.0000
  W   W797      1.0  0.94277  0.79077  0.25461  1.0000
  S   S1665     1.0  0.93997  0.78681  0.38191  1.0000
  S   S1666     1.0  0.93997  0.78681  0.12730  1.0000
  W   W798      1.0  0.95015  0.78626  0.25461  1.0000
  S   S1667     1.0  0.94735  0.78230  0.38191  1.0000
  S   S1668     1.0  0.94735  0.78230  0.12730  1.0000
  W   W799      1.0  0.95753  0.78174  0.25461  1.0000
  S   S1669     1.0  0.95472  0.77778  0.38191  1.0000
  S   S1670     1.0  0.95472  0.77778  0.12730  1.0000
  W   W800      1.0  0.96490  0.77723  0.25461  1.0000
  S   S1671     1.0  0.96210  0.77327  0.38191  1.0000
  S   S1672     1.0  0.96210  0.77327  0.12730  1.0000
  W   W801      1.0  0.97228  0.77271  0.25461  1.0000
  S   S1673     1.0  0.96948  0.76875  0.38191  1.0000
  S   S1674     1.0  0.96948  0.76875  0.12730  1.0000
  W   W802      1.0  0.97966  0.76820  0.25461  1.0000
  S   S1675     1.0  0.97686  0.76424  0.38191  1.0000
  S   S1676     1.0  0.97686  0.76424  0.12730  1.0000
  W   W803      1.0  0.98704  0.76368  0.25461  1.0000
  S   S1677     1.0  0.98423  0.75972  0.38191  1.0000
  S   S1678     1.0  0.98423  0.75972  0.12730  1.0000
  W   W804      1.0  0.99441  0.75917  0.25461  1.0000
  S   S1679     1.0  0.99161  0.75521  0.38191  1.0000
  S   S1680     1.0  0.99161  0.75521  0.12730  1.0000
  S   S1681     1.0  0.99899  0.75069  0.38191  1.0000
  S   S1682     1.0  0.99899  0.75069  0.12730  1.0000
  S   S1683     1.0  0.57797  0.99982  0.38191  1.0000
  S   S1684     1.0  0.57797  0.99982  0.12730  1.0000
  W   W805      1.0  0.58815  0.99927  0.25461  1.0000
  S   S1685     1.0  0.58535  0.99531  0.38191  1.0000
  S   S1686     1.0  0.58535  0.99531  0.12730  1.0000
  W   W806      1.0  0.59553  0.99476  0.25461  1.0000
  S   S1687     1.0  0.59272  0.99080  0.38191  1.0000
  S   S1688     1.0  0.59272  0.99080  0.12730  1.0000
  W   W807      1.0  0.60290  0.99024  0.25461  1.0000
  S   S1689     1.0  0.60010  0.98628  0.38191  1.0000
  S   S1690     1.0  0.60010  0.98628  0.12730  1.0000
  W   W808      1.0  0.61028  0.98573  0.25461  1.0000
  S   S1691     1.0  0.60748  0.98177  0.38191  1.0000
  S   S1692     1.0  0.60748  0.98177  0.12730  1.0000
  W   W809      1.0  0.61766  0.98121  0.25461  1.0000
  S   S1693     1.0  0.61486  0.97725  0.38191  1.0000
  S   S1694     1.0  0.61486  0.97725  0.12730  1.0000
  W   W810      1.0  0.62504  0.97670  0.25461  1.0000
  S   S1695     1.0  0.62223  0.97274  0.38191  1.0000
  S   S1696     1.0  0.62223  0.97274  0.12730  1.0000
  W   W811      1.0  0.63241  0.97218  0.25461  1.0000
  S   S1697     1.0  0.62961  0.96822  0.38191  1.0000
  S   S1698     1.0  0.62961  0.96822  0.12730  1.0000
  W   W812      1.0  0.63979  0.96767  0.25461  1.0000
  S   S1699     1.0  0.63699  0.96371  0.38191  1.0000
  S   S1700     1.0  0.63699  0.96371  0.12730  1.0000
  W   W813      1.0  0.64717  0.96315  0.25461  1.0000
  S   S1701     1.0  0.64437  0.95919  0.38191  1.0000
  S   S1702     1.0  0.64437  0.95919  0.12730  1.0000
  W   W814      1.0  0.65455  0.95864  0.25461  1.0000
  S   S1703     1.0  0.65174  0.95468  0.38191  1.0000
  S   S1704     1.0  0.65174  0.95468  0.12730  1.0000
  W   W815      1.0  0.66192  0.95413  0.25461  1.0000
  S   S1705     1.0  0.65912  0.95016  0.38191  1.0000
  S   S1706     1.0  0.65912  0.95016  0.12730  1.0000
  W   W816      1.0  0.66930  0.94961  0.25461  1.0000
  S   S1707     1.0  0.66650  0.94565  0.38191  1.0000
  S   S1708     1.0  0.66650  0.94565  0.12730  1.0000
  W   W817      1.0  0.67668  0.94510  0.25461  1.0000
  S   S1709     1.0  0.67387  0.94114  0.38191  1.0000
  S   S1710     1.0  0.67387  0.94114  0.12730  1.0000
  W   W818      1.0  0.68405  0.94058  0.25461  1.0000
  S   S1711     1.0  0.68125  0.93662  0.38191  1.0000
  S   S1712     1.0  0.68125  0.93662  0.12730  1.0000
  W   W819      1.0  0.69143  0.93607  0.25461  1.0000
  S   S1713     1.0  0.68863  0.93211  0.38191  1.0000
  S   S1714     1.0  0.68863  0.93211  0.12730  1.0000
  W   W820      1.0  0.69881  0.93155  0.25461  1.0000
  S   S1715     1.0  0.69601  0.92759  0.38191  1.0000
  S   S1716     1.0  0.69601  0.92759  0.12730  1.0000
  W   W821      1.0  0.70619  0.92704  0.25461  1.0000
  S   S1717     1.0  0.70338  0.92308  0.38191  1.0000
  S   S1718     1.0  0.70338  0.92308  0.12730  1.0000
  W   W822      1.0  0.71356  0.92252  0.25461  1.0000
  S   S1719     1.0  0.71076  0.91856  0.38191  1.0000
  S   S1720     1.0  0.71076  0.91856  0.12730  1.0000
  W   W823      1.0  0.72094  0.91801  0.25461  1.0000
  S   S1721     1.0  0.71814  0.91405  0.38191  1.0000
  S   S1722     1.0  0.71814  0.91405  0.12730  1.0000
  W   W824      1.0  0.72832  0.91349  0.25461  1.0000
  S   S1723     1.0  0.72551  0.90953  0.38191  1.0000
  S   S1724     1.0  0.72551  0.90953  0.12730  1.0000
  W   W825      1.0  0.73569  0.90898  0.25461  1.0000
  S   S1725     1.0  0.73289  0.90502  0.38191  1.0000
  S   S1726     1.0  0.73289  0.90502  0.12730  1.0000
  W   W826      1.0  0.74307  0.90447  0.25461  1.0000
  S   S1727     1.0  0.74027  0.90050  0.38191  1.0000
  S   S1728     1.0  0.74027  0.90050  0.12730  1.0000
  W   W827      1.0  0.75045  0.89995  0.25461  1.0000
  S   S1729     1.0  0.74765  0.89599  0.38191  1.0000
  S   S1730     1.0  0.74765  0.89599  0.12730  1.0000
  W   W828      1.0  0.75783  0.89544  0.25461  1.0000
  S   S1731     1.0  0.75502  0.89148  0.38191  1.0000
  S   S1732     1.0  0.75502  0.89148  0.12730  1.0000
  W   W829      1.0  0.76520  0.89092  0.25461  1.0000
  S   S1733     1.0  0.76240  0.88696  0.38191  1.0000
  S   S1734     1.0  0.76240  0.88696  0.12730  1.0000
  W   W830      1.0  0.77258  0.88641  0.25461  1.0000
  S   S1735     1.0  0.76978  0.88245  0.38191  1.0000
  S   S1736     1.0  0.76978  0.88245  0.12730  1.0000
  W   W831      1.0  0.77996  0.88189  0.25461  1.0000
  S   S1737     1.0  0.77716  0.87793  0.38191  1.0000
  S   S1738     1.0  0.77716  0.87793  0.12730  1.0000
  W   W832      1.0  0.78734  0.87738  0.25461  1.0000
  S   S1739     1.0  0.78453  0.87342  0.38191  1.0000
  S   S1740     1.0  0.78453  0.87342  0.12730  1.0000
  W   W833      1.0  0.79471  0.87286  0.25461  1.0000
  S   S1741     1.0  0.79191  0.86890  0.38191  1.0000
  S   S1742     1.0  0.79191  0.86890  0.12730  1.0000
  W   W834      1.0  0.80209  0.86835  0.25461  1.0000
  S   S1743     1.0  0.79929  0.86439  0.38191  1.0000
  S   S1744     1.0  0.79929  0.86439  0.12730  1.0000
  W   W835      1.0  0.80947  0.86383  0.25461  1.0000
  S   S1745     1.0  0.80666  0.85987  0.38191  1.0000
  S   S1746     1.0  0.80666  0.85987  0.12730  1.0000
  W   W836      1.0  0.81684  0.85932  0.25461  1.0000
  S   S1747     1.0  0.81404  0.85536  0.38191  1.0000
  S   S1748     1.0  0.81404  0.85536  0.12730  1.0000
  W   W837      1.0  0.82422  0.85481  0.25461  1.0000
  S   S1749     1.0  0.82142  0.85085  0.38191  1.0000
  S   S1750     1.0  0.82142  0.85085  0.12730  1.0000
  W   W838      1.0  0.83160  0.85029  0.25461  1.0000
  S   S1751     1.0  0.82880  0.84633  0.38191  1.0000
  S   S1752     1.0  0.82880  0.84633  0.12730  1.0000
  W   W839      1.0  0.83898  0.84578  0.25461  1.0000
  S   S1753     1.0  0.83617  0.84182  0.38191  1.0000
  S   S1754     1.0  0.83617  0.84182  0.12730  1.0000
  W   W840      1.0  0.84635  0.84126  0.25461  1.0000
  S   S1755     1.0  0.84355  0.83730  0.38191  1.0000
  S   S1756     1.0  0.84355  0.83730  0.12730  1.0000
  W   W841      1.0  0.85373  0.83675  0.25461  1.0000
  S   S1757     1.0  0.85093  0.83279  0.38191  1.0000
  S   S1758     1.0  0.85093  0.83279  0.12730  1.0000
  W   W842      1.0  0.86111  0.83223  0.25461  1.0000
  S   S1759     1.0  0.85830  0.82827  0.38191  1.0000
  S   S1760     1.0  0.85830  0.82827  0.12730  1.0000
  W   W843      1.0  0.86848  0.82772  0.25461  1.0000
  S   S1761     1.0  0.86568  0.82376  0.38191  1.0000
  S   S1762     1.0  0.86568  0.82376  0.12730  1.0000
  W   W844      1.0  0.87586  0.82320  0.25461  1.0000
  S   S1763     1.0  0.87306  0.81924  0.38191  1.0000
  S   S1764     1.0  0.87306  0.81924  0.12730  1.0000
  W   W845      1.0  0.88324  0.81869  0.25461  1.0000
  S   S1765     1.0  0.88044  0.81473  0.38191  1.0000
  S   S1766     1.0  0.88044  0.81473  0.12730  1.0000
  W   W846      1.0  0.89062  0.81418  0.25461  1.0000
  S   S1767     1.0  0.88781  0.81021  0.38191  1.0000
  S   S1768     1.0  0.88781  0.81021  0.12730  1.0000
  W   W847      1.0  0.89799  0.80966  0.25461  1.0000
  S   S1769     1.0  0.89519  0.80570  0.38191  1.0000
  S   S1770     1.0  0.89519  0.80570  0.12730  1.0000
  W   W848      1.0  0.90537  0.80515  0.25461  1.0000
  S   S1771     1.0  0.90257  0.80119  0.38191  1.0000
  S   S1772     1.0  0.90257  0.80119  0.12730  1.0000
  W   W849      1.0  0.91275  0.80063  0.25461  1.0000
  S   S1773     1.0  0.90995  0.79667  0.38191  1.0000
  S   S1774     1.0  0.90995  0.79667  0.12730  1.0000
  W   W850      1.0  0.92013  0.79612  0.25461  1.0000
  S   S1775     1.0  0.91732  0.79216  0.38191  1.0000
  S   S1776     1.0  0.91732  0.79216  0.12730  1.0000
  W   W851      1.0  0.92750  0.79160  0.25461  1.0000
  S   S1777     1.0  0.92470  0.78764  0.38191  1.0000
  S   S1778     1.0  0.92470  0.78764  0.12730  1.0000
  W   W852      1.0  0.93488  0.78709  0.25461  1.0000
  S   S1779     1.0  0.93208  0.78313  0.38191  1.0000
  S   S1780     1.0  0.93208  0.78313  0.12730  1.0000
  W   W853      1.0  0.94226  0.78257  0.25461  1.0000
  S   S1781     1.0  0.93945  0.77861  0.38191  1.0000
  S   S1782     1.0  0.93945  0.77861  0.12730  1.0000
  W   W854      1.0  0.94963  0.77806  0.25461  1.0000
  S   S1783     1.0  0.94683  0.77410  0.38191  1.0000
  S   S1784     1.0  0.94683  0.77410  0.12730  1.0000
  W   W855      1.0  0.95701  0.77354  0.25461  1.0000
  S   S1785     1.0  0.95421  0.76958  0.38191  1.0000
  S   S1786     1.0  0.95421  0.76958  0.12730  1.0000
  W   W856      1.0  0.96439  0.76903  0.25461  1.0000
  S   S1787     1.0  0.96159  0.76507  0.38191  1.0000
  S   S1788     1.0  0.96159  0.76507  0.12730  1.0000
  W   W857      1.0  0.97177  0.76452  0.25461  1.0000
  S   S1789     1.0  0.96896  0.76055  0.38191  1.0000
  S   S1790     1.0  0.96896  0.76055  0.12730  1.0000
  W   W858      1.0  0.97914  0.76000  0.25461  1.0000
  S   S1791     1.0  0.97634  0.75604  0.38191  1.0000
  S   S1792     1.0  0.97634  0.75604  0.12730  1.0000
  W   W859      1.0  0.98652  0.75549  0.25461  1.0000
  S   S1793     1.0  0.98372  0.75153  0.38191  1.0000
  S   S1794     1.0  0.98372  0.75153  0.12730  1.0000
  W   W860      1.0  0.99390  0.75097  0.25461  1.0000
  S   S1795     1.0  0.99109  0.74701  0.38191  1.0000
  S   S1796     1.0  0.99109  0.74701  0.12730  1.0000
  S   S1797     1.0  0.99847  0.74250  0.38191  1.0000
  S   S1798     1.0  0.99847  0.74250  0.12730  1.0000
  S   S1799     1.0  0.57008  0.99614  0.38191  1.0000
  S   S1800     1.0  0.57008  0.99614  0.12730  1.0000
  W   W861      1.0  0.58026  0.99559  0.25461  1.0000
  S   S1801     1.0  0.57745  0.99163  0.38191  1.0000
  S   S1802     1.0  0.57745  0.99163  0.12730  1.0000
  W   W862      1.0  0.58763  0.99107  0.25461  1.0000
  S   S1803     1.0  0.58483  0.98711  0.38191  1.0000
  S   S1804     1.0  0.58483  0.98711  0.12730  1.0000
  W   W863      1.0  0.59501  0.98656  0.25461  1.0000
  S   S1805     1.0  0.59221  0.98260  0.38191  1.0000
  S   S1806     1.0  0.59221  0.98260  0.12730  1.0000
  W   W864      1.0  0.60239  0.98204  0.25461  1.0000
  S   S1807     1.0  0.59959  0.97808  0.38191  1.0000
  S   S1808     1.0  0.59959  0.97808  0.12730  1.0000
  W   W865      1.0  0.60977  0.97753  0.25461  1.0000
  S   S1809     1.0  0.60696  0.97357  0.38191  1.0000
  S   S1810     1.0  0.60696  0.97357  0.12730  1.0000
  W   W866      1.0  0.61714  0.97301  0.25461  1.0000
  S   S1811     1.0  0.61434  0.96905  0.38191  1.0000
  S   S1812     1.0  0.61434  0.96905  0.12730  1.0000
  W   W867      1.0  0.62452  0.96850  0.25461  1.0000
  S   S1813     1.0  0.62172  0.96454  0.38191  1.0000
  S   S1814     1.0  0.62172  0.96454  0.12730  1.0000
  W   W868      1.0  0.63190  0.96399  0.25461  1.0000
  S   S1815     1.0  0.62909  0.96002  0.38191  1.0000
  S   S1816     1.0  0.62909  0.96002  0.12730  1.0000
  W   W869      1.0  0.63927  0.95947  0.25461  1.0000
  S   S1817     1.0  0.63647  0.95551  0.38191  1.0000
  S   S1818     1.0  0.63647  0.95551  0.12730  1.0000
  W   W870      1.0  0.64665  0.95496  0.25461  1.0000
  S   S1819     1.0  0.64385  0.95100  0.38191  1.0000
  S   S1820     1.0  0.64385  0.95100  0.12730  1.0000
  W   W871      1.0  0.65403  0.95044  0.25461  1.0000
  S   S1821     1.0  0.65123  0.94648  0.38191  1.0000
  S   S1822     1.0  0.65123  0.94648  0.12730  1.0000
  W   W872      1.0  0.66141  0.94593  0.25461  1.0000
  S   S1823     1.0  0.65860  0.94197  0.38191  1.0000
  S   S1824     1.0  0.65860  0.94197  0.12730  1.0000
  W   W873      1.0  0.66878  0.94141  0.25461  1.0000
  S   S1825     1.0  0.66598  0.93745  0.38191  1.0000
  S   S1826     1.0  0.66598  0.93745  0.12730  1.0000
  W   W874      1.0  0.67616  0.93690  0.25461  1.0000
  S   S1827     1.0  0.67336  0.93294  0.38191  1.0000
  S   S1828     1.0  0.67336  0.93294  0.12730  1.0000
  W   W875      1.0  0.68354  0.93238  0.25461  1.0000
  S   S1829     1.0  0.68074  0.92842  0.38191  1.0000
  S   S1830     1.0  0.68074  0.92842  0.12730  1.0000
  W   W876      1.0  0.69092  0.92787  0.25461  1.0000
  S   S1831     1.0  0.68811  0.92391  0.38191  1.0000
  S   S1832     1.0  0.68811  0.92391  0.12730  1.0000
  W   W877      1.0  0.69829  0.92335  0.25461  1.0000
  S   S1833     1.0  0.69549  0.91939  0.38191  1.0000
  S   S1834     1.0  0.69549  0.91939  0.12730  1.0000
  W   W878      1.0  0.70567  0.91884  0.25461  1.0000
  S   S1835     1.0  0.70287  0.91488  0.38191  1.0000
  S   S1836     1.0  0.70287  0.91488  0.12730  1.0000
  W   W879      1.0  0.71305  0.91433  0.25461  1.0000
  S   S1837     1.0  0.71024  0.91037  0.38191  1.0000
  S   S1838     1.0  0.71024  0.91037  0.12730  1.0000
  W   W880      1.0  0.72042  0.90981  0.25461  1.0000
  S   S1839     1.0  0.71762  0.90585  0.38191  1.0000
  S   S1840     1.0  0.71762  0.90585  0.12730  1.0000
  W   W881      1.0  0.72780  0.90530  0.25461  1.0000
  S   S1841     1.0  0.72500  0.90134  0.38191  1.0000
  S   S1842     1.0  0.72500  0.90134  0.12730  1.0000
  W   W882      1.0  0.73518  0.90078  0.25461  1.0000
  S   S1843     1.0  0.73238  0.89682  0.38191  1.0000
  S   S1844     1.0  0.73238  0.89682  0.12730  1.0000
  W   W883      1.0  0.74256  0.89627  0.25461  1.0000
  S   S1845     1.0  0.73975  0.89231  0.38191  1.0000
  S   S1846     1.0  0.73975  0.89231  0.12730  1.0000
  W   W884      1.0  0.74993  0.89175  0.25461  1.0000
  S   S1847     1.0  0.74713  0.88779  0.38191  1.0000
  S   S1848     1.0  0.74713  0.88779  0.12730  1.0000
  W   W885      1.0  0.75731  0.88724  0.25461  1.0000
  S   S1849     1.0  0.75451  0.88328  0.38191  1.0000
  S   S1850     1.0  0.75451  0.88328  0.12730  1.0000
  W   W886      1.0  0.76469  0.88272  0.25461  1.0000
  S   S1851     1.0  0.76188  0.87876  0.38191  1.0000
  S   S1852     1.0  0.76188  0.87876  0.12730  1.0000
  W   W887      1.0  0.77206  0.87821  0.25461  1.0000
  S   S1853     1.0  0.76926  0.87425  0.38191  1.0000
  S   S1854     1.0  0.76926  0.87425  0.12730  1.0000
  W   W888      1.0  0.77944  0.87369  0.25461  1.0000
  S   S1855     1.0  0.77664  0.86973  0.38191  1.0000
  S   S1856     1.0  0.77664  0.86973  0.12730  1.0000
  W   W889      1.0  0.78682  0.86918  0.25461  1.0000
  S   S1857     1.0  0.78402  0.86522  0.38191  1.0000
  S   S1858     1.0  0.78402  0.86522  0.12730  1.0000
  W   W890      1.0  0.79420  0.86467  0.25461  1.0000
  S   S1859     1.0  0.79139  0.86071  0.38191  1.0000
  S   S1860     1.0  0.79139  0.86071  0.12730  1.0000
  W   W891      1.0  0.80157  0.86015  0.25461  1.0000
  S   S1861     1.0  0.79877  0.85619  0.38191  1.0000
  S   S1862     1.0  0.79877  0.85619  0.12730  1.0000
  W   W892      1.0  0.80895  0.85564  0.25461  1.0000
  S   S1863     1.0  0.80615  0.85168  0.38191  1.0000
  S   S1864     1.0  0.80615  0.85168  0.12730  1.0000
  W   W893      1.0  0.81633  0.85112  0.25461  1.0000
  S   S1865     1.0  0.81353  0.84716  0.38191  1.0000
  S   S1866     1.0  0.81353  0.84716  0.12730  1.0000
  W   W894      1.0  0.82371  0.84661  0.25461  1.0000
  S   S1867     1.0  0.82090  0.84265  0.38191  1.0000
  S   S1868     1.0  0.82090  0.84265  0.12730  1.0000
  W   W895      1.0  0.83108  0.84209  0.25461  1.0000
  S   S1869     1.0  0.82828  0.83813  0.38191  1.0000
  S   S1870     1.0  0.82828  0.83813  0.12730  1.0000
  W   W896      1.0  0.83846  0.83758  0.25461  1.0000
  S   S1871     1.0  0.83566  0.83362  0.38191  1.0000
  S   S1872     1.0  0.83566  0.83362  0.12730  1.0000
  W   W897      1.0  0.84584  0.83306  0.25461  1.0000
  S   S1873     1.0  0.84303  0.82910  0.38191  1.0000
  S   S1874     1.0  0.84303  0.82910  0.12730  1.0000
  W   W898      1.0  0.85321  0.82855  0.25461  1.0000
  S   S1875     1.0  0.85041  0.82459  0.38191  1.0000
  S   S1876     1.0  0.85041  0.82459  0.12730  1.0000
  W   W899      1.0  0.86059  0.82404  0.25461  1.0000
  S   S1877     1.0  0.85779  0.82007  0.38191  1.0000
  S   S1878     1.0  0.85779  0.82007  0.12730  1.0000
  W   W900      1.0  0.86797  0.81952  0.25461  1.0000
  S   S1879     1.0  0.86517  0.81556  0.38191  1.0000
  S   S1880     1.0  0.86517  0.81556  0.12730  1.0000
  W   W901      1.0  0.87535  0.81501  0.25461  1.0000
  S   S1881     1.0  0.87254  0.81105  0.38191  1.0000
  S   S1882     1.0  0.87254  0.81105  0.12730  1.0000
  W   W902      1.0  0.88272  0.81049  0.25461  1.0000
  S   S1883     1.0  0.87992  0.80653  0.38191  1.0000
  S   S1884     1.0  0.87992  0.80653  0.12730  1.0000
  W   W903      1.0  0.89010  0.80598  0.25461  1.0000
  S   S1885     1.0  0.88730  0.80202  0.38191  1.0000
  S   S1886     1.0  0.88730  0.80202  0.12730  1.0000
  W   W904      1.0  0.89748  0.80146  0.25461  1.0000
  S   S1887     1.0  0.89467  0.79750  0.38191  1.0000
  S   S1888     1.0  0.89467  0.79750  0.12730  1.0000
  W   W905      1.0  0.90485  0.79695  0.25461  1.0000
  S   S1889     1.0  0.90205  0.79299  0.38191  1.0000
  S   S1890     1.0  0.90205  0.79299  0.12730  1.0000
  W   W906      1.0  0.91223  0.79243  0.25461  1.0000
  S   S1891     1.0  0.90943  0.78847  0.38191  1.0000
  S   S1892     1.0  0.90943  0.78847  0.12730  1.0000
  W   W907      1.0  0.91961  0.78792  0.25461  1.0000
  S   S1893     1.0  0.91681  0.78396  0.38191  1.0000
  S   S1894     1.0  0.91681  0.78396  0.12730  1.0000
  W   W908      1.0  0.92699  0.78340  0.25461  1.0000
  S   S1895     1.0  0.92418  0.77944  0.38191  1.0000
  S   S1896     1.0  0.92418  0.77944  0.12730  1.0000
  W   W909      1.0  0.93436  0.77889  0.25461  1.0000
  S   S1897     1.0  0.93156  0.77493  0.38191  1.0000
  S   S1898     1.0  0.93156  0.77493  0.12730  1.0000
  W   W910      1.0  0.94174  0.77438  0.25461  1.0000
  S   S1899     1.0  0.93894  0.77041  0.38191  1.0000
  S   S1900     1.0  0.93894  0.77041  0.12730  1.0000
  W   W911      1.0  0.94912  0.76986  0.25461  1.0000
  S   S1901     1.0  0.94632  0.76590  0.38191  1.0000
  S   S1902     1.0  0.94632  0.76590  0.12730  1.0000
  W   W912      1.0  0.95650  0.76535  0.25461  1.0000
  S   S1903     1.0  0.95369  0.76139  0.38191  1.0000
  S   S1904     1.0  0.95369  0.76139  0.12730  1.0000
  W   W913      1.0  0.96387  0.76083  0.25461  1.0000
  S   S1905     1.0  0.96107  0.75687  0.38191  1.0000
  S   S1906     1.0  0.96107  0.75687  0.12730  1.0000
  W   W914      1.0  0.97125  0.75632  0.25461  1.0000
  S   S1907     1.0  0.96845  0.75236  0.38191  1.0000
  S   S1908     1.0  0.96845  0.75236  0.12730  1.0000
  W   W915      1.0  0.97863  0.75180  0.25461  1.0000
  S   S1909     1.0  0.97582  0.74784  0.38191  1.0000
  S   S1910     1.0  0.97582  0.74784  0.12730  1.0000
  W   W916      1.0  0.98600  0.74729  0.25461  1.0000
  S   S1911     1.0  0.98320  0.74333  0.38191  1.0000
  S   S1912     1.0  0.98320  0.74333  0.12730  1.0000
  W   W917      1.0  0.99338  0.74277  0.25461  1.0000
  S   S1913     1.0  0.99058  0.73881  0.38191  1.0000
  S   S1914     1.0  0.99058  0.73881  0.12730  1.0000
  S   S1915     1.0  0.99796  0.73430  0.38191  1.0000
  S   S1916     1.0  0.99796  0.73430  0.12730  1.0000
  S   S1917     1.0  0.55481  0.99697  0.38191  1.0000
  S   S1918     1.0  0.55481  0.99697  0.12730  1.0000
  W   W918      1.0  0.56499  0.99642  0.25461  1.0000
  S   S1919     1.0  0.56218  0.99246  0.38191  1.0000
  S   S1920     1.0  0.56218  0.99246  0.12730  1.0000
  W   W919      1.0  0.57236  0.99190  0.25461  1.0000
  S   S1921     1.0  0.56956  0.98794  0.38191  1.0000
  S   S1922     1.0  0.56956  0.98794  0.12730  1.0000
  W   W920      1.0  0.57974  0.98739  0.25461  1.0000
  S   S1923     1.0  0.57694  0.98343  0.38191  1.0000
  S   S1924     1.0  0.57694  0.98343  0.12730  1.0000
  W   W921      1.0  0.58712  0.98287  0.25461  1.0000
  S   S1925     1.0  0.58432  0.97891  0.38191  1.0000
  S   S1926     1.0  0.58432  0.97891  0.12730  1.0000
  W   W922      1.0  0.59450  0.97836  0.25461  1.0000
  S   S1927     1.0  0.59169  0.97440  0.38191  1.0000
  S   S1928     1.0  0.59169  0.97440  0.12730  1.0000
  W   W923      1.0  0.60187  0.97385  0.25461  1.0000
  S   S1929     1.0  0.59907  0.96988  0.38191  1.0000
  S   S1930     1.0  0.59907  0.96988  0.12730  1.0000
  W   W924      1.0  0.60925  0.96933  0.25461  1.0000
  S   S1931     1.0  0.60645  0.96537  0.38191  1.0000
  S   S1932     1.0  0.60645  0.96537  0.12730  1.0000
  W   W925      1.0  0.61663  0.96482  0.25461  1.0000
  S   S1933     1.0  0.61382  0.96086  0.38191  1.0000
  S   S1934     1.0  0.61382  0.96086  0.12730  1.0000
  W   W926      1.0  0.62400  0.96030  0.25461  1.0000
  S   S1935     1.0  0.62120  0.95634  0.38191  1.0000
  S   S1936     1.0  0.62120  0.95634  0.12730  1.0000
  W   W927      1.0  0.63138  0.95579  0.25461  1.0000
  S   S1937     1.0  0.62858  0.95183  0.38191  1.0000
  S   S1938     1.0  0.62858  0.95183  0.12730  1.0000
  W   W928      1.0  0.63876  0.95127  0.25461  1.0000
  S   S1939     1.0  0.63596  0.94731  0.38191  1.0000
  S   S1940     1.0  0.63596  0.94731  0.12730  1.0000
  W   W929      1.0  0.64614  0.94676  0.25461  1.0000
  S   S1941     1.0  0.64333  0.94280  0.38191  1.0000
  S   S1942     1.0  0.64333  0.94280  0.12730  1.0000
  W   W930      1.0  0.65351  0.94224  0.25461  1.0000
  S   S1943     1.0  0.65071  0.93828  0.38191  1.0000
  S   S1944     1.0  0.65071  0.93828  0.12730  1.0000
  W   W931      1.0  0.66089  0.93773  0.25461  1.0000
  S   S1945     1.0  0.65809  0.93377  0.38191  1.0000
  S   S1946     1.0  0.65809  0.93377  0.12730  1.0000
  W   W932      1.0  0.66827  0.93321  0.25461  1.0000
  S   S1947     1.0  0.66546  0.92925  0.38191  1.0000
  S   S1948     1.0  0.66546  0.92925  0.12730  1.0000
  W   W933      1.0  0.67565  0.92870  0.25461  1.0000
  S   S1949     1.0  0.67284  0.92474  0.38191  1.0000
  S   S1950     1.0  0.67284  0.92474  0.12730  1.0000
  W   W934      1.0  0.68302  0.92419  0.25461  1.0000
  S   S1951     1.0  0.68022  0.92023  0.38191  1.0000
  S   S1952     1.0  0.68022  0.92023  0.12730  1.0000
  W   W935      1.0  0.69040  0.91967  0.25461  1.0000
  S   S1953     1.0  0.68760  0.91571  0.38191  1.0000
  S   S1954     1.0  0.68760  0.91571  0.12730  1.0000
  W   W936      1.0  0.69778  0.91516  0.25461  1.0000
  S   S1955     1.0  0.69497  0.91120  0.38191  1.0000
  S   S1956     1.0  0.69497  0.91120  0.12730  1.0000
  W   W937      1.0  0.70515  0.91064  0.25461  1.0000
  S   S1957     1.0  0.70235  0.90668  0.38191  1.0000
  S   S1958     1.0  0.70235  0.90668  0.12730  1.0000
  W   W938      1.0  0.71253  0.90613  0.25461  1.0000
  S   S1959     1.0  0.70973  0.90217  0.38191  1.0000
  S   S1960     1.0  0.70973  0.90217  0.12730  1.0000
  W   W939      1.0  0.71991  0.90161  0.25461  1.0000
  S   S1961     1.0  0.71711  0.89765  0.38191  1.0000
  S   S1962     1.0  0.71711  0.89765  0.12730  1.0000
  W   W940      1.0  0.72729  0.89710  0.25461  1.0000
  S   S1963     1.0  0.72448  0.89314  0.38191  1.0000
  S   S1964     1.0  0.72448  0.89314  0.12730  1.0000
  W   W941      1.0  0.73466  0.89258  0.25461  1.0000
  S   S1965     1.0  0.73186  0.88862  0.38191  1.0000
  S   S1966     1.0  0.73186  0.88862  0.12730  1.0000
  W   W942      1.0  0.74204  0.88807  0.25461  1.0000
  S   S1967     1.0  0.73924  0.88411  0.38191  1.0000
  S   S1968     1.0  0.73924  0.88411  0.12730  1.0000
  W   W943      1.0  0.74942  0.88355  0.25461  1.0000
  S   S1969     1.0  0.74661  0.87959  0.38191  1.0000
  S   S1970     1.0  0.74661  0.87959  0.12730  1.0000
  W   W944      1.0  0.75679  0.87904  0.25461  1.0000
  S   S1971     1.0  0.75399  0.87508  0.38191  1.0000
  S   S1972     1.0  0.75399  0.87508  0.12730  1.0000
  W   W945      1.0  0.76417  0.87453  0.25461  1.0000
  S   S1973     1.0  0.76137  0.87057  0.38191  1.0000
  S   S1974     1.0  0.76137  0.87057  0.12730  1.0000
  W   W946      1.0  0.77155  0.87001  0.25461  1.0000
  S   S1975     1.0  0.76875  0.86605  0.38191  1.0000
  S   S1976     1.0  0.76875  0.86605  0.12730  1.0000
  W   W947      1.0  0.77893  0.86550  0.25461  1.0000
  S   S1977     1.0  0.77612  0.86154  0.38191  1.0000
  S   S1978     1.0  0.77612  0.86154  0.12730  1.0000
  W   W948      1.0  0.78630  0.86098  0.25461  1.0000
  S   S1979     1.0  0.78350  0.85702  0.38191  1.0000
  S   S1980     1.0  0.78350  0.85702  0.12730  1.0000
  W   W949      1.0  0.79368  0.85647  0.25461  1.0000
  S   S1981     1.0  0.79088  0.85251  0.38191  1.0000
  S   S1982     1.0  0.79088  0.85251  0.12730  1.0000
  W   W950      1.0  0.80106  0.85195  0.25461  1.0000
  S   S1983     1.0  0.79825  0.84799  0.38191  1.0000
  S   S1984     1.0  0.79825  0.84799  0.12730  1.0000
  W   W951      1.0  0.80844  0.84744  0.25461  1.0000
  S   S1985     1.0  0.80563  0.84348  0.38191  1.0000
  S   S1986     1.0  0.80563  0.84348  0.12730  1.0000
  W   W952      1.0  0.81581  0.84292  0.25461  1.0000
  S   S1987     1.0  0.81301  0.83896  0.38191  1.0000
  S   S1988     1.0  0.81301  0.83896  0.12730  1.0000
  W   W953      1.0  0.82319  0.83841  0.25461  1.0000
  S   S1989     1.0  0.82039  0.83445  0.38191  1.0000
  S   S1990     1.0  0.82039  0.83445  0.12730  1.0000
  W   W954      1.0  0.83057  0.83390  0.25461  1.0000
  S   S1991     1.0  0.82776  0.82993  0.38191  1.0000
  S   S1992     1.0  0.82776  0.82993  0.12730  1.0000
  W   W955      1.0  0.83794  0.82938  0.25461  1.0000
  S   S1993     1.0  0.83514  0.82542  0.38191  1.0000
  S   S1994     1.0  0.83514  0.82542  0.12730  1.0000
  W   W956      1.0  0.84532  0.82487  0.25461  1.0000
  S   S1995     1.0  0.84252  0.82091  0.38191  1.0000
  S   S1996     1.0  0.84252  0.82091  0.12730  1.0000
  W   W957      1.0  0.85270  0.82035  0.25461  1.0000
  S   S1997     1.0  0.84990  0.81639  0.38191  1.0000
  S   S1998     1.0  0.84990  0.81639  0.12730  1.0000
  W   W958      1.0  0.86008  0.81584  0.25461  1.0000
  S   S1999     1.0  0.85727  0.81188  0.38191  1.0000
  S   S2000     1.0  0.85727  0.81188  0.12730  1.0000
  W   W959      1.0  0.86745  0.81132  0.25461  1.0000
  S   S2001     1.0  0.86465  0.80736  0.38191  1.0000
  S   S2002     1.0  0.86465  0.80736  0.12730  1.0000
  W   W960      1.0  0.87483  0.80681  0.25461  1.0000
  S   S2003     1.0  0.87203  0.80285  0.38191  1.0000
  S   S2004     1.0  0.87203  0.80285  0.12730  1.0000
  W   W961      1.0  0.88221  0.80229  0.25461  1.0000
  S   S2005     1.0  0.87940  0.79833  0.38191  1.0000
  S   S2006     1.0  0.87940  0.79833  0.12730  1.0000
  W   W962      1.0  0.88958  0.79778  0.25461  1.0000
  S   S2007     1.0  0.88678  0.79382  0.38191  1.0000
  S   S2008     1.0  0.88678  0.79382  0.12730  1.0000
  W   W963      1.0  0.89696  0.79326  0.25461  1.0000
  S   S2009     1.0  0.89416  0.78930  0.38191  1.0000
  S   S2010     1.0  0.89416  0.78930  0.12730  1.0000
  W   W964      1.0  0.90434  0.78875  0.25461  1.0000
  S   S2011     1.0  0.90154  0.78479  0.38191  1.0000
  S   S2012     1.0  0.90154  0.78479  0.12730  1.0000
  W   W965      1.0  0.91172  0.78424  0.25461  1.0000
  S   S2013     1.0  0.90891  0.78027  0.38191  1.0000
  S   S2014     1.0  0.90891  0.78027  0.12730  1.0000
  W   W966      1.0  0.91909  0.77972  0.25461  1.0000
  S   S2015     1.0  0.91629  0.77576  0.38191  1.0000
  S   S2016     1.0  0.91629  0.77576  0.12730  1.0000
  W   W967      1.0  0.92647  0.77521  0.25461  1.0000
  S   S2017     1.0  0.92367  0.77125  0.38191  1.0000
  S   S2018     1.0  0.92367  0.77125  0.12730  1.0000
  W   W968      1.0  0.93385  0.77069  0.25461  1.0000
  S   S2019     1.0  0.93104  0.76673  0.38191  1.0000
  S   S2020     1.0  0.93104  0.76673  0.12730  1.0000
  W   W969      1.0  0.94123  0.76618  0.25461  1.0000
  S   S2021     1.0  0.93842  0.76222  0.38191  1.0000
  S   S2022     1.0  0.93842  0.76222  0.12730  1.0000
  W   W970      1.0  0.94860  0.76166  0.25461  1.0000
  S   S2023     1.0  0.94580  0.75770  0.38191  1.0000
  S   S2024     1.0  0.94580  0.75770  0.12730  1.0000
  W   W971      1.0  0.95598  0.75715  0.25461  1.0000
  S   S2025     1.0  0.95318  0.75319  0.38191  1.0000
  S   S2026     1.0  0.95318  0.75319  0.12730  1.0000
  W   W972      1.0  0.96336  0.75263  0.25461  1.0000
  S   S2027     1.0  0.96055  0.74867  0.38191  1.0000
  S   S2028     1.0  0.96055  0.74867  0.12730  1.0000
  W   W973      1.0  0.97073  0.74812  0.25461  1.0000
  S   S2029     1.0  0.96793  0.74416  0.38191  1.0000
  S   S2030     1.0  0.96793  0.74416  0.12730  1.0000
  W   W974      1.0  0.97811  0.74360  0.25461  1.0000
  S   S2031     1.0  0.97531  0.73964  0.38191  1.0000
  S   S2032     1.0  0.97531  0.73964  0.12730  1.0000
  W   W975      1.0  0.98549  0.73909  0.25461  1.0000
  S   S2033     1.0  0.98269  0.73513  0.38191  1.0000
  S   S2034     1.0  0.98269  0.73513  0.12730  1.0000
  W   W976      1.0  0.99287  0.73458  0.25461  1.0000
  S   S2035     1.0  0.99006  0.73062  0.38191  1.0000
  S   S2036     1.0  0.99006  0.73062  0.12730  1.0000
  S   S2037     1.0  0.99744  0.72610  0.38191  1.0000
  S   S2038     1.0  0.99744  0.72610  0.12730  1.0000
  S   S2039     1.0  0.53954  0.99780  0.38191  1.0000
  S   S2040     1.0  0.53954  0.99780  0.12730  1.0000
  W   W977      1.0  0.54972  0.99725  0.25461  1.0000
  S   S2041     1.0  0.54691  0.99329  0.38191  1.0000
  S   S2042     1.0  0.54691  0.99329  0.12730  1.0000
  W   W978      1.0  0.55709  0.99273  0.25461  1.0000
  S   S2043     1.0  0.55429  0.98877  0.38191  1.0000
  S   S2044     1.0  0.55429  0.98877  0.12730  1.0000
  W   W979      1.0  0.56447  0.98822  0.25461  1.0000
  S   S2045     1.0  0.56167  0.98426  0.38191  1.0000
  S   S2046     1.0  0.56167  0.98426  0.12730  1.0000
  W   W980      1.0  0.57185  0.98371  0.25461  1.0000
  S   S2047     1.0  0.56905  0.97974  0.38191  1.0000
  S   S2048     1.0  0.56905  0.97974  0.12730  1.0000
  W   W981      1.0  0.57923  0.97919  0.25461  1.0000
  S   S2049     1.0  0.57642  0.97523  0.38191  1.0000
  S   S2050     1.0  0.57642  0.97523  0.12730  1.0000
  W   W982      1.0  0.58660  0.97468  0.25461  1.0000
  S   S2051     1.0  0.58380  0.97072  0.38191  1.0000
  S   S2052     1.0  0.58380  0.97072  0.12730  1.0000
  W   W983      1.0  0.59398  0.97016  0.25461  1.0000
  S   S2053     1.0  0.59118  0.96620  0.38191  1.0000
  S   S2054     1.0  0.59118  0.96620  0.12730  1.0000
  W   W984      1.0  0.60136  0.96565  0.25461  1.0000
  S   S2055     1.0  0.59855  0.96169  0.38191  1.0000
  S   S2056     1.0  0.59855  0.96169  0.12730  1.0000
  W   W985      1.0  0.60873  0.96113  0.25461  1.0000
  S   S2057     1.0  0.60593  0.95717  0.38191  1.0000
  S   S2058     1.0  0.60593  0.95717  0.12730  1.0000
  W   W986      1.0  0.61611  0.95662  0.25461  1.0000
  S   S2059     1.0  0.61331  0.95266  0.38191  1.0000
  S   S2060     1.0  0.61331  0.95266  0.12730  1.0000
  W   W987      1.0  0.62349  0.95210  0.25461  1.0000
  S   S2061     1.0  0.62069  0.94814  0.38191  1.0000
  S   S2062     1.0  0.62069  0.94814  0.12730  1.0000
  W   W988      1.0  0.63087  0.94759  0.25461  1.0000
  S   S2063     1.0  0.62806  0.94363  0.38191  1.0000
  S   S2064     1.0  0.62806  0.94363  0.12730  1.0000
  W   W989      1.0  0.63824  0.94307  0.25461  1.0000
  S   S2065     1.0  0.63544  0.93911  0.38191  1.0000
  S   S2066     1.0  0.63544  0.93911  0.12730  1.0000
  W   W990      1.0  0.64562  0.93856  0.25461  1.0000
  S   S2067     1.0  0.64282  0.93460  0.38191  1.0000
  S   S2068     1.0  0.64282  0.93460  0.12730  1.0000
  W   W991      1.0  0.65300  0.93405  0.25461  1.0000
  S   S2069     1.0  0.65019  0.93009  0.38191  1.0000
  S   S2070     1.0  0.65019  0.93009  0.12730  1.0000
  W   W992      1.0  0.66037  0.92953  0.25461  1.0000
  S   S2071     1.0  0.65757  0.92557  0.38191  1.0000
  S   S2072     1.0  0.65757  0.92557  0.12730  1.0000
  W   W993      1.0  0.66775  0.92502  0.25461  1.0000
  S   S2073     1.0  0.66495  0.92106  0.38191  1.0000
  S   S2074     1.0  0.66495  0.92106  0.12730  1.0000
  W   W994      1.0  0.67513  0.92050  0.25461  1.0000
  S   S2075     1.0  0.67233  0.91654  0.38191  1.0000
  S   S2076     1.0  0.67233  0.91654  0.12730  1.0000
  W   W995      1.0  0.68251  0.91599  0.25461  1.0000
  S   S2077     1.0  0.67970  0.91203  0.38191  1.0000
  S   S2078     1.0  0.67970  0.91203  0.12730  1.0000
  W   W996      1.0  0.68988  0.91147  0.25461  1.0000
  S   S2079     1.0  0.68708  0.90751  0.38191  1.0000
  S   S2080     1.0  0.68708  0.90751  0.12730  1.0000
  W   W997      1.0  0.69726  0.90696  0.25461  1.0000
  S   S2081     1.0  0.69446  0.90300  0.38191  1.0000
  S   S2082     1.0  0.69446  0.90300  0.12730  1.0000
  W   W998      1.0  0.70464  0.90244  0.25461  1.0000
  S   S2083     1.0  0.70184  0.89848  0.38191  1.0000
  S   S2084     1.0  0.70184  0.89848  0.12730  1.0000
  W   W999      1.0  0.71202  0.89793  0.25461  1.0000
  S   S2085     1.0  0.70921  0.89397  0.38191  1.0000
  S   S2086     1.0  0.70921  0.89397  0.12730  1.0000
  W   W1000     1.0  0.71939  0.89341  0.25461  1.0000
  S   S2087     1.0  0.71659  0.88945  0.38191  1.0000
  S   S2088     1.0  0.71659  0.88945  0.12730  1.0000
  W   W1001     1.0  0.72677  0.88890  0.25461  1.0000
  S   S2089     1.0  0.72397  0.88494  0.38191  1.0000
  S   S2090     1.0  0.72397  0.88494  0.12730  1.0000
  W   W1002     1.0  0.73415  0.88439  0.25461  1.0000
  S   S2091     1.0  0.73134  0.88043  0.38191  1.0000
  S   S2092     1.0  0.73134  0.88043  0.12730  1.0000
  W   W1003     1.0  0.74152  0.87987  0.25461  1.0000
  S   S2093     1.0  0.73872  0.87591  0.38191  1.0000
  S   S2094     1.0  0.73872  0.87591  0.12730  1.0000
  W   W1004     1.0  0.74890  0.87536  0.25461  1.0000
  S   S2095     1.0  0.74610  0.87140  0.38191  1.0000
  S   S2096     1.0  0.74610  0.87140  0.12730  1.0000
  W   W1005     1.0  0.75628  0.87084  0.25461  1.0000
  S   S2097     1.0  0.75348  0.86688  0.38191  1.0000
  S   S2098     1.0  0.75348  0.86688  0.12730  1.0000
  W   W1006     1.0  0.76366  0.86633  0.25461  1.0000
  S   S2099     1.0  0.76085  0.86237  0.38191  1.0000
  S   S2100     1.0  0.76085  0.86237  0.12730  1.0000
  W   W1007     1.0  0.77103  0.86181  0.25461  1.0000
  S   S2101     1.0  0.76823  0.85785  0.38191  1.0000
  S   S2102     1.0  0.76823  0.85785  0.12730  1.0000
  W   W1008     1.0  0.77841  0.85730  0.25461  1.0000
  S   S2103     1.0  0.77561  0.85334  0.38191  1.0000
  S   S2104     1.0  0.77561  0.85334  0.12730  1.0000
  W   W1009     1.0  0.78579  0.85278  0.25461  1.0000
  S   S2105     1.0  0.78298  0.84882  0.38191  1.0000
  S   S2106     1.0  0.78298  0.84882  0.12730  1.0000
  W   W1010     1.0  0.79316  0.84827  0.25461  1.0000
  S   S2107     1.0  0.79036  0.84431  0.38191  1.0000
  S   S2108     1.0  0.79036  0.84431  0.12730  1.0000
  W   W1011     1.0  0.80054  0.84376  0.25461  1.0000
  S   S2109     1.0  0.79774  0.83979  0.38191  1.0000
  S   S2110     1.0  0.79774  0.83979  0.12730  1.0000
  W   W1012     1.0  0.80792  0.83924  0.25461  1.0000
  S   S2111     1.0  0.80512  0.83528  0.38191  1.0000
  S   S2112     1.0  0.80512  0.83528  0.12730  1.0000
  W   W1013     1.0  0.81530  0.83473  0.25461  1.0000
  S   S2113     1.0  0.81249  0.83077  0.38191  1.0000
  S   S2114     1.0  0.81249  0.83077  0.12730  1.0000
  W   W1014     1.0  0.82267  0.83021  0.25461  1.0000
  S   S2115     1.0  0.81987  0.82625  0.38191  1.0000
  S   S2116     1.0  0.81987  0.82625  0.12730  1.0000
  W   W1015     1.0  0.83005  0.82570  0.25461  1.0000
  S   S2117     1.0  0.82725  0.82174  0.38191  1.0000
  S   S2118     1.0  0.82725  0.82174  0.12730  1.0000
  W   W1016     1.0  0.83743  0.82118  0.25461  1.0000
  S   S2119     1.0  0.83462  0.81722  0.38191  1.0000
  S   S2120     1.0  0.83462  0.81722  0.12730  1.0000
  W   W1017     1.0  0.84481  0.81667  0.25461  1.0000
  S   S2121     1.0  0.84200  0.81271  0.38191  1.0000
  S   S2122     1.0  0.84200  0.81271  0.12730  1.0000
  W   W1018     1.0  0.85218  0.81215  0.25461  1.0000
  S   S2123     1.0  0.84938  0.80819  0.38191  1.0000
  S   S2124     1.0  0.84938  0.80819  0.12730  1.0000
  W   W1019     1.0  0.85956  0.80764  0.25461  1.0000
  S   S2125     1.0  0.85676  0.80368  0.38191  1.0000
  S   S2126     1.0  0.85676  0.80368  0.12730  1.0000
  W   W1020     1.0  0.86694  0.80312  0.25461  1.0000
  S   S2127     1.0  0.86413  0.79916  0.38191  1.0000
  S   S2128     1.0  0.86413  0.79916  0.12730  1.0000
  W   W1021     1.0  0.87431  0.79861  0.25461  1.0000
  S   S2129     1.0  0.87151  0.79465  0.38191  1.0000
  S   S2130     1.0  0.87151  0.79465  0.12730  1.0000
  W   W1022     1.0  0.88169  0.79410  0.25461  1.0000
  S   S2131     1.0  0.87889  0.79013  0.38191  1.0000
  S   S2132     1.0  0.87889  0.79013  0.12730  1.0000
  W   W1023     1.0  0.88907  0.78958  0.25461  1.0000
  S   S2133     1.0  0.88627  0.78562  0.38191  1.0000
  S   S2134     1.0  0.88627  0.78562  0.12730  1.0000
  W   W1024     1.0  0.89645  0.78507  0.25461  1.0000
  S   S2135     1.0  0.89364  0.78111  0.38191  1.0000
  S   S2136     1.0  0.89364  0.78111  0.12730  1.0000
  W   W1025     1.0  0.90382  0.78055  0.25461  1.0000
  S   S2137     1.0  0.90102  0.77659  0.38191  1.0000
  S   S2138     1.0  0.90102  0.77659  0.12730  1.0000
  W   W1026     1.0  0.91120  0.77604  0.25461  1.0000
  S   S2139     1.0  0.90840  0.77208  0.38191  1.0000
  S   S2140     1.0  0.90840  0.77208  0.12730  1.0000
  W   W1027     1.0  0.91858  0.77152  0.25461  1.0000
  S   S2141     1.0  0.91577  0.76756  0.38191  1.0000
  S   S2142     1.0  0.91577  0.76756  0.12730  1.0000
  W   W1028     1.0  0.92595  0.76701  0.25461  1.0000
  S   S2143     1.0  0.92315  0.76305  0.38191  1.0000
  S   S2144     1.0  0.92315  0.76305  0.12730  1.0000
  W   W1029     1.0  0.93333  0.76249  0.25461  1.0000
  S   S2145     1.0  0.93053  0.75853  0.38191  1.0000
  S   S2146     1.0  0.93053  0.75853  0.12730  1.0000
  W   W1030     1.0  0.94071  0.75798  0.25461  1.0000
  S   S2147     1.0  0.93791  0.75402  0.38191  1.0000
  S   S2148     1.0  0.93791  0.75402  0.12730  1.0000
  W   W1031     1.0  0.94809  0.75346  0.25461  1.0000
  S   S2149     1.0  0.94528  0.74950  0.38191  1.0000
  S   S2150     1.0  0.94528  0.74950  0.12730  1.0000
  W   W1032     1.0  0.95546  0.74895  0.25461  1.0000
  S   S2151     1.0  0.95266  0.74499  0.38191  1.0000
  S   S2152     1.0  0.95266  0.74499  0.12730  1.0000
  W   W1033     1.0  0.96284  0.74444  0.25461  1.0000
  S   S2153     1.0  0.96004  0.74048  0.38191  1.0000
  S   S2154     1.0  0.96004  0.74048  0.12730  1.0000
  W   W1034     1.0  0.97022  0.73992  0.25461  1.0000
  S   S2155     1.0  0.96741  0.73596  0.38191  1.0000
  S   S2156     1.0  0.96741  0.73596  0.12730  1.0000
  W   W1035     1.0  0.97760  0.73541  0.25461  1.0000
  S   S2157     1.0  0.97479  0.73145  0.38191  1.0000
  S   S2158     1.0  0.97479  0.73145  0.12730  1.0000
  W   W1036     1.0  0.98497  0.73089  0.25461  1.0000
  S   S2159     1.0  0.98217  0.72693  0.38191  1.0000
  S   S2160     1.0  0.98217  0.72693  0.12730  1.0000
  W   W1037     1.0  0.99235  0.72638  0.25461  1.0000
  S   S2161     1.0  0.98955  0.72242  0.38191  1.0000
  S   S2162     1.0  0.98955  0.72242  0.12730  1.0000
  W   W1038     1.0  0.99973  0.72186  0.25461  1.0000
  S   S2163     1.0  0.99692  0.71790  0.38191  1.0000
  S   S2164     1.0  0.99692  0.71790  0.12730  1.0000
  S   S2165     1.0  0.52427  0.99863  0.38191  1.0000
  S   S2166     1.0  0.52427  0.99863  0.12730  1.0000
  W   W1039     1.0  0.53445  0.99808  0.25461  1.0000
  S   S2167     1.0  0.53164  0.99412  0.38191  1.0000
  S   S2168     1.0  0.53164  0.99412  0.12730  1.0000
  W   W1040     1.0  0.54182  0.99357  0.25461  1.0000
  S   S2169     1.0  0.53902  0.98960  0.38191  1.0000
  S   S2170     1.0  0.53902  0.98960  0.12730  1.0000
  W   W1041     1.0  0.54920  0.98905  0.25461  1.0000
  S   S2171     1.0  0.54640  0.98509  0.38191  1.0000
  S   S2172     1.0  0.54640  0.98509  0.12730  1.0000
  W   W1042     1.0  0.55658  0.98454  0.25461  1.0000
  S   S2173     1.0  0.55377  0.98058  0.38191  1.0000
  S   S2174     1.0  0.55377  0.98058  0.12730  1.0000
  W   W1043     1.0  0.56395  0.98002  0.25461  1.0000
  S   S2175     1.0  0.56115  0.97606  0.38191  1.0000
  S   S2176     1.0  0.56115  0.97606  0.12730  1.0000
  W   W1044     1.0  0.57133  0.97551  0.25461  1.0000
  S   S2177     1.0  0.56853  0.97155  0.38191  1.0000
  S   S2178     1.0  0.56853  0.97155  0.12730  1.0000
  W   W1045     1.0  0.57871  0.97099  0.25461  1.0000
  S   S2179     1.0  0.57591  0.96703  0.38191  1.0000
  S   S2180     1.0  0.57591  0.96703  0.12730  1.0000
  W   W1046     1.0  0.58609  0.96648  0.25461  1.0000
  S   S2181     1.0  0.58328  0.96252  0.38191  1.0000
  S   S2182     1.0  0.58328  0.96252  0.12730  1.0000
  W   W1047     1.0  0.59346  0.96196  0.25461  1.0000
  S   S2183     1.0  0.59066  0.95800  0.38191  1.0000
  S   S2184     1.0  0.59066  0.95800  0.12730  1.0000
  W   W1048     1.0  0.60084  0.95745  0.25461  1.0000
  S   S2185     1.0  0.59804  0.95349  0.38191  1.0000
  S   S2186     1.0  0.59804  0.95349  0.12730  1.0000
  W   W1049     1.0  0.60822  0.95293  0.25461  1.0000
  S   S2187     1.0  0.60542  0.94897  0.38191  1.0000
  S   S2188     1.0  0.60542  0.94897  0.12730  1.0000
  W   W1050     1.0  0.61560  0.94842  0.25461  1.0000
  S   S2189     1.0  0.61279  0.94446  0.38191  1.0000
  S   S2190     1.0  0.61279  0.94446  0.12730  1.0000
  W   W1051     1.0  0.62297  0.94391  0.25461  1.0000
  S   S2191     1.0  0.62017  0.93995  0.38191  1.0000
  S   S2192     1.0  0.62017  0.93995  0.12730  1.0000
  W   W1052     1.0  0.63035  0.93939  0.25461  1.0000
  S   S2193     1.0  0.62755  0.93543  0.38191  1.0000
  S   S2194     1.0  0.62755  0.93543  0.12730  1.0000
  W   W1053     1.0  0.63773  0.93488  0.25461  1.0000
  S   S2195     1.0  0.63492  0.93092  0.38191  1.0000
  S   S2196     1.0  0.63492  0.93092  0.12730  1.0000
  W   W1054     1.0  0.64510  0.93036  0.25461  1.0000
  S   S2197     1.0  0.64230  0.92640  0.38191  1.0000
  S   S2198     1.0  0.64230  0.92640  0.12730  1.0000
  W   W1055     1.0  0.65248  0.92585  0.25461  1.0000
  S   S2199     1.0  0.64968  0.92189  0.38191  1.0000
  S   S2200     1.0  0.64968  0.92189  0.12730  1.0000
  W   W1056     1.0  0.65986  0.92133  0.25461  1.0000
  S   S2201     1.0  0.65706  0.91737  0.38191  1.0000
  S   S2202     1.0  0.65706  0.91737  0.12730  1.0000
  W   W1057     1.0  0.66724  0.91682  0.25461  1.0000
  S   S2203     1.0  0.66443  0.91286  0.38191  1.0000
  S   S2204     1.0  0.66443  0.91286  0.12730  1.0000
  W   W1058     1.0  0.67461  0.91230  0.25461  1.0000
  S   S2205     1.0  0.67181  0.90834  0.38191  1.0000
  S   S2206     1.0  0.67181  0.90834  0.12730  1.0000
  W   W1059     1.0  0.68199  0.90779  0.25461  1.0000
  S   S2207     1.0  0.67919  0.90383  0.38191  1.0000
  S   S2208     1.0  0.67919  0.90383  0.12730  1.0000
  W   W1060     1.0  0.68937  0.90327  0.25461  1.0000
  S   S2209     1.0  0.68656  0.89931  0.38191  1.0000
  S   S2210     1.0  0.68656  0.89931  0.12730  1.0000
  W   W1061     1.0  0.69674  0.89876  0.25461  1.0000
  S   S2211     1.0  0.69394  0.89480  0.38191  1.0000
  S   S2212     1.0  0.69394  0.89480  0.12730  1.0000
  W   W1062     1.0  0.70412  0.89425  0.25461  1.0000
  S   S2213     1.0  0.70132  0.89029  0.38191  1.0000
  S   S2214     1.0  0.70132  0.89029  0.12730  1.0000
  W   W1063     1.0  0.71150  0.88973  0.25461  1.0000
  S   S2215     1.0  0.70870  0.88577  0.38191  1.0000
  S   S2216     1.0  0.70870  0.88577  0.12730  1.0000
  W   W1064     1.0  0.71888  0.88522  0.25461  1.0000
  S   S2217     1.0  0.71607  0.88126  0.38191  1.0000
  S   S2218     1.0  0.71607  0.88126  0.12730  1.0000
  W   W1065     1.0  0.72625  0.88070  0.25461  1.0000
  S   S2219     1.0  0.72345  0.87674  0.38191  1.0000
  S   S2220     1.0  0.72345  0.87674  0.12730  1.0000
  W   W1066     1.0  0.73363  0.87619  0.25461  1.0000
  S   S2221     1.0  0.73083  0.87223  0.38191  1.0000
  S   S2222     1.0  0.73083  0.87223  0.12730  1.0000
  W   W1067     1.0  0.74101  0.87167  0.25461  1.0000
  S   S2223     1.0  0.73821  0.86771  0.38191  1.0000
  S   S2224     1.0  0.73821  0.86771  0.12730  1.0000
  W   W1068     1.0  0.74839  0.86716  0.25461  1.0000
  S   S2225     1.0  0.74558  0.86320  0.38191  1.0000
  S   S2226     1.0  0.74558  0.86320  0.12730  1.0000
  W   W1069     1.0  0.75576  0.86264  0.25461  1.0000
  S   S2227     1.0  0.75296  0.85868  0.38191  1.0000
  S   S2228     1.0  0.75296  0.85868  0.12730  1.0000
  W   W1070     1.0  0.76314  0.85813  0.25461  1.0000
  S   S2229     1.0  0.76034  0.85417  0.38191  1.0000
  S   S2230     1.0  0.76034  0.85417  0.12730  1.0000
  W   W1071     1.0  0.77052  0.85362  0.25461  1.0000
  S   S2231     1.0  0.76771  0.84965  0.38191  1.0000
  S   S2232     1.0  0.76771  0.84965  0.12730  1.0000
  W   W1072     1.0  0.77789  0.84910  0.25461  1.0000
  S   S2233     1.0  0.77509  0.84514  0.38191  1.0000
  S   S2234     1.0  0.77509  0.84514  0.12730  1.0000
  W   W1073     1.0  0.78527  0.84459  0.25461  1.0000
  S   S2235     1.0  0.78247  0.84063  0.38191  1.0000
  S   S2236     1.0  0.78247  0.84063  0.12730  1.0000
  W   W1074     1.0  0.79265  0.84007  0.25461  1.0000
  S   S2237     1.0  0.78985  0.83611  0.38191  1.0000
  S   S2238     1.0  0.78985  0.83611  0.12730  1.0000
  W   W1075     1.0  0.80003  0.83556  0.25461  1.0000
  S   S2239     1.0  0.79722  0.83160  0.38191  1.0000
  S   S2240     1.0  0.79722  0.83160  0.12730  1.0000
  W   W1076     1.0  0.80740  0.83104  0.25461  1.0000
  S   S2241     1.0  0.80460  0.82708  0.38191  1.0000
  S   S2242     1.0  0.80460  0.82708  0.12730  1.0000
  W   W1077     1.0  0.81478  0.82653  0.25461  1.0000
  S   S2243     1.0  0.81198  0.82257  0.38191  1.0000
  S   S2244     1.0  0.81198  0.82257  0.12730  1.0000
  W   W1078     1.0  0.82216  0.82201  0.25461  1.0000
  S   S2245     1.0  0.81935  0.81805  0.38191  1.0000
  S   S2246     1.0  0.81935  0.81805  0.12730  1.0000
  W   W1079     1.0  0.82953  0.81750  0.25461  1.0000
  S   S2247     1.0  0.82673  0.81354  0.38191  1.0000
  S   S2248     1.0  0.82673  0.81354  0.12730  1.0000
  W   W1080     1.0  0.83691  0.81298  0.25461  1.0000
  S   S2249     1.0  0.83411  0.80902  0.38191  1.0000
  S   S2250     1.0  0.83411  0.80902  0.12730  1.0000
  W   W1081     1.0  0.84429  0.80847  0.25461  1.0000
  S   S2251     1.0  0.84149  0.80451  0.38191  1.0000
  S   S2252     1.0  0.84149  0.80451  0.12730  1.0000
  W   W1082     1.0  0.85167  0.80396  0.25461  1.0000
  S   S2253     1.0  0.84886  0.79999  0.38191  1.0000
  S   S2254     1.0  0.84886  0.79999  0.12730  1.0000
  W   W1083     1.0  0.85904  0.79944  0.25461  1.0000
  S   S2255     1.0  0.85624  0.79548  0.38191  1.0000
  S   S2256     1.0  0.85624  0.79548  0.12730  1.0000
  W   W1084     1.0  0.86642  0.79493  0.25461  1.0000
  S   S2257     1.0  0.86362  0.79097  0.38191  1.0000
  S   S2258     1.0  0.86362  0.79097  0.12730  1.0000
  W   W1085     1.0  0.87380  0.79041  0.25461  1.0000
  S   S2259     1.0  0.87100  0.78645  0.38191  1.0000
  S   S2260     1.0  0.87100  0.78645  0.12730  1.0000
  W   W1086     1.0  0.88118  0.78590  0.25461  1.0000
  S   S2261     1.0  0.87837  0.78194  0.38191  1.0000
  S   S2262     1.0  0.87837  0.78194  0.12730  1.0000
  W   W1087     1.0  0.88855  0.78138  0.25461  1.0000
  S   S2263     1.0  0.88575  0.77742  0.38191  1.0000
  S   S2264     1.0  0.88575  0.77742  0.12730  1.0000
  W   W1088     1.0  0.89593  0.77687  0.25461  1.0000
  S   S2265     1.0  0.89313  0.77291  0.38191  1.0000
  S   S2266     1.0  0.89313  0.77291  0.12730  1.0000
  W   W1089     1.0  0.90331  0.77235  0.25461  1.0000
  S   S2267     1.0  0.90050  0.76839  0.38191  1.0000
  S   S2268     1.0  0.90050  0.76839  0.12730  1.0000
  W   W1090     1.0  0.91068  0.76784  0.25461  1.0000
  S   S2269     1.0  0.90788  0.76388  0.38191  1.0000
  S   S2270     1.0  0.90788  0.76388  0.12730  1.0000
  W   W1091     1.0  0.91806  0.76332  0.25461  1.0000
  S   S2271     1.0  0.91526  0.75936  0.38191  1.0000
  S   S2272     1.0  0.91526  0.75936  0.12730  1.0000
  W   W1092     1.0  0.92544  0.75881  0.25461  1.0000
  S   S2273     1.0  0.92264  0.75485  0.38191  1.0000
  S   S2274     1.0  0.92264  0.75485  0.12730  1.0000
  W   W1093     1.0  0.93282  0.75430  0.25461  1.0000
  S   S2275     1.0  0.93001  0.75034  0.38191  1.0000
  S   S2276     1.0  0.93001  0.75034  0.12730  1.0000
  W   W1094     1.0  0.94019  0.74978  0.25461  1.0000
  S   S2277     1.0  0.93739  0.74582  0.38191  1.0000
  S   S2278     1.0  0.93739  0.74582  0.12730  1.0000
  W   W1095     1.0  0.94757  0.74527  0.25461  1.0000
  S   S2279     1.0  0.94477  0.74131  0.38191  1.0000
  S   S2280     1.0  0.94477  0.74131  0.12730  1.0000
  W   W1096     1.0  0.95495  0.74075  0.25461  1.0000
  S   S2281     1.0  0.95214  0.73679  0.38191  1.0000
  S   S2282     1.0  0.95214  0.73679  0.12730  1.0000
  W   W1097     1.0  0.96232  0.73624  0.25461  1.0000
  S   S2283     1.0  0.95952  0.73228  0.38191  1.0000
  S   S2284     1.0  0.95952  0.73228  0.12730  1.0000
  W   W1098     1.0  0.96970  0.73172  0.25461  1.0000
  S   S2285     1.0  0.96690  0.72776  0.38191  1.0000
  S   S2286     1.0  0.96690  0.72776  0.12730  1.0000
  W   W1099     1.0  0.97708  0.72721  0.25461  1.0000
  S   S2287     1.0  0.97428  0.72325  0.38191  1.0000
  S   S2288     1.0  0.97428  0.72325  0.12730  1.0000
  W   W1100     1.0  0.98446  0.72269  0.25461  1.0000
  S   S2289     1.0  0.98165  0.71873  0.38191  1.0000
  S   S2290     1.0  0.98165  0.71873  0.12730  1.0000
  W   W1101     1.0  0.99183  0.71818  0.25461  1.0000
  S   S2291     1.0  0.98903  0.71422  0.38191  1.0000
  S   S2292     1.0  0.98903  0.71422  0.12730  1.0000
  W   W1102     1.0  0.99921  0.71366  0.25461  1.0000
  S   S2293     1.0  0.99641  0.70970  0.38191  1.0000
  S   S2294     1.0  0.99641  0.70970  0.12730  1.0000
  S   S2295     1.0  0.50900  0.99946  0.38191  1.0000
  S   S2296     1.0  0.50900  0.99946  0.12730  1.0000
  W   W1103     1.0  0.51918  0.99891  0.25461  1.0000
  S   S2297     1.0  0.51637  0.99495  0.38191  1.0000
  S   S2298     1.0  0.51637  0.99495  0.12730  1.0000
  W   W1104     1.0  0.52655  0.99440  0.25461  1.0000
  S   S2299     1.0  0.52375  0.99044  0.38191  1.0000
  S   S2300     1.0  0.52375  0.99044  0.12730  1.0000
  W   W1105     1.0  0.53393  0.98988  0.25461  1.0000
  S   S2301     1.0  0.53113  0.98592  0.38191  1.0000
  S   S2302     1.0  0.53113  0.98592  0.12730  1.0000
  W   W1106     1.0  0.54131  0.98537  0.25461  1.0000
  S   S2303     1.0  0.53850  0.98141  0.38191  1.0000
  S   S2304     1.0  0.53850  0.98141  0.12730  1.0000
  W   W1107     1.0  0.54868  0.98085  0.25461  1.0000
  S   S2305     1.0  0.54588  0.97689  0.38191  1.0000
  S   S2306     1.0  0.54588  0.97689  0.12730  1.0000
  W   W1108     1.0  0.55606  0.97634  0.25461  1.0000
  S   S2307     1.0  0.55326  0.97238  0.38191  1.0000
  S   S2308     1.0  0.55326  0.97238  0.12730  1.0000
  W   W1109     1.0  0.56344  0.97182  0.25461  1.0000
  S   S2309     1.0  0.56064  0.96786  0.38191  1.0000
  S   S2310     1.0  0.56064  0.96786  0.12730  1.0000
  W   W1110     1.0  0.57082  0.96731  0.25461  1.0000
  S   S2311     1.0  0.56801  0.96335  0.38191  1.0000
  S   S2312     1.0  0.56801  0.96335  0.12730  1.0000
  W   W1111     1.0  0.57819  0.96279  0.25461  1.0000
  S   S2313     1.0  0.57539  0.95883  0.38191  1.0000
  S   S2314     1.0  0.57539  0.95883  0.12730  1.0000
  W   W1112     1.0  0.58557  0.95828  0.25461  1.0000
  S   S2315     1.0  0.58277  0.95432  0.38191  1.0000
  S   S2316     1.0  0.58277  0.95432  0.12730  1.0000
  W   W1113     1.0  0.59295  0.95377  0.25461  1.0000
  S   S2317     1.0  0.59014  0.94981  0.38191  1.0000
  S   S2318     1.0  0.59014  0.94981  0.12730  1.0000
  W   W1114     1.0  0.60033  0.94925  0.25461  1.0000
  S   S2319     1.0  0.59752  0.94529  0.38191  1.0000
  S   S2320     1.0  0.59752  0.94529  0.12730  1.0000
  W   W1115     1.0  0.60770  0.94474  0.25461  1.0000
  S   S2321     1.0  0.60490  0.94078  0.38191  1.0000
  S   S2322     1.0  0.60490  0.94078  0.12730  1.0000
  W   W1116     1.0  0.61508  0.94022  0.25461  1.0000
  S   S2323     1.0  0.61228  0.93626  0.38191  1.0000
  S   S2324     1.0  0.61228  0.93626  0.12730  1.0000
  W   W1117     1.0  0.62246  0.93571  0.25461  1.0000
  S   S2325     1.0  0.61965  0.93175  0.38191  1.0000
  S   S2326     1.0  0.61965  0.93175  0.12730  1.0000
  W   W1118     1.0  0.62983  0.93119  0.25461  1.0000
  S   S2327     1.0  0.62703  0.92723  0.38191  1.0000
  S   S2328     1.0  0.62703  0.92723  0.12730  1.0000
  W   W1119     1.0  0.63721  0.92668  0.25461  1.0000
  S   S2329     1.0  0.63441  0.92272  0.38191  1.0000
  S   S2330     1.0  0.63441  0.92272  0.12730  1.0000
  W   W1120     1.0  0.64459  0.92216  0.25461  1.0000
  S   S2331     1.0  0.64179  0.91820  0.38191  1.0000
  S   S2332     1.0  0.64179  0.91820  0.12730  1.0000
  W   W1121     1.0  0.65197  0.91765  0.25461  1.0000
  S   S2333     1.0  0.64916  0.91369  0.38191  1.0000
  S   S2334     1.0  0.64916  0.91369  0.12730  1.0000
  W   W1122     1.0  0.65934  0.91313  0.25461  1.0000
  S   S2335     1.0  0.65654  0.90917  0.38191  1.0000
  S   S2336     1.0  0.65654  0.90917  0.12730  1.0000
  W   W1123     1.0  0.66672  0.90862  0.25461  1.0000
  S   S2337     1.0  0.66392  0.90466  0.38191  1.0000
  S   S2338     1.0  0.66392  0.90466  0.12730  1.0000
  W   W1124     1.0  0.67410  0.90411  0.25461  1.0000
  S   S2339     1.0  0.67129  0.90015  0.38191  1.0000
  S   S2340     1.0  0.67129  0.90015  0.12730  1.0000
  W   W1125     1.0  0.68147  0.89959  0.25461  1.0000
  S   S2341     1.0  0.67867  0.89563  0.38191  1.0000
  S   S2342     1.0  0.67867  0.89563  0.12730  1.0000
  W   W1126     1.0  0.68885  0.89508  0.25461  1.0000
  S   S2343     1.0  0.68605  0.89112  0.38191  1.0000
  S   S2344     1.0  0.68605  0.89112  0.12730  1.0000
  W   W1127     1.0  0.69623  0.89056  0.25461  1.0000
  S   S2345     1.0  0.69343  0.88660  0.38191  1.0000
  S   S2346     1.0  0.69343  0.88660  0.12730  1.0000
  W   W1128     1.0  0.70361  0.88605  0.25461  1.0000
  S   S2347     1.0  0.70080  0.88209  0.38191  1.0000
  S   S2348     1.0  0.70080  0.88209  0.12730  1.0000
  W   W1129     1.0  0.71098  0.88153  0.25461  1.0000
  S   S2349     1.0  0.70818  0.87757  0.38191  1.0000
  S   S2350     1.0  0.70818  0.87757  0.12730  1.0000
  W   W1130     1.0  0.71836  0.87702  0.25461  1.0000
  S   S2351     1.0  0.71556  0.87306  0.38191  1.0000
  S   S2352     1.0  0.71556  0.87306  0.12730  1.0000
  W   W1131     1.0  0.72574  0.87250  0.25461  1.0000
  S   S2353     1.0  0.72293  0.86854  0.38191  1.0000
  S   S2354     1.0  0.72293  0.86854  0.12730  1.0000
  W   W1132     1.0  0.73312  0.86799  0.25461  1.0000
  S   S2355     1.0  0.73031  0.86403  0.38191  1.0000
  S   S2356     1.0  0.73031  0.86403  0.12730  1.0000
  W   W1133     1.0  0.74049  0.86348  0.25461  1.0000
  S   S2357     1.0  0.73769  0.85951  0.38191  1.0000
  S   S2358     1.0  0.73769  0.85951  0.12730  1.0000
  W   W1134     1.0  0.74787  0.85896  0.25461  1.0000
  S   S2359     1.0  0.74507  0.85500  0.38191  1.0000
  S   S2360     1.0  0.74507  0.85500  0.12730  1.0000
  W   W1135     1.0  0.75525  0.85445  0.25461  1.0000
  S   S2361     1.0  0.75244  0.85049  0.38191  1.0000
  S   S2362     1.0  0.75244  0.85049  0.12730  1.0000
  W   W1136     1.0  0.76262  0.84993  0.25461  1.0000
  S   S2363     1.0  0.75982  0.84597  0.38191  1.0000
  S   S2364     1.0  0.75982  0.84597  0.12730  1.0000
  W   W1137     1.0  0.77000  0.84542  0.25461  1.0000
  S   S2365     1.0  0.76720  0.84146  0.38191  1.0000
  S   S2366     1.0  0.76720  0.84146  0.12730  1.0000
  W   W1138     1.0  0.77738  0.84090  0.25461  1.0000
  S   S2367     1.0  0.77458  0.83694  0.38191  1.0000
  S   S2368     1.0  0.77458  0.83694  0.12730  1.0000
  W   W1139     1.0  0.78476  0.83639  0.25461  1.0000
  S   S2369     1.0  0.78195  0.83243  0.38191  1.0000
  S   S2370     1.0  0.78195  0.83243  0.12730  1.0000
  W   W1140     1.0  0.79213  0.83187  0.25461  1.0000
  S   S2371     1.0  0.78933  0.82791  0.38191  1.0000
  S   S2372     1.0  0.78933  0.82791  0.12730  1.0000
  W   W1141     1.0  0.79951  0.82736  0.25461  1.0000
  S   S2373     1.0  0.79671  0.82340  0.38191  1.0000
  S   S2374     1.0  0.79671  0.82340  0.12730  1.0000
  W   W1142     1.0  0.80689  0.82284  0.25461  1.0000
  S   S2375     1.0  0.80408  0.81888  0.38191  1.0000
  S   S2376     1.0  0.80408  0.81888  0.12730  1.0000
  W   W1143     1.0  0.81426  0.81833  0.25461  1.0000
  S   S2377     1.0  0.81146  0.81437  0.38191  1.0000
  S   S2378     1.0  0.81146  0.81437  0.12730  1.0000
  W   W1144     1.0  0.82164  0.81382  0.25461  1.0000
  S   S2379     1.0  0.81884  0.80985  0.38191  1.0000
  S   S2380     1.0  0.81884  0.80985  0.12730  1.0000
  W   W1145     1.0  0.82902  0.80930  0.25461  1.0000
  S   S2381     1.0  0.82622  0.80534  0.38191  1.0000
  S   S2382     1.0  0.82622  0.80534  0.12730  1.0000
  W   W1146     1.0  0.83640  0.80479  0.25461  1.0000
  S   S2383     1.0  0.83359  0.80083  0.38191  1.0000
  S   S2384     1.0  0.83359  0.80083  0.12730  1.0000
  W   W1147     1.0  0.84377  0.80027  0.25461  1.0000
  S   S2385     1.0  0.84097  0.79631  0.38191  1.0000
  S   S2386     1.0  0.84097  0.79631  0.12730  1.0000
  W   W1148     1.0  0.85115  0.79576  0.25461  1.0000
  S   S2387     1.0  0.84835  0.79180  0.38191  1.0000
  S   S2388     1.0  0.84835  0.79180  0.12730  1.0000
  W   W1149     1.0  0.85853  0.79124  0.25461  1.0000
  S   S2389     1.0  0.85572  0.78728  0.38191  1.0000
  S   S2390     1.0  0.85572  0.78728  0.12730  1.0000
  W   W1150     1.0  0.86591  0.78673  0.25461  1.0000
  S   S2391     1.0  0.86310  0.78277  0.38191  1.0000
  S   S2392     1.0  0.86310  0.78277  0.12730  1.0000
  W   W1151     1.0  0.87328  0.78221  0.25461  1.0000
  S   S2393     1.0  0.87048  0.77825  0.38191  1.0000
  S   S2394     1.0  0.87048  0.77825  0.12730  1.0000
  W   W1152     1.0  0.88066  0.77770  0.25461  1.0000
  S   S2395     1.0  0.87786  0.77374  0.38191  1.0000
  S   S2396     1.0  0.87786  0.77374  0.12730  1.0000
  W   W1153     1.0  0.88804  0.77318  0.25461  1.0000
  S   S2397     1.0  0.88523  0.76922  0.38191  1.0000
  S   S2398     1.0  0.88523  0.76922  0.12730  1.0000
  W   W1154     1.0  0.89541  0.76867  0.25461  1.0000
  S   S2399     1.0  0.89261  0.76471  0.38191  1.0000
  S   S2400     1.0  0.89261  0.76471  0.12730  1.0000
  W   W1155     1.0  0.90279  0.76416  0.25461  1.0000
  S   S2401     1.0  0.89999  0.76020  0.38191  1.0000
  S   S2402     1.0  0.89999  0.76020  0.12730  1.0000
  W   W1156     1.0  0.91017  0.75964  0.25461  1.0000
  S   S2403     1.0  0.90737  0.75568  0.38191  1.0000
  S   S2404     1.0  0.90737  0.75568  0.12730  1.0000
  W   W1157     1.0  0.91755  0.75513  0.25461  1.0000
  S   S2405     1.0  0.91474  0.75117  0.38191  1.0000
  S   S2406     1.0  0.91474  0.75117  0.12730  1.0000
  W   W1158     1.0  0.92492  0.75061  0.25461  1.0000
  S   S2407     1.0  0.92212  0.74665  0.38191  1.0000
  S   S2408     1.0  0.92212  0.74665  0.12730  1.0000
  W   W1159     1.0  0.93230  0.74610  0.25461  1.0000
  S   S2409     1.0  0.92950  0.74214  0.38191  1.0000
  S   S2410     1.0  0.92950  0.74214  0.12730  1.0000
  W   W1160     1.0  0.93968  0.74158  0.25461  1.0000
  S   S2411     1.0  0.93687  0.73762  0.38191  1.0000
  S   S2412     1.0  0.93687  0.73762  0.12730  1.0000
  W   W1161     1.0  0.94705  0.73707  0.25461  1.0000
  S   S2413     1.0  0.94425  0.73311  0.38191  1.0000
  S   S2414     1.0  0.94425  0.73311  0.12730  1.0000
  W   W1162     1.0  0.95443  0.73255  0.25461  1.0000
  S   S2415     1.0  0.95163  0.72859  0.38191  1.0000
  S   S2416     1.0  0.95163  0.72859  0.12730  1.0000
  W   W1163     1.0  0.96181  0.72804  0.25461  1.0000
  S   S2417     1.0  0.95901  0.72408  0.38191  1.0000
  S   S2418     1.0  0.95901  0.72408  0.12730  1.0000
  W   W1164     1.0  0.96919  0.72352  0.25461  1.0000
  S   S2419     1.0  0.96638  0.71956  0.38191  1.0000
  S   S2420     1.0  0.96638  0.71956  0.12730  1.0000
  W   W1165     1.0  0.97656  0.71901  0.25461  1.0000
  S   S2421     1.0  0.97376  0.71505  0.38191  1.0000
  S   S2422     1.0  0.97376  0.71505  0.12730  1.0000
  W   W1166     1.0  0.98394  0.71450  0.25461  1.0000
  S   S2423     1.0  0.98114  0.71054  0.38191  1.0000
  S   S2424     1.0  0.98114  0.71054  0.12730  1.0000
  W   W1167     1.0  0.99132  0.70998  0.25461  1.0000
  S   S2425     1.0  0.98851  0.70602  0.38191  1.0000
  S   S2426     1.0  0.98851  0.70602  0.12730  1.0000
  W   W1168     1.0  0.99869  0.70547  0.25461  1.0000
  S   S2427     1.0  0.99589  0.70151  0.38191  1.0000
  S   S2428     1.0  0.99589  0.70151  0.12730  1.0000
  W   W1169     1.0  0.50391  0.99974  0.25461  1.0000
  S   S2429     1.0  0.50110  0.99578  0.38191  1.0000
  S   S2430     1.0  0.50110  0.99578  0.12730  1.0000
  W   W1170     1.0  0.51128  0.99523  0.25461  1.0000
  S   S2431     1.0  0.50848  0.99127  0.38191  1.0000
  S   S2432     1.0  0.50848  0.99127  0.12730  1.0000
  W   W1171     1.0  0.51866  0.99071  0.25461  1.0000
  S   S2433     1.0  0.51586  0.98675  0.38191  1.0000
  S   S2434     1.0  0.51586  0.98675  0.12730  1.0000
  W   W1172     1.0  0.52604  0.98620  0.25461  1.0000
  S   S2435     1.0  0.52323  0.98224  0.38191  1.0000
  S   S2436     1.0  0.52323  0.98224  0.12730  1.0000
  W   W1173     1.0  0.53341  0.98168  0.25461  1.0000
  S   S2437     1.0  0.53061  0.97772  0.38191  1.0000
  S   S2438     1.0  0.53061  0.97772  0.12730  1.0000
  W   W1174     1.0  0.54079  0.97717  0.25461  1.0000
  S   S2439     1.0  0.53799  0.97321  0.38191  1.0000
  S   S2440     1.0  0.53799  0.97321  0.12730  1.0000
  W   W1175     1.0  0.54817  0.97265  0.25461  1.0000
  S   S2441     1.0  0.54537  0.96869  0.38191  1.0000
  S   S2442     1.0  0.54537  0.96869  0.12730  1.0000
  W   W1176     1.0  0.55555  0.96814  0.25461  1.0000
  S   S2443     1.0  0.55274  0.96418  0.38191  1.0000
  S   S2444     1.0  0.55274  0.96418  0.12730  1.0000
  W   W1177     1.0  0.56292  0.96363  0.25461  1.0000
  S   S2445     1.0  0.56012  0.95967  0.38191  1.0000
  S   S2446     1.0  0.56012  0.95967  0.12730  1.0000
  W   W1178     1.0  0.57030  0.95911  0.25461  1.0000
  S   S2447     1.0  0.56750  0.95515  0.38191  1.0000
  S   S2448     1.0  0.56750  0.95515  0.12730  1.0000
  W   W1179     1.0  0.57768  0.95460  0.25461  1.0000
  S   S2449     1.0  0.57487  0.95064  0.38191  1.0000
  S   S2450     1.0  0.57487  0.95064  0.12730  1.0000
  W   W1180     1.0  0.58505  0.95008  0.25461  1.0000
  S   S2451     1.0  0.58225  0.94612  0.38191  1.0000
  S   S2452     1.0  0.58225  0.94612  0.12730  1.0000
  W   W1181     1.0  0.59243  0.94557  0.25461  1.0000
  S   S2453     1.0  0.58963  0.94161  0.38191  1.0000
  S   S2454     1.0  0.58963  0.94161  0.12730  1.0000
  W   W1182     1.0  0.59981  0.94105  0.25461  1.0000
  S   S2455     1.0  0.59701  0.93709  0.38191  1.0000
  S   S2456     1.0  0.59701  0.93709  0.12730  1.0000
  W   W1183     1.0  0.60719  0.93654  0.25461  1.0000
  S   S2457     1.0  0.60438  0.93258  0.38191  1.0000
  S   S2458     1.0  0.60438  0.93258  0.12730  1.0000
  W   W1184     1.0  0.61456  0.93202  0.25461  1.0000
  S   S2459     1.0  0.61176  0.92806  0.38191  1.0000
  S   S2460     1.0  0.61176  0.92806  0.12730  1.0000
  W   W1185     1.0  0.62194  0.92751  0.25461  1.0000
  S   S2461     1.0  0.61914  0.92355  0.38191  1.0000
  S   S2462     1.0  0.61914  0.92355  0.12730  1.0000
  W   W1186     1.0  0.62932  0.92299  0.25461  1.0000
  S   S2463     1.0  0.62651  0.91903  0.38191  1.0000
  S   S2464     1.0  0.62651  0.91903  0.12730  1.0000
  W   W1187     1.0  0.63670  0.91848  0.25461  1.0000
  S   S2465     1.0  0.63389  0.91452  0.38191  1.0000
  S   S2466     1.0  0.63389  0.91452  0.12730  1.0000
  W   W1188     1.0  0.64407  0.91397  0.25461  1.0000
  S   S2467     1.0  0.64127  0.91001  0.38191  1.0000
  S   S2468     1.0  0.64127  0.91001  0.12730  1.0000
  W   W1189     1.0  0.65145  0.90945  0.25461  1.0000
  S   S2469     1.0  0.64865  0.90549  0.38191  1.0000
  S   S2470     1.0  0.64865  0.90549  0.12730  1.0000
  W   W1190     1.0  0.65883  0.90494  0.25461  1.0000
  S   S2471     1.0  0.65602  0.90098  0.38191  1.0000
  S   S2472     1.0  0.65602  0.90098  0.12730  1.0000
  W   W1191     1.0  0.66620  0.90042  0.25461  1.0000
  S   S2473     1.0  0.66340  0.89646  0.38191  1.0000
  S   S2474     1.0  0.66340  0.89646  0.12730  1.0000
  W   W1192     1.0  0.67358  0.89591  0.25461  1.0000
  S   S2475     1.0  0.67078  0.89195  0.38191  1.0000
  S   S2476     1.0  0.67078  0.89195  0.12730  1.0000
  W   W1193     1.0  0.68096  0.89139  0.25461  1.0000
  S   S2477     1.0  0.67816  0.88743  0.38191  1.0000
  S   S2478     1.0  0.67816  0.88743  0.12730  1.0000
  W   W1194     1.0  0.68834  0.88688  0.25461  1.0000
  S   S2479     1.0  0.68553  0.88292  0.38191  1.0000
  S   S2480     1.0  0.68553  0.88292  0.12730  1.0000
  W   W1195     1.0  0.69571  0.88236  0.25461  1.0000
  S   S2481     1.0  0.69291  0.87840  0.38191  1.0000
  S   S2482     1.0  0.69291  0.87840  0.12730  1.0000
  W   W1196     1.0  0.70309  0.87785  0.25461  1.0000
  S   S2483     1.0  0.70029  0.87389  0.38191  1.0000
  S   S2484     1.0  0.70029  0.87389  0.12730  1.0000
  W   W1197     1.0  0.71047  0.87334  0.25461  1.0000
  S   S2485     1.0  0.70766  0.86937  0.38191  1.0000
  S   S2486     1.0  0.70766  0.86937  0.12730  1.0000
  W   W1198     1.0  0.71784  0.86882  0.25461  1.0000
  S   S2487     1.0  0.71504  0.86486  0.38191  1.0000
  S   S2488     1.0  0.71504  0.86486  0.12730  1.0000
  W   W1199     1.0  0.72522  0.86431  0.25461  1.0000
  S   S2489     1.0  0.72242  0.86035  0.38191  1.0000
  S   S2490     1.0  0.72242  0.86035  0.12730  1.0000
  W   W1200     1.0  0.73260  0.85979  0.25461  1.0000
  S   S2491     1.0  0.72980  0.85583  0.38191  1.0000
  S   S2492     1.0  0.72980  0.85583  0.12730  1.0000
  W   W1201     1.0  0.73998  0.85528  0.25461  1.0000
  S   S2493     1.0  0.73717  0.85132  0.38191  1.0000
  S   S2494     1.0  0.73717  0.85132  0.12730  1.0000
  W   W1202     1.0  0.74735  0.85076  0.25461  1.0000
  S   S2495     1.0  0.74455  0.84680  0.38191  1.0000
  S   S2496     1.0  0.74455  0.84680  0.12730  1.0000
  W   W1203     1.0  0.75473  0.84625  0.25461  1.0000
  S   S2497     1.0  0.75193  0.84229  0.38191  1.0000
  S   S2498     1.0  0.75193  0.84229  0.12730  1.0000
  W   W1204     1.0  0.76211  0.84173  0.25461  1.0000
  S   S2499     1.0  0.75930  0.83777  0.38191  1.0000
  S   S2500     1.0  0.75930  0.83777  0.12730  1.0000
  W   W1205     1.0  0.76949  0.83722  0.25461  1.0000
  S   S2501     1.0  0.76668  0.83326  0.38191  1.0000
  S   S2502     1.0  0.76668  0.83326  0.12730  1.0000
  W   W1206     1.0  0.77686  0.83270  0.25461  1.0000
  S   S2503     1.0  0.77406  0.82874  0.38191  1.0000
  S   S2504     1.0  0.77406  0.82874  0.12730  1.0000
  W   W1207     1.0  0.78424  0.82819  0.25461  1.0000
  S   S2505     1.0  0.78144  0.82423  0.38191  1.0000
  S   S2506     1.0  0.78144  0.82423  0.12730  1.0000
  W   W1208     1.0  0.79162  0.82368  0.25461  1.0000
  S   S2507     1.0  0.78881  0.81971  0.38191  1.0000
  S   S2508     1.0  0.78881  0.81971  0.12730  1.0000
  W   W1209     1.0  0.79899  0.81916  0.25461  1.0000
  S   S2509     1.0  0.79619  0.81520  0.38191  1.0000
  S   S2510     1.0  0.79619  0.81520  0.12730  1.0000
  W   W1210     1.0  0.80637  0.81465  0.25461  1.0000
  S   S2511     1.0  0.80357  0.81069  0.38191  1.0000
  S   S2512     1.0  0.80357  0.81069  0.12730  1.0000
  W   W1211     1.0  0.81375  0.81013  0.25461  1.0000
  S   S2513     1.0  0.81095  0.80617  0.38191  1.0000
  S   S2514     1.0  0.81095  0.80617  0.12730  1.0000
  W   W1212     1.0  0.82113  0.80562  0.25461  1.0000
  S   S2515     1.0  0.81832  0.80166  0.38191  1.0000
  S   S2516     1.0  0.81832  0.80166  0.12730  1.0000
  W   W1213     1.0  0.82850  0.80110  0.25461  1.0000
  S   S2517     1.0  0.82570  0.79714  0.38191  1.0000
  S   S2518     1.0  0.82570  0.79714  0.12730  1.0000
  W   W1214     1.0  0.83588  0.79659  0.25461  1.0000
  S   S2519     1.0  0.83308  0.79263  0.38191  1.0000
  S   S2520     1.0  0.83308  0.79263  0.12730  1.0000
  W   W1215     1.0  0.84326  0.79207  0.25461  1.0000
  S   S2521     1.0  0.84045  0.78811  0.38191  1.0000
  S   S2522     1.0  0.84045  0.78811  0.12730  1.0000
  W   W1216     1.0  0.85063  0.78756  0.25461  1.0000
  S   S2523     1.0  0.84783  0.78360  0.38191  1.0000
  S   S2524     1.0  0.84783  0.78360  0.12730  1.0000
  W   W1217     1.0  0.85801  0.78304  0.25461  1.0000
  S   S2525     1.0  0.85521  0.77908  0.38191  1.0000
  S   S2526     1.0  0.85521  0.77908  0.12730  1.0000
  W   W1218     1.0  0.86539  0.77853  0.25461  1.0000
  S   S2527     1.0  0.86259  0.77457  0.38191  1.0000
  S   S2528     1.0  0.86259  0.77457  0.12730  1.0000
  W   W1219     1.0  0.87277  0.77402  0.25461  1.0000
  S   S2529     1.0  0.86996  0.77006  0.38191  1.0000
  S   S2530     1.0  0.86996  0.77006  0.12730  1.0000
  W   W1220     1.0  0.88014  0.76950  0.25461  1.0000
  S   S2531     1.0  0.87734  0.76554  0.38191  1.0000
  S   S2532     1.0  0.87734  0.76554  0.12730  1.0000
  W   W1221     1.0  0.88752  0.76499  0.25461  1.0000
  S   S2533     1.0  0.88472  0.76103  0.38191  1.0000
  S   S2534     1.0  0.88472  0.76103  0.12730  1.0000
  W   W1222     1.0  0.89490  0.76047  0.25461  1.0000
  S   S2535     1.0  0.89209  0.75651  0.38191  1.0000
  S   S2536     1.0  0.89209  0.75651  0.12730  1.0000
  W   W1223     1.0  0.90228  0.75596  0.25461  1.0000
  S   S2537     1.0  0.89947  0.75200  0.38191  1.0000
  S   S2538     1.0  0.89947  0.75200  0.12730  1.0000
  W   W1224     1.0  0.90965  0.75144  0.25461  1.0000
  S   S2539     1.0  0.90685  0.74748  0.38191  1.0000
  S   S2540     1.0  0.90685  0.74748  0.12730  1.0000
  W   W1225     1.0  0.91703  0.74693  0.25461  1.0000
  S   S2541     1.0  0.91423  0.74297  0.38191  1.0000
  S   S2542     1.0  0.91423  0.74297  0.12730  1.0000
  W   W1226     1.0  0.92441  0.74241  0.25461  1.0000
  S   S2543     1.0  0.92160  0.73845  0.38191  1.0000
  S   S2544     1.0  0.92160  0.73845  0.12730  1.0000
  W   W1227     1.0  0.93178  0.73790  0.25461  1.0000
  S   S2545     1.0  0.92898  0.73394  0.38191  1.0000
  S   S2546     1.0  0.92898  0.73394  0.12730  1.0000
  W   W1228     1.0  0.93916  0.73338  0.25461  1.0000
  S   S2547     1.0  0.93636  0.72942  0.38191  1.0000
  S   S2548     1.0  0.93636  0.72942  0.12730  1.0000
  W   W1229     1.0  0.94654  0.72887  0.25461  1.0000
  S   S2549     1.0  0.94374  0.72491  0.38191  1.0000
  S   S2550     1.0  0.94374  0.72491  0.12730  1.0000
  W   W1230     1.0  0.95392  0.72436  0.25461  1.0000
  S   S2551     1.0  0.95111  0.72040  0.38191  1.0000
  S   S2552     1.0  0.95111  0.72040  0.12730  1.0000
  W   W1231     1.0  0.96129  0.71984  0.25461  1.0000
  S   S2553     1.0  0.95849  0.71588  0.38191  1.0000
  S   S2554     1.0  0.95849  0.71588  0.12730  1.0000
  W   W1232     1.0  0.96867  0.71533  0.25461  1.0000
  S   S2555     1.0  0.96587  0.71137  0.38191  1.0000
  S   S2556     1.0  0.96587  0.71137  0.12730  1.0000
  W   W1233     1.0  0.97605  0.71081  0.25461  1.0000
  S   S2557     1.0  0.97324  0.70685  0.38191  1.0000
  S   S2558     1.0  0.97324  0.70685  0.12730  1.0000
  W   W1234     1.0  0.98342  0.70630  0.25461  1.0000
  S   S2559     1.0  0.98062  0.70234  0.38191  1.0000
  S   S2560     1.0  0.98062  0.70234  0.12730  1.0000
  W   W1235     1.0  0.99080  0.70178  0.25461  1.0000
  S   S2561     1.0  0.98800  0.69782  0.38191  1.0000
  S   S2562     1.0  0.98800  0.69782  0.12730  1.0000
  W   W1236     1.0  0.99818  0.69727  0.25461  1.0000
  S   S2563     1.0  0.99538  0.69331  0.38191  1.0000
  S   S2564     1.0  0.99538  0.69331  0.12730  1.0000
  S   S2565     1.0  0.48583  0.99661  0.38191  1.0000
  S   S2566     1.0  0.48583  0.99661  0.12730  1.0000
  W   W1237     1.0  0.49601  0.99606  0.25461  1.0000
  S   S2567     1.0  0.49321  0.99210  0.38191  1.0000
  S   S2568     1.0  0.49321  0.99210  0.12730  1.0000
  W   W1238     1.0  0.50339  0.99154  0.25461  1.0000
  S   S2569     1.0  0.50059  0.98758  0.38191  1.0000
  S   S2570     1.0  0.50059  0.98758  0.12730  1.0000
  W   W1239     1.0  0.51077  0.98703  0.25461  1.0000
  S   S2571     1.0  0.50796  0.98307  0.38191  1.0000
  S   S2572     1.0  0.50796  0.98307  0.12730  1.0000
  W   W1240     1.0  0.51814  0.98251  0.25461  1.0000
  S   S2573     1.0  0.51534  0.97855  0.38191  1.0000
  S   S2574     1.0  0.51534  0.97855  0.12730  1.0000
  W   W1241     1.0  0.52552  0.97800  0.25461  1.0000
  S   S2575     1.0  0.52272  0.97404  0.38191  1.0000
  S   S2576     1.0  0.52272  0.97404  0.12730  1.0000
  W   W1242     1.0  0.53290  0.97349  0.25461  1.0000
  S   S2577     1.0  0.53010  0.96953  0.38191  1.0000
  S   S2578     1.0  0.53010  0.96953  0.12730  1.0000
  W   W1243     1.0  0.54028  0.96897  0.25461  1.0000
  S   S2579     1.0  0.53747  0.96501  0.38191  1.0000
  S   S2580     1.0  0.53747  0.96501  0.12730  1.0000
  W   W1244     1.0  0.54765  0.96446  0.25461  1.0000
  S   S2581     1.0  0.54485  0.96050  0.38191  1.0000
  S   S2582     1.0  0.54485  0.96050  0.12730  1.0000
  W   W1245     1.0  0.55503  0.95994  0.25461  1.0000
  S   S2583     1.0  0.55223  0.95598  0.38191  1.0000
  S   S2584     1.0  0.55223  0.95598  0.12730  1.0000
  W   W1246     1.0  0.56241  0.95543  0.25461  1.0000
  S   S2585     1.0  0.55960  0.95147  0.38191  1.0000
  S   S2586     1.0  0.55960  0.95147  0.12730  1.0000
  W   W1247     1.0  0.56978  0.95091  0.25461  1.0000
  S   S2587     1.0  0.56698  0.94695  0.38191  1.0000
  S   S2588     1.0  0.56698  0.94695  0.12730  1.0000
  W   W1248     1.0  0.57716  0.94640  0.25461  1.0000
  S   S2589     1.0  0.57436  0.94244  0.38191  1.0000
  S   S2590     1.0  0.57436  0.94244  0.12730  1.0000
  W   W1249     1.0  0.58454  0.94188  0.25461  1.0000
  S   S2591     1.0  0.58174  0.93792  0.38191  1.0000
  S   S2592     1.0  0.58174  0.93792  0.12730  1.0000
  W   W1250     1.0  0.59192  0.93737  0.25461  1.0000
  S   S2593     1.0  0.58911  0.93341  0.38191  1.0000
  S   S2594     1.0  0.58911  0.93341  0.12730  1.0000
  W   W1251     1.0  0.59929  0.93285  0.25461  1.0000
  S   S2595     1.0  0.59649  0.92889  0.38191  1.0000
  S   S2596     1.0  0.59649  0.92889  0.12730  1.0000
  W   W1252     1.0  0.60667  0.92834  0.25461  1.0000
  S   S2597     1.0  0.60387  0.92438  0.38191  1.0000
  S   S2598     1.0  0.60387  0.92438  0.12730  1.0000
  W   W1253     1.0  0.61405  0.92383  0.25461  1.0000
  S   S2599     1.0  0.61124  0.91987  0.38191  1.0000
  S   S2600     1.0  0.61124  0.91987  0.12730  1.0000
  W   W1254     1.0  0.62142  0.91931  0.25461  1.0000
  S   S2601     1.0  0.61862  0.91535  0.38191  1.0000
  S   S2602     1.0  0.61862  0.91535  0.12730  1.0000
  W   W1255     1.0  0.62880  0.91480  0.25461  1.0000
  S   S2603     1.0  0.62600  0.91084  0.38191  1.0000
  S   S2604     1.0  0.62600  0.91084  0.12730  1.0000
  W   W1256     1.0  0.63618  0.91028  0.25461  1.0000
  S   S2605     1.0  0.63338  0.90632  0.38191  1.0000
  S   S2606     1.0  0.63338  0.90632  0.12730  1.0000
  W   W1257     1.0  0.64356  0.90577  0.25461  1.0000
  S   S2607     1.0  0.64075  0.90181  0.38191  1.0000
  S   S2608     1.0  0.64075  0.90181  0.12730  1.0000
  W   W1258     1.0  0.65093  0.90125  0.25461  1.0000
  S   S2609     1.0  0.64813  0.89729  0.38191  1.0000
  S   S2610     1.0  0.64813  0.89729  0.12730  1.0000
  W   W1259     1.0  0.65831  0.89674  0.25461  1.0000
  S   S2611     1.0  0.65551  0.89278  0.38191  1.0000
  S   S2612     1.0  0.65551  0.89278  0.12730  1.0000
  W   W1260     1.0  0.66569  0.89222  0.25461  1.0000
  S   S2613     1.0  0.66289  0.88826  0.38191  1.0000
  S   S2614     1.0  0.66289  0.88826  0.12730  1.0000
  W   W1261     1.0  0.67307  0.88771  0.25461  1.0000
  S   S2615     1.0  0.67026  0.88375  0.38191  1.0000
  S   S2616     1.0  0.67026  0.88375  0.12730  1.0000
  W   W1262     1.0  0.68044  0.88320  0.25461  1.0000
  S   S2617     1.0  0.67764  0.87923  0.38191  1.0000
  S   S2618     1.0  0.67764  0.87923  0.12730  1.0000
  W   W1263     1.0  0.68782  0.87868  0.25461  1.0000
  S   S2619     1.0  0.68502  0.87472  0.38191  1.0000
  S   S2620     1.0  0.68502  0.87472  0.12730  1.0000
  W   W1264     1.0  0.69520  0.87417  0.25461  1.0000
  S   S2621     1.0  0.69239  0.87021  0.38191  1.0000
  S   S2622     1.0  0.69239  0.87021  0.12730  1.0000
  W   W1265     1.0  0.70257  0.86965  0.25461  1.0000
  S   S2623     1.0  0.69977  0.86569  0.38191  1.0000
  S   S2624     1.0  0.69977  0.86569  0.12730  1.0000
  W   W1266     1.0  0.70995  0.86514  0.25461  1.0000
  S   S2625     1.0  0.70715  0.86118  0.38191  1.0000
  S   S2626     1.0  0.70715  0.86118  0.12730  1.0000
  W   W1267     1.0  0.71733  0.86062  0.25461  1.0000
  S   S2627     1.0  0.71453  0.85666  0.38191  1.0000
  S   S2628     1.0  0.71453  0.85666  0.12730  1.0000
  W   W1268     1.0  0.72471  0.85611  0.25461  1.0000
  S   S2629     1.0  0.72190  0.85215  0.38191  1.0000
  S   S2630     1.0  0.72190  0.85215  0.12730  1.0000
  W   W1269     1.0  0.73208  0.85159  0.25461  1.0000
  S   S2631     1.0  0.72928  0.84763  0.38191  1.0000
  S   S2632     1.0  0.72928  0.84763  0.12730  1.0000
  W   W1270     1.0  0.73946  0.84708  0.25461  1.0000
  S   S2633     1.0  0.73666  0.84312  0.38191  1.0000
  S   S2634     1.0  0.73666  0.84312  0.12730  1.0000
  W   W1271     1.0  0.74684  0.84256  0.25461  1.0000
  S   S2635     1.0  0.74403  0.83860  0.38191  1.0000
  S   S2636     1.0  0.74403  0.83860  0.12730  1.0000
  W   W1272     1.0  0.75421  0.83805  0.25461  1.0000
  S   S2637     1.0  0.75141  0.83409  0.38191  1.0000
  S   S2638     1.0  0.75141  0.83409  0.12730  1.0000
  W   W1273     1.0  0.76159  0.83354  0.25461  1.0000
  S   S2639     1.0  0.75879  0.82957  0.38191  1.0000
  S   S2640     1.0  0.75879  0.82957  0.12730  1.0000
  W   W1274     1.0  0.76897  0.82902  0.25461  1.0000
  S   S2641     1.0  0.76617  0.82506  0.38191  1.0000
  S   S2642     1.0  0.76617  0.82506  0.12730  1.0000
  W   W1275     1.0  0.77635  0.82451  0.25461  1.0000
  S   S2643     1.0  0.77354  0.82055  0.38191  1.0000
  S   S2644     1.0  0.77354  0.82055  0.12730  1.0000
  W   W1276     1.0  0.78372  0.81999  0.25461  1.0000
  S   S2645     1.0  0.78092  0.81603  0.38191  1.0000
  S   S2646     1.0  0.78092  0.81603  0.12730  1.0000
  W   W1277     1.0  0.79110  0.81548  0.25461  1.0000
  S   S2647     1.0  0.78830  0.81152  0.38191  1.0000
  S   S2648     1.0  0.78830  0.81152  0.12730  1.0000
  W   W1278     1.0  0.79848  0.81096  0.25461  1.0000
  S   S2649     1.0  0.79568  0.80700  0.38191  1.0000
  S   S2650     1.0  0.79568  0.80700  0.12730  1.0000
  W   W1279     1.0  0.80586  0.80645  0.25461  1.0000
  S   S2651     1.0  0.80305  0.80249  0.38191  1.0000
  S   S2652     1.0  0.80305  0.80249  0.12730  1.0000
  W   W1280     1.0  0.81323  0.80193  0.25461  1.0000
  S   S2653     1.0  0.81043  0.79797  0.38191  1.0000
  S   S2654     1.0  0.81043  0.79797  0.12730  1.0000
  W   W1281     1.0  0.82061  0.79742  0.25461  1.0000
  S   S2655     1.0  0.81781  0.79346  0.38191  1.0000
  S   S2656     1.0  0.81781  0.79346  0.12730  1.0000
  W   W1282     1.0  0.82799  0.79290  0.25461  1.0000
  S   S2657     1.0  0.82518  0.78894  0.38191  1.0000
  S   S2658     1.0  0.82518  0.78894  0.12730  1.0000
  W   W1283     1.0  0.83536  0.78839  0.25461  1.0000
  S   S2659     1.0  0.83256  0.78443  0.38191  1.0000
  S   S2660     1.0  0.83256  0.78443  0.12730  1.0000
  W   W1284     1.0  0.84274  0.78388  0.25461  1.0000
  S   S2661     1.0  0.83994  0.77992  0.38191  1.0000
  S   S2662     1.0  0.83994  0.77992  0.12730  1.0000
  W   W1285     1.0  0.85012  0.77936  0.25461  1.0000
  S   S2663     1.0  0.84732  0.77540  0.38191  1.0000
  S   S2664     1.0  0.84732  0.77540  0.12730  1.0000
  W   W1286     1.0  0.85750  0.77485  0.25461  1.0000
  S   S2665     1.0  0.85469  0.77089  0.38191  1.0000
  S   S2666     1.0  0.85469  0.77089  0.12730  1.0000
  W   W1287     1.0  0.86487  0.77033  0.25461  1.0000
  S   S2667     1.0  0.86207  0.76637  0.38191  1.0000
  S   S2668     1.0  0.86207  0.76637  0.12730  1.0000
  W   W1288     1.0  0.87225  0.76582  0.25461  1.0000
  S   S2669     1.0  0.86945  0.76186  0.38191  1.0000
  S   S2670     1.0  0.86945  0.76186  0.12730  1.0000
  W   W1289     1.0  0.87963  0.76130  0.25461  1.0000
  S   S2671     1.0  0.87682  0.75734  0.38191  1.0000
  S   S2672     1.0  0.87682  0.75734  0.12730  1.0000
  W   W1290     1.0  0.88700  0.75679  0.25461  1.0000
  S   S2673     1.0  0.88420  0.75283  0.38191  1.0000
  S   S2674     1.0  0.88420  0.75283  0.12730  1.0000
  W   W1291     1.0  0.89438  0.75227  0.25461  1.0000
  S   S2675     1.0  0.89158  0.74831  0.38191  1.0000
  S   S2676     1.0  0.89158  0.74831  0.12730  1.0000
  W   W1292     1.0  0.90176  0.74776  0.25461  1.0000
  S   S2677     1.0  0.89896  0.74380  0.38191  1.0000
  S   S2678     1.0  0.89896  0.74380  0.12730  1.0000
  W   W1293     1.0  0.90914  0.74324  0.25461  1.0000
  S   S2679     1.0  0.90633  0.73928  0.38191  1.0000
  S   S2680     1.0  0.90633  0.73928  0.12730  1.0000
  W   W1294     1.0  0.91651  0.73873  0.25461  1.0000
  S   S2681     1.0  0.91371  0.73477  0.38191  1.0000
  S   S2682     1.0  0.91371  0.73477  0.12730  1.0000
  W   W1295     1.0  0.92389  0.73422  0.25461  1.0000
  S   S2683     1.0  0.92109  0.73026  0.38191  1.0000
  S   S2684     1.0  0.92109  0.73026  0.12730  1.0000
  W   W1296     1.0  0.93127  0.72970  0.25461  1.0000
  S   S2685     1.0  0.92847  0.72574  0.38191  1.0000
  S   S2686     1.0  0.92847  0.72574  0.12730  1.0000
  W   W1297     1.0  0.93865  0.72519  0.25461  1.0000
  S   S2687     1.0  0.93584  0.72123  0.38191  1.0000
  S   S2688     1.0  0.93584  0.72123  0.12730  1.0000
  W   W1298     1.0  0.94602  0.72067  0.25461  1.0000
  S   S2689     1.0  0.94322  0.71671  0.38191  1.0000
  S   S2690     1.0  0.94322  0.71671  0.12730  1.0000
  W   W1299     1.0  0.95340  0.71616  0.25461  1.0000
  S   S2691     1.0  0.95060  0.71220  0.38191  1.0000
  S   S2692     1.0  0.95060  0.71220  0.12730  1.0000
  W   W1300     1.0  0.96078  0.71164  0.25461  1.0000
  S   S2693     1.0  0.95797  0.70768  0.38191  1.0000
  S   S2694     1.0  0.95797  0.70768  0.12730  1.0000
  W   W1301     1.0  0.96815  0.70713  0.25461  1.0000
  S   S2695     1.0  0.96535  0.70317  0.38191  1.0000
  S   S2696     1.0  0.96535  0.70317  0.12730  1.0000
  W   W1302     1.0  0.97553  0.70261  0.25461  1.0000
  S   S2697     1.0  0.97273  0.69865  0.38191  1.0000
  S   S2698     1.0  0.97273  0.69865  0.12730  1.0000
  W   W1303     1.0  0.98291  0.69810  0.25461  1.0000
  S   S2699     1.0  0.98011  0.69414  0.38191  1.0000
  S   S2700     1.0  0.98011  0.69414  0.12730  1.0000
  W   W1304     1.0  0.99029  0.69359  0.25461  1.0000
  S   S2701     1.0  0.98748  0.68962  0.38191  1.0000
  S   S2702     1.0  0.98748  0.68962  0.12730  1.0000
  W   W1305     1.0  0.99766  0.68907  0.25461  1.0000
  S   S2703     1.0  0.99486  0.68511  0.38191  1.0000
  S   S2704     1.0  0.99486  0.68511  0.12730  1.0000
  S   S2705     1.0  0.47056  0.99744  0.38191  1.0000
  S   S2706     1.0  0.47056  0.99744  0.12730  1.0000
  W   W1306     1.0  0.48074  0.99689  0.25461  1.0000
  S   S2707     1.0  0.47794  0.99293  0.38191  1.0000
  S   S2708     1.0  0.47794  0.99293  0.12730  1.0000
  W   W1307     1.0  0.48812  0.99237  0.25461  1.0000
  S   S2709     1.0  0.48532  0.98841  0.38191  1.0000
  S   S2710     1.0  0.48532  0.98841  0.12730  1.0000
  W   W1308     1.0  0.49550  0.98786  0.25461  1.0000
  S   S2711     1.0  0.49269  0.98390  0.38191  1.0000
  S   S2712     1.0  0.49269  0.98390  0.12730  1.0000
  W   W1309     1.0  0.50287  0.98335  0.25461  1.0000
  S   S2713     1.0  0.50007  0.97939  0.38191  1.0000
  S   S2714     1.0  0.50007  0.97939  0.12730  1.0000
  W   W1310     1.0  0.51025  0.97883  0.25461  1.0000
  S   S2715     1.0  0.50745  0.97487  0.38191  1.0000
  S   S2716     1.0  0.50745  0.97487  0.12730  1.0000
  W   W1311     1.0  0.51763  0.97432  0.25461  1.0000
  S   S2717     1.0  0.51482  0.97036  0.38191  1.0000
  S   S2718     1.0  0.51482  0.97036  0.12730  1.0000
  W   W1312     1.0  0.52501  0.96980  0.25461  1.0000
  S   S2719     1.0  0.52220  0.96584  0.38191  1.0000
  S   S2720     1.0  0.52220  0.96584  0.12730  1.0000
  W   W1313     1.0  0.53238  0.96529  0.25461  1.0000
  S   S2721     1.0  0.52958  0.96133  0.38191  1.0000
  S   S2722     1.0  0.52958  0.96133  0.12730  1.0000
  W   W1314     1.0  0.53976  0.96077  0.25461  1.0000
  S   S2723     1.0  0.53696  0.95681  0.38191  1.0000
  S   S2724     1.0  0.53696  0.95681  0.12730  1.0000
  W   W1315     1.0  0.54714  0.95626  0.25461  1.0000
  S   S2725     1.0  0.54433  0.95230  0.38191  1.0000
  S   S2726     1.0  0.54433  0.95230  0.12730  1.0000
  W   W1316     1.0  0.55451  0.95174  0.25461  1.0000
  S   S2727     1.0  0.55171  0.94778  0.38191  1.0000
  S   S2728     1.0  0.55171  0.94778  0.12730  1.0000
  W   W1317     1.0  0.56189  0.94723  0.25461  1.0000
  S   S2729     1.0  0.55909  0.94327  0.38191  1.0000
  S   S2730     1.0  0.55909  0.94327  0.12730  1.0000
  W   W1318     1.0  0.56927  0.94271  0.25461  1.0000
  S   S2731     1.0  0.56647  0.93875  0.38191  1.0000
  S   S2732     1.0  0.56647  0.93875  0.12730  1.0000
  W   W1319     1.0  0.57665  0.93820  0.25461  1.0000
  S   S2733     1.0  0.57384  0.93424  0.38191  1.0000
  S   S2734     1.0  0.57384  0.93424  0.12730  1.0000
  W   W1320     1.0  0.58402  0.93369  0.25461  1.0000
  S   S2735     1.0  0.58122  0.92973  0.38191  1.0000
  S   S2736     1.0  0.58122  0.92973  0.12730  1.0000
  W   W1321     1.0  0.59140  0.92917  0.25461  1.0000
  S   S2737     1.0  0.58860  0.92521  0.38191  1.0000
  S   S2738     1.0  0.58860  0.92521  0.12730  1.0000
  W   W1322     1.0  0.59878  0.92466  0.25461  1.0000
  S   S2739     1.0  0.59597  0.92070  0.38191  1.0000
  S   S2740     1.0  0.59597  0.92070  0.12730  1.0000
  W   W1323     1.0  0.60615  0.92014  0.25461  1.0000
  S   S2741     1.0  0.60335  0.91618  0.38191  1.0000
  S   S2742     1.0  0.60335  0.91618  0.12730  1.0000
  W   W1324     1.0  0.61353  0.91563  0.25461  1.0000
  S   S2743     1.0  0.61073  0.91167  0.38191  1.0000
  S   S2744     1.0  0.61073  0.91167  0.12730  1.0000
  W   W1325     1.0  0.62091  0.91111  0.25461  1.0000
  S   S2745     1.0  0.61811  0.90715  0.38191  1.0000
  S   S2746     1.0  0.61811  0.90715  0.12730  1.0000
  W   W1326     1.0  0.62829  0.90660  0.25461  1.0000
  S   S2747     1.0  0.62548  0.90264  0.38191  1.0000
  S   S2748     1.0  0.62548  0.90264  0.12730  1.0000
  W   W1327     1.0  0.63566  0.90208  0.25461  1.0000
  S   S2749     1.0  0.63286  0.89812  0.38191  1.0000
  S   S2750     1.0  0.63286  0.89812  0.12730  1.0000
  W   W1328     1.0  0.64304  0.89757  0.25461  1.0000
  S   S2751     1.0  0.64024  0.89361  0.38191  1.0000
  S   S2752     1.0  0.64024  0.89361  0.12730  1.0000
  W   W1329     1.0  0.65042  0.89306  0.25461  1.0000
  S   S2753     1.0  0.64761  0.88909  0.38191  1.0000
  S   S2754     1.0  0.64761  0.88909  0.12730  1.0000
  W   W1330     1.0  0.65779  0.88854  0.25461  1.0000
  S   S2755     1.0  0.65499  0.88458  0.38191  1.0000
  S   S2756     1.0  0.65499  0.88458  0.12730  1.0000
  W   W1331     1.0  0.66517  0.88403  0.25461  1.0000
  S   S2757     1.0  0.66237  0.88007  0.38191  1.0000
  S   S2758     1.0  0.66237  0.88007  0.12730  1.0000
  W   W1332     1.0  0.67255  0.87951  0.25461  1.0000
  S   S2759     1.0  0.66975  0.87555  0.38191  1.0000
  S   S2760     1.0  0.66975  0.87555  0.12730  1.0000
  W   W1333     1.0  0.67993  0.87500  0.25461  1.0000
  S   S2761     1.0  0.67712  0.87104  0.38191  1.0000
  S   S2762     1.0  0.67712  0.87104  0.12730  1.0000
  W   W1334     1.0  0.68730  0.87048  0.25461  1.0000
  S   S2763     1.0  0.68450  0.86652  0.38191  1.0000
  S   S2764     1.0  0.68450  0.86652  0.12730  1.0000
  W   W1335     1.0  0.69468  0.86597  0.25461  1.0000
  S   S2765     1.0  0.69188  0.86201  0.38191  1.0000
  S   S2766     1.0  0.69188  0.86201  0.12730  1.0000
  W   W1336     1.0  0.70206  0.86145  0.25461  1.0000
  S   S2767     1.0  0.69926  0.85749  0.38191  1.0000
  S   S2768     1.0  0.69926  0.85749  0.12730  1.0000
  W   W1337     1.0  0.70944  0.85694  0.25461  1.0000
  S   S2769     1.0  0.70663  0.85298  0.38191  1.0000
  S   S2770     1.0  0.70663  0.85298  0.12730  1.0000
  W   W1338     1.0  0.71681  0.85242  0.25461  1.0000
  S   S2771     1.0  0.71401  0.84846  0.38191  1.0000
  S   S2772     1.0  0.71401  0.84846  0.12730  1.0000
  W   W1339     1.0  0.72419  0.84791  0.25461  1.0000
  S   S2773     1.0  0.72139  0.84395  0.38191  1.0000
  S   S2774     1.0  0.72139  0.84395  0.12730  1.0000
  W   W1340     1.0  0.73157  0.84340  0.25461  1.0000
  S   S2775     1.0  0.72876  0.83943  0.38191  1.0000
  S   S2776     1.0  0.72876  0.83943  0.12730  1.0000
  W   W1341     1.0  0.73894  0.83888  0.25461  1.0000
  S   S2777     1.0  0.73614  0.83492  0.38191  1.0000
  S   S2778     1.0  0.73614  0.83492  0.12730  1.0000
  W   W1342     1.0  0.74632  0.83437  0.25461  1.0000
  S   S2779     1.0  0.74352  0.83041  0.38191  1.0000
  S   S2780     1.0  0.74352  0.83041  0.12730  1.0000
  W   W1343     1.0  0.75370  0.82985  0.25461  1.0000
  S   S2781     1.0  0.75090  0.82589  0.38191  1.0000
  S   S2782     1.0  0.75090  0.82589  0.12730  1.0000
  W   W1344     1.0  0.76108  0.82534  0.25461  1.0000
  S   S2783     1.0  0.75827  0.82138  0.38191  1.0000
  S   S2784     1.0  0.75827  0.82138  0.12730  1.0000
  W   W1345     1.0  0.76845  0.82082  0.25461  1.0000
  S   S2785     1.0  0.76565  0.81686  0.38191  1.0000
  S   S2786     1.0  0.76565  0.81686  0.12730  1.0000
  W   W1346     1.0  0.77583  0.81631  0.25461  1.0000
  S   S2787     1.0  0.77303  0.81235  0.38191  1.0000
  S   S2788     1.0  0.77303  0.81235  0.12730  1.0000
  W   W1347     1.0  0.78321  0.81179  0.25461  1.0000
  S   S2789     1.0  0.78040  0.80783  0.38191  1.0000
  S   S2790     1.0  0.78040  0.80783  0.12730  1.0000
  W   W1348     1.0  0.79058  0.80728  0.25461  1.0000
  S   S2791     1.0  0.78778  0.80332  0.38191  1.0000
  S   S2792     1.0  0.78778  0.80332  0.12730  1.0000
  W   W1349     1.0  0.79796  0.80276  0.25461  1.0000
  S   S2793     1.0  0.79516  0.79880  0.38191  1.0000
  S   S2794     1.0  0.79516  0.79880  0.12730  1.0000
  W   W1350     1.0  0.80534  0.79825  0.25461  1.0000
  S   S2795     1.0  0.80254  0.79429  0.38191  1.0000
  S   S2796     1.0  0.80254  0.79429  0.12730  1.0000
  W   W1351     1.0  0.81272  0.79374  0.25461  1.0000
  S   S2797     1.0  0.80991  0.78978  0.38191  1.0000
  S   S2798     1.0  0.80991  0.78978  0.12730  1.0000
  W   W1352     1.0  0.82009  0.78922  0.25461  1.0000
  S   S2799     1.0  0.81729  0.78526  0.38191  1.0000
  S   S2800     1.0  0.81729  0.78526  0.12730  1.0000
  W   W1353     1.0  0.82747  0.78471  0.25461  1.0000
  S   S2801     1.0  0.82467  0.78075  0.38191  1.0000
  S   S2802     1.0  0.82467  0.78075  0.12730  1.0000
  W   W1354     1.0  0.83485  0.78019  0.25461  1.0000
  S   S2803     1.0  0.83205  0.77623  0.38191  1.0000
  S   S2804     1.0  0.83205  0.77623  0.12730  1.0000
  W   W1355     1.0  0.84223  0.77568  0.25461  1.0000
  S   S2805     1.0  0.83942  0.77172  0.38191  1.0000
  S   S2806     1.0  0.83942  0.77172  0.12730  1.0000
  W   W1356     1.0  0.84960  0.77116  0.25461  1.0000
  S   S2807     1.0  0.84680  0.76720  0.38191  1.0000
  S   S2808     1.0  0.84680  0.76720  0.12730  1.0000
  W   W1357     1.0  0.85698  0.76665  0.25461  1.0000
  S   S2809     1.0  0.85418  0.76269  0.38191  1.0000
  S   S2810     1.0  0.85418  0.76269  0.12730  1.0000
  W   W1358     1.0  0.86436  0.76213  0.25461  1.0000
  S   S2811     1.0  0.86155  0.75817  0.38191  1.0000
  S   S2812     1.0  0.86155  0.75817  0.12730  1.0000
  W   W1359     1.0  0.87173  0.75762  0.25461  1.0000
  S   S2813     1.0  0.86893  0.75366  0.38191  1.0000
  S   S2814     1.0  0.86893  0.75366  0.12730  1.0000
  W   W1360     1.0  0.87911  0.75310  0.25461  1.0000
  S   S2815     1.0  0.87631  0.74914  0.38191  1.0000
  S   S2816     1.0  0.87631  0.74914  0.12730  1.0000
  W   W1361     1.0  0.88649  0.74859  0.25461  1.0000
  S   S2817     1.0  0.88369  0.74463  0.38191  1.0000
  S   S2818     1.0  0.88369  0.74463  0.12730  1.0000
  W   W1362     1.0  0.89387  0.74408  0.25461  1.0000
  S   S2819     1.0  0.89106  0.74012  0.38191  1.0000
  S   S2820     1.0  0.89106  0.74012  0.12730  1.0000
  W   W1363     1.0  0.90124  0.73956  0.25461  1.0000
  S   S2821     1.0  0.89844  0.73560  0.38191  1.0000
  S   S2822     1.0  0.89844  0.73560  0.12730  1.0000
  W   W1364     1.0  0.90862  0.73505  0.25461  1.0000
  S   S2823     1.0  0.90582  0.73109  0.38191  1.0000
  S   S2824     1.0  0.90582  0.73109  0.12730  1.0000
  W   W1365     1.0  0.91600  0.73053  0.25461  1.0000
  S   S2825     1.0  0.91319  0.72657  0.38191  1.0000
  S   S2826     1.0  0.91319  0.72657  0.12730  1.0000
  W   W1366     1.0  0.92337  0.72602  0.25461  1.0000
  S   S2827     1.0  0.92057  0.72206  0.38191  1.0000
  S   S2828     1.0  0.92057  0.72206  0.12730  1.0000
  W   W1367     1.0  0.93075  0.72150  0.25461  1.0000
  S   S2829     1.0  0.92795  0.71754  0.38191  1.0000
  S   S2830     1.0  0.92795  0.71754  0.12730  1.0000
  W   W1368     1.0  0.93813  0.71699  0.25461  1.0000
  S   S2831     1.0  0.93533  0.71303  0.38191  1.0000
  S   S2832     1.0  0.93533  0.71303  0.12730  1.0000
  W   W1369     1.0  0.94551  0.71247  0.25461  1.0000
  S   S2833     1.0  0.94270  0.70851  0.38191  1.0000
  S   S2834     1.0  0.94270  0.70851  0.12730  1.0000
  W   W1370     1.0  0.95288  0.70796  0.25461  1.0000
  S   S2835     1.0  0.95008  0.70400  0.38191  1.0000
  S   S2836     1.0  0.95008  0.70400  0.12730  1.0000
  W   W1371     1.0  0.96026  0.70345  0.25461  1.0000
  S   S2837     1.0  0.95746  0.69948  0.38191  1.0000
  S   S2838     1.0  0.95746  0.69948  0.12730  1.0000
  W   W1372     1.0  0.96764  0.69893  0.25461  1.0000
  S   S2839     1.0  0.96484  0.69497  0.38191  1.0000
  S   S2840     1.0  0.96484  0.69497  0.12730  1.0000
  W   W1373     1.0  0.97502  0.69442  0.25461  1.0000
  S   S2841     1.0  0.97221  0.69046  0.38191  1.0000
  S   S2842     1.0  0.97221  0.69046  0.12730  1.0000
  W   W1374     1.0  0.98239  0.68990  0.25461  1.0000
  S   S2843     1.0  0.97959  0.68594  0.38191  1.0000
  S   S2844     1.0  0.97959  0.68594  0.12730  1.0000
  W   W1375     1.0  0.98977  0.68539  0.25461  1.0000
  S   S2845     1.0  0.98697  0.68143  0.38191  1.0000
  S   S2846     1.0  0.98697  0.68143  0.12730  1.0000
  W   W1376     1.0  0.99715  0.68087  0.25461  1.0000
  S   S2847     1.0  0.99434  0.67691  0.38191  1.0000
  S   S2848     1.0  0.99434  0.67691  0.12730  1.0000
  S   S2849     1.0  0.45529  0.99827  0.38191  1.0000
  S   S2850     1.0  0.45529  0.99827  0.12730  1.0000
  W   W1377     1.0  0.46547  0.99772  0.25461  1.0000
  S   S2851     1.0  0.46267  0.99376  0.38191  1.0000
  S   S2852     1.0  0.46267  0.99376  0.12730  1.0000
  W   W1378     1.0  0.47285  0.99321  0.25461  1.0000
  S   S2853     1.0  0.47005  0.98925  0.38191  1.0000
  S   S2854     1.0  0.47005  0.98925  0.12730  1.0000
  W   W1379     1.0  0.48023  0.98869  0.25461  1.0000
  S   S2855     1.0  0.47742  0.98473  0.38191  1.0000
  S   S2856     1.0  0.47742  0.98473  0.12730  1.0000
  W   W1380     1.0  0.48760  0.98418  0.25461  1.0000
  S   S2857     1.0  0.48480  0.98022  0.38191  1.0000
  S   S2858     1.0  0.48480  0.98022  0.12730  1.0000
  W   W1381     1.0  0.49498  0.97966  0.25461  1.0000
  S   S2859     1.0  0.49218  0.97570  0.38191  1.0000
  S   S2860     1.0  0.49218  0.97570  0.12730  1.0000
  W   W1382     1.0  0.50236  0.97515  0.25461  1.0000
  S   S2861     1.0  0.49955  0.97119  0.38191  1.0000
  S   S2862     1.0  0.49955  0.97119  0.12730  1.0000
  W   W1383     1.0  0.50973  0.97063  0.25461  1.0000
  S   S2863     1.0  0.50693  0.96667  0.38191  1.0000
  S   S2864     1.0  0.50693  0.96667  0.12730  1.0000
  W   W1384     1.0  0.51711  0.96612  0.25461  1.0000
  S   S2865     1.0  0.51431  0.96216  0.38191  1.0000
  S   S2866     1.0  0.51431  0.96216  0.12730  1.0000
  W   W1385     1.0  0.52449  0.96160  0.25461  1.0000
  S   S2867     1.0  0.52169  0.95764  0.38191  1.0000
  S   S2868     1.0  0.52169  0.95764  0.12730  1.0000
  W   W1386     1.0  0.53187  0.95709  0.25461  1.0000
  S   S2869     1.0  0.52906  0.95313  0.38191  1.0000
  S   S2870     1.0  0.52906  0.95313  0.12730  1.0000
  W   W1387     1.0  0.53924  0.95258  0.25461  1.0000
  S   S2871     1.0  0.53644  0.94861  0.38191  1.0000
  S   S2872     1.0  0.53644  0.94861  0.12730  1.0000
  W   W1388     1.0  0.54662  0.94806  0.25461  1.0000
  S   S2873     1.0  0.54382  0.94410  0.38191  1.0000
  S   S2874     1.0  0.54382  0.94410  0.12730  1.0000
  W   W1389     1.0  0.55400  0.94355  0.25461  1.0000
  S   S2875     1.0  0.55119  0.93959  0.38191  1.0000
  S   S2876     1.0  0.55119  0.93959  0.12730  1.0000
  W   W1390     1.0  0.56138  0.93903  0.25461  1.0000
  S   S2877     1.0  0.55857  0.93507  0.38191  1.0000
  S   S2878     1.0  0.55857  0.93507  0.12730  1.0000
  W   W1391     1.0  0.56875  0.93452  0.25461  1.0000
  S   S2879     1.0  0.56595  0.93056  0.38191  1.0000
  S   S2880     1.0  0.56595  0.93056  0.12730  1.0000
  W   W1392     1.0  0.57613  0.93000  0.25461  1.0000
  S   S2881     1.0  0.57333  0.92604  0.38191  1.0000
  S   S2882     1.0  0.57333  0.92604  0.12730  1.0000
  W   W1393     1.0  0.58351  0.92549  0.25461  1.0000
  S   S2883     1.0  0.58070  0.92153  0.38191  1.0000
  S   S2884     1.0  0.58070  0.92153  0.12730  1.0000
  W   W1394     1.0  0.59088  0.92097  0.25461  1.0000
  S   S2885     1.0  0.58808  0.91701  0.38191  1.0000
  S   S2886     1.0  0.58808  0.91701  0.12730  1.0000
  W   W1395     1.0  0.59826  0.91646  0.25461  1.0000
  S   S2887     1.0  0.59546  0.91250  0.38191  1.0000
  S   S2888     1.0  0.59546  0.91250  0.12730  1.0000
  W   W1396     1.0  0.60564  0.91194  0.25461  1.0000
  S   S2889     1.0  0.60284  0.90798  0.38191  1.0000
  S   S2890     1.0  0.60284  0.90798  0.12730  1.0000
  W   W1397     1.0  0.61302  0.90743  0.25461  1.0000
  S   S2891     1.0  0.61021  0.90347  0.38191  1.0000
  S   S2892     1.0  0.61021  0.90347  0.12730  1.0000
  W   W1398     1.0  0.62039  0.90292  0.25461  1.0000
  S   S2893     1.0  0.61759  0.89895  0.38191  1.0000
  S   S2894     1.0  0.61759  0.89895  0.12730  1.0000
  W   W1399     1.0  0.62777  0.89840  0.25461  1.0000
  S   S2895     1.0  0.62497  0.89444  0.38191  1.0000
  S   S2896     1.0  0.62497  0.89444  0.12730  1.0000
  W   W1400     1.0  0.63515  0.89389  0.25461  1.0000
  S   S2897     1.0  0.63234  0.88993  0.38191  1.0000
  S   S2898     1.0  0.63234  0.88993  0.12730  1.0000
  W   W1401     1.0  0.64252  0.88937  0.25461  1.0000
  S   S2899     1.0  0.63972  0.88541  0.38191  1.0000
  S   S2900     1.0  0.63972  0.88541  0.12730  1.0000
  W   W1402     1.0  0.64990  0.88486  0.25461  1.0000
  S   S2901     1.0  0.64710  0.88090  0.38191  1.0000
  S   S2902     1.0  0.64710  0.88090  0.12730  1.0000
  W   W1403     1.0  0.65728  0.88034  0.25461  1.0000
  S   S2903     1.0  0.65448  0.87638  0.38191  1.0000
  S   S2904     1.0  0.65448  0.87638  0.12730  1.0000
  W   W1404     1.0  0.66466  0.87583  0.25461  1.0000
  S   S2905     1.0  0.66185  0.87187  0.38191  1.0000
  S   S2906     1.0  0.66185  0.87187  0.12730  1.0000
  W   W1405     1.0  0.67203  0.87131  0.25461  1.0000
  S   S2907     1.0  0.66923  0.86735  0.38191  1.0000
  S   S2908     1.0  0.66923  0.86735  0.12730  1.0000
  W   W1406     1.0  0.67941  0.86680  0.25461  1.0000
  S   S2909     1.0  0.67661  0.86284  0.38191  1.0000
  S   S2910     1.0  0.67661  0.86284  0.12730  1.0000
  W   W1407     1.0  0.68679  0.86228  0.25461  1.0000
  S   S2911     1.0  0.68398  0.85832  0.38191  1.0000
  S   S2912     1.0  0.68398  0.85832  0.12730  1.0000
  W   W1408     1.0  0.69417  0.85777  0.25461  1.0000
  S   S2913     1.0  0.69136  0.85381  0.38191  1.0000
  S   S2914     1.0  0.69136  0.85381  0.12730  1.0000
  W   W1409     1.0  0.70154  0.85326  0.25461  1.0000
  S   S2915     1.0  0.69874  0.84929  0.38191  1.0000
  S   S2916     1.0  0.69874  0.84929  0.12730  1.0000
  W   W1410     1.0  0.70892  0.84874  0.25461  1.0000
  S   S2917     1.0  0.70612  0.84478  0.38191  1.0000
  S   S2918     1.0  0.70612  0.84478  0.12730  1.0000
  W   W1411     1.0  0.71630  0.84423  0.25461  1.0000
  S   S2919     1.0  0.71349  0.84027  0.38191  1.0000
  S   S2920     1.0  0.71349  0.84027  0.12730  1.0000
  W   W1412     1.0  0.72367  0.83971  0.25461  1.0000
  S   S2921     1.0  0.72087  0.83575  0.38191  1.0000
  S   S2922     1.0  0.72087  0.83575  0.12730  1.0000
  W   W1413     1.0  0.73105  0.83520  0.25461  1.0000
  S   S2923     1.0  0.72825  0.83124  0.38191  1.0000
  S   S2924     1.0  0.72825  0.83124  0.12730  1.0000
  W   W1414     1.0  0.73843  0.83068  0.25461  1.0000
  S   S2925     1.0  0.73563  0.82672  0.38191  1.0000
  S   S2926     1.0  0.73563  0.82672  0.12730  1.0000
  W   W1415     1.0  0.74581  0.82617  0.25461  1.0000
  S   S2927     1.0  0.74300  0.82221  0.38191  1.0000
  S   S2928     1.0  0.74300  0.82221  0.12730  1.0000
  W   W1416     1.0  0.75318  0.82165  0.25461  1.0000
  S   S2929     1.0  0.75038  0.81769  0.38191  1.0000
  S   S2930     1.0  0.75038  0.81769  0.12730  1.0000
  W   W1417     1.0  0.76056  0.81714  0.25461  1.0000
  S   S2931     1.0  0.75776  0.81318  0.38191  1.0000
  S   S2932     1.0  0.75776  0.81318  0.12730  1.0000
  W   W1418     1.0  0.76794  0.81262  0.25461  1.0000
  S   S2933     1.0  0.76513  0.80866  0.38191  1.0000
  S   S2934     1.0  0.76513  0.80866  0.12730  1.0000
  W   W1419     1.0  0.77531  0.80811  0.25461  1.0000
  S   S2935     1.0  0.77251  0.80415  0.38191  1.0000
  S   S2936     1.0  0.77251  0.80415  0.12730  1.0000
  W   W1420     1.0  0.78269  0.80360  0.25461  1.0000
  S   S2937     1.0  0.77989  0.79964  0.38191  1.0000
  S   S2938     1.0  0.77989  0.79964  0.12730  1.0000
  W   W1421     1.0  0.79007  0.79908  0.25461  1.0000
  S   S2939     1.0  0.78727  0.79512  0.38191  1.0000
  S   S2940     1.0  0.78727  0.79512  0.12730  1.0000
  W   W1422     1.0  0.79745  0.79457  0.25461  1.0000
  S   S2941     1.0  0.79464  0.79061  0.38191  1.0000
  S   S2942     1.0  0.79464  0.79061  0.12730  1.0000
  W   W1423     1.0  0.80482  0.79005  0.25461  1.0000
  S   S2943     1.0  0.80202  0.78609  0.38191  1.0000
  S   S2944     1.0  0.80202  0.78609  0.12730  1.0000
  W   W1424     1.0  0.81220  0.78554  0.25461  1.0000
  S   S2945     1.0  0.80940  0.78158  0.38191  1.0000
  S   S2946     1.0  0.80940  0.78158  0.12730  1.0000
  W   W1425     1.0  0.81958  0.78102  0.25461  1.0000
  S   S2947     1.0  0.81677  0.77706  0.38191  1.0000
  S   S2948     1.0  0.81677  0.77706  0.12730  1.0000
  W   W1426     1.0  0.82696  0.77651  0.25461  1.0000
  S   S2949     1.0  0.82415  0.77255  0.38191  1.0000
  S   S2950     1.0  0.82415  0.77255  0.12730  1.0000
  W   W1427     1.0  0.83433  0.77199  0.25461  1.0000
  S   S2951     1.0  0.83153  0.76803  0.38191  1.0000
  S   S2952     1.0  0.83153  0.76803  0.12730  1.0000
  W   W1428     1.0  0.84171  0.76748  0.25461  1.0000
  S   S2953     1.0  0.83891  0.76352  0.38191  1.0000
  S   S2954     1.0  0.83891  0.76352  0.12730  1.0000
  W   W1429     1.0  0.84909  0.76297  0.25461  1.0000
  S   S2955     1.0  0.84628  0.75900  0.38191  1.0000
  S   S2956     1.0  0.84628  0.75900  0.12730  1.0000
  W   W1430     1.0  0.85646  0.75845  0.25461  1.0000
  S   S2957     1.0  0.85366  0.75449  0.38191  1.0000
  S   S2958     1.0  0.85366  0.75449  0.12730  1.0000
  W   W1431     1.0  0.86384  0.75394  0.25461  1.0000
  S   S2959     1.0  0.86104  0.74998  0.38191  1.0000
  S   S2960     1.0  0.86104  0.74998  0.12730  1.0000
  W   W1432     1.0  0.87122  0.74942  0.25461  1.0000
  S   S2961     1.0  0.86842  0.74546  0.38191  1.0000
  S   S2962     1.0  0.86842  0.74546  0.12730  1.0000
  W   W1433     1.0  0.87860  0.74491  0.25461  1.0000
  S   S2963     1.0  0.87579  0.74095  0.38191  1.0000
  S   S2964     1.0  0.87579  0.74095  0.12730  1.0000
  W   W1434     1.0  0.88597  0.74039  0.25461  1.0000
  S   S2965     1.0  0.88317  0.73643  0.38191  1.0000
  S   S2966     1.0  0.88317  0.73643  0.12730  1.0000
  W   W1435     1.0  0.89335  0.73588  0.25461  1.0000
  S   S2967     1.0  0.89055  0.73192  0.38191  1.0000
  S   S2968     1.0  0.89055  0.73192  0.12730  1.0000
  W   W1436     1.0  0.90073  0.73136  0.25461  1.0000
  S   S2969     1.0  0.89792  0.72740  0.38191  1.0000
  S   S2970     1.0  0.89792  0.72740  0.12730  1.0000
  W   W1437     1.0  0.90810  0.72685  0.25461  1.0000
  S   S2971     1.0  0.90530  0.72289  0.38191  1.0000
  S   S2972     1.0  0.90530  0.72289  0.12730  1.0000
  W   W1438     1.0  0.91548  0.72233  0.25461  1.0000
  S   S2973     1.0  0.91268  0.71837  0.38191  1.0000
  S   S2974     1.0  0.91268  0.71837  0.12730  1.0000
  W   W1439     1.0  0.92286  0.71782  0.25461  1.0000
  S   S2975     1.0  0.92006  0.71386  0.38191  1.0000
  S   S2976     1.0  0.92006  0.71386  0.12730  1.0000
  W   W1440     1.0  0.93024  0.71331  0.25461  1.0000
  S   S2977     1.0  0.92743  0.70934  0.38191  1.0000
  S   S2978     1.0  0.92743  0.70934  0.12730  1.0000
  W   W1441     1.0  0.93761  0.70879  0.25461  1.0000
  S   S2979     1.0  0.93481  0.70483  0.38191  1.0000
  S   S2980     1.0  0.93481  0.70483  0.12730  1.0000
  W   W1442     1.0  0.94499  0.70428  0.25461  1.0000
  S   S2981     1.0  0.94219  0.70032  0.38191  1.0000
  S   S2982     1.0  0.94219  0.70032  0.12730  1.0000
  W   W1443     1.0  0.95237  0.69976  0.25461  1.0000
  S   S2983     1.0  0.94956  0.69580  0.38191  1.0000
  S   S2984     1.0  0.94956  0.69580  0.12730  1.0000
  W   W1444     1.0  0.95975  0.69525  0.25461  1.0000
  S   S2985     1.0  0.95694  0.69129  0.38191  1.0000
  S   S2986     1.0  0.95694  0.69129  0.12730  1.0000
  W   W1445     1.0  0.96712  0.69073  0.25461  1.0000
  S   S2987     1.0  0.96432  0.68677  0.38191  1.0000
  S   S2988     1.0  0.96432  0.68677  0.12730  1.0000
  W   W1446     1.0  0.97450  0.68622  0.25461  1.0000
  S   S2989     1.0  0.97170  0.68226  0.38191  1.0000
  S   S2990     1.0  0.97170  0.68226  0.12730  1.0000
  W   W1447     1.0  0.98188  0.68170  0.25461  1.0000
  S   S2991     1.0  0.97907  0.67774  0.38191  1.0000
  S   S2992     1.0  0.97907  0.67774  0.12730  1.0000
  W   W1448     1.0  0.98925  0.67719  0.25461  1.0000
  S   S2993     1.0  0.98645  0.67323  0.38191  1.0000
  S   S2994     1.0  0.98645  0.67323  0.12730  1.0000
  W   W1449     1.0  0.99663  0.67267  0.25461  1.0000
  S   S2995     1.0  0.99383  0.66871  0.38191  1.0000
  S   S2996     1.0  0.99383  0.66871  0.12730  1.0000
  S   S2997     1.0  0.44002  0.99911  0.38191  1.0000
  S   S2998     1.0  0.44002  0.99911  0.12730  1.0000
  W   W1450     1.0  0.45020  0.99855  0.25461  1.0000
  S   S2999     1.0  0.44740  0.99459  0.38191  1.0000
  S   S3000     1.0  0.44740  0.99459  0.12730  1.0000
  W   W1451     1.0  0.45758  0.99404  0.25461  1.0000
  S   S3001     1.0  0.45478  0.99008  0.38191  1.0000
  S   S3002     1.0  0.45478  0.99008  0.12730  1.0000
  W   W1452     1.0  0.46496  0.98952  0.25461  1.0000
  S   S3003     1.0  0.46215  0.98556  0.38191  1.0000
  S   S3004     1.0  0.46215  0.98556  0.12730  1.0000
  W   W1453     1.0  0.47233  0.98501  0.25461  1.0000
  S   S3005     1.0  0.46953  0.98105  0.38191  1.0000
  S   S3006     1.0  0.46953  0.98105  0.12730  1.0000
  W   W1454     1.0  0.47971  0.98049  0.25461  1.0000
  S   S3007     1.0  0.47691  0.97653  0.38191  1.0000
  S   S3008     1.0  0.47691  0.97653  0.12730  1.0000
  W   W1455     1.0  0.48709  0.97598  0.25461  1.0000
  S   S3009     1.0  0.48428  0.97202  0.38191  1.0000
  S   S3010     1.0  0.48428  0.97202  0.12730  1.0000
  W   W1456     1.0  0.49446  0.97146  0.25461  1.0000
  S   S3011     1.0  0.49166  0.96750  0.38191  1.0000
  S   S3012     1.0  0.49166  0.96750  0.12730  1.0000
  W   W1457     1.0  0.50184  0.96695  0.25461  1.0000
  S   S3013     1.0  0.49904  0.96299  0.38191  1.0000
  S   S3014     1.0  0.49904  0.96299  0.12730  1.0000
  W   W1458     1.0  0.50922  0.96244  0.25461  1.0000
  S   S3015     1.0  0.50642  0.95847  0.38191  1.0000
  S   S3016     1.0  0.50642  0.95847  0.12730  1.0000
  W   W1459     1.0  0.51660  0.95792  0.25461  1.0000
  S   S3017     1.0  0.51379  0.95396  0.38191  1.0000
  S   S3018     1.0  0.51379  0.95396  0.12730  1.0000
  W   W1460     1.0  0.52397  0.95341  0.25461  1.0000
  S   S3019     1.0  0.52117  0.94945  0.38191  1.0000
  S   S3020     1.0  0.52117  0.94945  0.12730  1.0000
  W   W1461     1.0  0.53135  0.94889  0.25461  1.0000
  S   S3021     1.0  0.52855  0.94493  0.38191  1.0000
  S   S3022     1.0  0.52855  0.94493  0.12730  1.0000
  W   W1462     1.0  0.53873  0.94438  0.25461  1.0000
  S   S3023     1.0  0.53592  0.94042  0.38191  1.0000
  S   S3024     1.0  0.53592  0.94042  0.12730  1.0000
  W   W1463     1.0  0.54610  0.93986  0.25461  1.0000
  S   S3025     1.0  0.54330  0.93590  0.38191  1.0000
  S   S3026     1.0  0.54330  0.93590  0.12730  1.0000
  W   W1464     1.0  0.55348  0.93535  0.25461  1.0000
  S   S3027     1.0  0.55068  0.93139  0.38191  1.0000
  S   S3028     1.0  0.55068  0.93139  0.12730  1.0000
  W   W1465     1.0  0.56086  0.93083  0.25461  1.0000
  S   S3029     1.0  0.55806  0.92687  0.38191  1.0000
  S   S3030     1.0  0.55806  0.92687  0.12730  1.0000
  W   W1466     1.0  0.56824  0.92632  0.25461  1.0000
  S   S3031     1.0  0.56543  0.92236  0.38191  1.0000
  S   S3032     1.0  0.56543  0.92236  0.12730  1.0000
  W   W1467     1.0  0.57561  0.92180  0.25461  1.0000
  S   S3033     1.0  0.57281  0.91784  0.38191  1.0000
  S   S3034     1.0  0.57281  0.91784  0.12730  1.0000
  W   W1468     1.0  0.58299  0.91729  0.25461  1.0000
  S   S3035     1.0  0.58019  0.91333  0.38191  1.0000
  S   S3036     1.0  0.58019  0.91333  0.12730  1.0000
  W   W1469     1.0  0.59037  0.91278  0.25461  1.0000
  S   S3037     1.0  0.58757  0.90881  0.38191  1.0000
  S   S3038     1.0  0.58757  0.90881  0.12730  1.0000
  W   W1470     1.0  0.59775  0.90826  0.25461  1.0000
  S   S3039     1.0  0.59494  0.90430  0.38191  1.0000
  S   S3040     1.0  0.59494  0.90430  0.12730  1.0000
  W   W1471     1.0  0.60512  0.90375  0.25461  1.0000
  S   S3041     1.0  0.60232  0.89979  0.38191  1.0000
  S   S3042     1.0  0.60232  0.89979  0.12730  1.0000
  W   W1472     1.0  0.61250  0.89923  0.25461  1.0000
  S   S3043     1.0  0.60970  0.89527  0.38191  1.0000
  S   S3044     1.0  0.60970  0.89527  0.12730  1.0000
  W   W1473     1.0  0.61988  0.89472  0.25461  1.0000
  S   S3045     1.0  0.61707  0.89076  0.38191  1.0000
  S   S3046     1.0  0.61707  0.89076  0.12730  1.0000
  W   W1474     1.0  0.62725  0.89020  0.25461  1.0000
  S   S3047     1.0  0.62445  0.88624  0.38191  1.0000
  S   S3048     1.0  0.62445  0.88624  0.12730  1.0000
  W   W1475     1.0  0.63463  0.88569  0.25461  1.0000
  S   S3049     1.0  0.63183  0.88173  0.38191  1.0000
  S   S3050     1.0  0.63183  0.88173  0.12730  1.0000
  W   W1476     1.0  0.64201  0.88117  0.25461  1.0000
  S   S3051     1.0  0.63921  0.87721  0.38191  1.0000
  S   S3052     1.0  0.63921  0.87721  0.12730  1.0000
  W   W1477     1.0  0.64939  0.87666  0.25461  1.0000
  S   S3053     1.0  0.64658  0.87270  0.38191  1.0000
  S   S3054     1.0  0.64658  0.87270  0.12730  1.0000
  W   W1478     1.0  0.65676  0.87214  0.25461  1.0000
  S   S3055     1.0  0.65396  0.86818  0.38191  1.0000
  S   S3056     1.0  0.65396  0.86818  0.12730  1.0000
  W   W1479     1.0  0.66414  0.86763  0.25461  1.0000
  S   S3057     1.0  0.66134  0.86367  0.38191  1.0000
  S   S3058     1.0  0.66134  0.86367  0.12730  1.0000
  W   W1480     1.0  0.67152  0.86312  0.25461  1.0000
  S   S3059     1.0  0.66871  0.85915  0.38191  1.0000
  S   S3060     1.0  0.66871  0.85915  0.12730  1.0000
  W   W1481     1.0  0.67889  0.85860  0.25461  1.0000
  S   S3061     1.0  0.67609  0.85464  0.38191  1.0000
  S   S3062     1.0  0.67609  0.85464  0.12730  1.0000
  W   W1482     1.0  0.68627  0.85409  0.25461  1.0000
  S   S3063     1.0  0.68347  0.85013  0.38191  1.0000
  S   S3064     1.0  0.68347  0.85013  0.12730  1.0000
  W   W1483     1.0  0.69365  0.84957  0.25461  1.0000
  S   S3065     1.0  0.69085  0.84561  0.38191  1.0000
  S   S3066     1.0  0.69085  0.84561  0.12730  1.0000
  W   W1484     1.0  0.70103  0.84506  0.25461  1.0000
  S   S3067     1.0  0.69822  0.84110  0.38191  1.0000
  S   S3068     1.0  0.69822  0.84110  0.12730  1.0000
  W   W1485     1.0  0.70840  0.84054  0.25461  1.0000
  S   S3069     1.0  0.70560  0.83658  0.38191  1.0000
  S   S3070     1.0  0.70560  0.83658  0.12730  1.0000
  W   W1486     1.0  0.71578  0.83603  0.25461  1.0000
  S   S3071     1.0  0.71298  0.83207  0.38191  1.0000
  S   S3072     1.0  0.71298  0.83207  0.12730  1.0000
  W   W1487     1.0  0.72316  0.83151  0.25461  1.0000
  S   S3073     1.0  0.72036  0.82755  0.38191  1.0000
  S   S3074     1.0  0.72036  0.82755  0.12730  1.0000
  W   W1488     1.0  0.73054  0.82700  0.25461  1.0000
  S   S3075     1.0  0.72773  0.82304  0.38191  1.0000
  S   S3076     1.0  0.72773  0.82304  0.12730  1.0000
  W   W1489     1.0  0.73791  0.82248  0.25461  1.0000
  S   S3077     1.0  0.73511  0.81852  0.38191  1.0000
  S   S3078     1.0  0.73511  0.81852  0.12730  1.0000
  W   W1490     1.0  0.74529  0.81797  0.25461  1.0000
  S   S3079     1.0  0.74249  0.81401  0.38191  1.0000
  S   S3080     1.0  0.74249  0.81401  0.12730  1.0000
  W   W1491     1.0  0.75267  0.81346  0.25461  1.0000
  S   S3081     1.0  0.74986  0.80950  0.38191  1.0000
  S   S3082     1.0  0.74986  0.80950  0.12730  1.0000
  W   W1492     1.0  0.76004  0.80894  0.25461  1.0000
  S   S3083     1.0  0.75724  0.80498  0.38191  1.0000
  S   S3084     1.0  0.75724  0.80498  0.12730  1.0000
  W   W1493     1.0  0.76742  0.80443  0.25461  1.0000
  S   S3085     1.0  0.76462  0.80047  0.38191  1.0000
  S   S3086     1.0  0.76462  0.80047  0.12730  1.0000
  W   W1494     1.0  0.77480  0.79991  0.25461  1.0000
  S   S3087     1.0  0.77200  0.79595  0.38191  1.0000
  S   S3088     1.0  0.77200  0.79595  0.12730  1.0000
  W   W1495     1.0  0.78218  0.79540  0.25461  1.0000
  S   S3089     1.0  0.77937  0.79144  0.38191  1.0000
  S   S3090     1.0  0.77937  0.79144  0.12730  1.0000
  W   W1496     1.0  0.78955  0.79088  0.25461  1.0000
  S   S3091     1.0  0.78675  0.78692  0.38191  1.0000
  S   S3092     1.0  0.78675  0.78692  0.12730  1.0000
  W   W1497     1.0  0.79693  0.78637  0.25461  1.0000
  S   S3093     1.0  0.79413  0.78241  0.38191  1.0000
  S   S3094     1.0  0.79413  0.78241  0.12730  1.0000
  W   W1498     1.0  0.80431  0.78185  0.25461  1.0000
  S   S3095     1.0  0.80150  0.77789  0.38191  1.0000
  S   S3096     1.0  0.80150  0.77789  0.12730  1.0000
  W   W1499     1.0  0.81168  0.77734  0.25461  1.0000
  S   S3097     1.0  0.80888  0.77338  0.38191  1.0000
  S   S3098     1.0  0.80888  0.77338  0.12730  1.0000
  W   W1500     1.0  0.81906  0.77283  0.25461  1.0000
  S   S3099     1.0  0.81626  0.76886  0.38191  1.0000
  S   S3100     1.0  0.81626  0.76886  0.12730  1.0000
  W   W1501     1.0  0.82644  0.76831  0.25461  1.0000
  S   S3101     1.0  0.82364  0.76435  0.38191  1.0000
  S   S3102     1.0  0.82364  0.76435  0.12730  1.0000
  W   W1502     1.0  0.83382  0.76380  0.25461  1.0000
  S   S3103     1.0  0.83101  0.75984  0.38191  1.0000
  S   S3104     1.0  0.83101  0.75984  0.12730  1.0000
  W   W1503     1.0  0.84119  0.75928  0.25461  1.0000
  S   S3105     1.0  0.83839  0.75532  0.38191  1.0000
  S   S3106     1.0  0.83839  0.75532  0.12730  1.0000
  W   W1504     1.0  0.84857  0.75477  0.25461  1.0000
  S   S3107     1.0  0.84577  0.75081  0.38191  1.0000
  S   S3108     1.0  0.84577  0.75081  0.12730  1.0000
  W   W1505     1.0  0.85595  0.75025  0.25461  1.0000
  S   S3109     1.0  0.85315  0.74629  0.38191  1.0000
  S   S3110     1.0  0.85315  0.74629  0.12730  1.0000
  W   W1506     1.0  0.86333  0.74574  0.25461  1.0000
  S   S3111     1.0  0.86052  0.74178  0.38191  1.0000
  S   S3112     1.0  0.86052  0.74178  0.12730  1.0000
  W   W1507     1.0  0.87070  0.74122  0.25461  1.0000
  S   S3113     1.0  0.86790  0.73726  0.38191  1.0000
  S   S3114     1.0  0.86790  0.73726  0.12730  1.0000
  W   W1508     1.0  0.87808  0.73671  0.25461  1.0000
  S   S3115     1.0  0.87528  0.73275  0.38191  1.0000
  S   S3116     1.0  0.87528  0.73275  0.12730  1.0000
  W   W1509     1.0  0.88546  0.73219  0.25461  1.0000
  S   S3117     1.0  0.88265  0.72823  0.38191  1.0000
  S   S3118     1.0  0.88265  0.72823  0.12730  1.0000
  W   W1510     1.0  0.89283  0.72768  0.25461  1.0000
  S   S3119     1.0  0.89003  0.72372  0.38191  1.0000
  S   S3120     1.0  0.89003  0.72372  0.12730  1.0000
  W   W1511     1.0  0.90021  0.72317  0.25461  1.0000
  S   S3121     1.0  0.89741  0.71920  0.38191  1.0000
  S   S3122     1.0  0.89741  0.71920  0.12730  1.0000
  W   W1512     1.0  0.90759  0.71865  0.25461  1.0000
  S   S3123     1.0  0.90479  0.71469  0.38191  1.0000
  S   S3124     1.0  0.90479  0.71469  0.12730  1.0000
  W   W1513     1.0  0.91497  0.71414  0.25461  1.0000
  S   S3125     1.0  0.91216  0.71018  0.38191  1.0000
  S   S3126     1.0  0.91216  0.71018  0.12730  1.0000
  W   W1514     1.0  0.92234  0.70962  0.25461  1.0000
  S   S3127     1.0  0.91954  0.70566  0.38191  1.0000
  S   S3128     1.0  0.91954  0.70566  0.12730  1.0000
  W   W1515     1.0  0.92972  0.70511  0.25461  1.0000
  S   S3129     1.0  0.92692  0.70115  0.38191  1.0000
  S   S3130     1.0  0.92692  0.70115  0.12730  1.0000
  W   W1516     1.0  0.93710  0.70059  0.25461  1.0000
  S   S3131     1.0  0.93429  0.69663  0.38191  1.0000
  S   S3132     1.0  0.93429  0.69663  0.12730  1.0000
  W   W1517     1.0  0.94447  0.69608  0.25461  1.0000
  S   S3133     1.0  0.94167  0.69212  0.38191  1.0000
  S   S3134     1.0  0.94167  0.69212  0.12730  1.0000
  W   W1518     1.0  0.95185  0.69156  0.25461  1.0000
  S   S3135     1.0  0.94905  0.68760  0.38191  1.0000
  S   S3136     1.0  0.94905  0.68760  0.12730  1.0000
  W   W1519     1.0  0.95923  0.68705  0.25461  1.0000
  S   S3137     1.0  0.95643  0.68309  0.38191  1.0000
  S   S3138     1.0  0.95643  0.68309  0.12730  1.0000
  W   W1520     1.0  0.96661  0.68253  0.25461  1.0000
  S   S3139     1.0  0.96380  0.67857  0.38191  1.0000
  S   S3140     1.0  0.96380  0.67857  0.12730  1.0000
  W   W1521     1.0  0.97398  0.67802  0.25461  1.0000
  S   S3141     1.0  0.97118  0.67406  0.38191  1.0000
  S   S3142     1.0  0.97118  0.67406  0.12730  1.0000
  W   W1522     1.0  0.98136  0.67351  0.25461  1.0000
  S   S3143     1.0  0.97856  0.66954  0.38191  1.0000
  S   S3144     1.0  0.97856  0.66954  0.12730  1.0000
  W   W1523     1.0  0.98874  0.66899  0.25461  1.0000
  S   S3145     1.0  0.98593  0.66503  0.38191  1.0000
  S   S3146     1.0  0.98593  0.66503  0.12730  1.0000
  W   W1524     1.0  0.99612  0.66448  0.25461  1.0000
  S   S3147     1.0  0.99331  0.66052  0.38191  1.0000
  S   S3148     1.0  0.99331  0.66052  0.12730  1.0000
  S   S3149     1.0  0.42475  0.99994  0.38191  1.0000
  S   S3150     1.0  0.42475  0.99994  0.12730  1.0000
  W   W1525     1.0  0.43493  0.99938  0.25461  1.0000
  S   S3151     1.0  0.43213  0.99542  0.38191  1.0000
  S   S3152     1.0  0.43213  0.99542  0.12730  1.0000
  W   W1526     1.0  0.44231  0.99487  0.25461  1.0000
  S   S3153     1.0  0.43950  0.99091  0.38191  1.0000
  S   S3154     1.0  0.43950  0.99091  0.12730  1.0000
  W   W1527     1.0  0.44968  0.99035  0.25461  1.0000
  S   S3155     1.0  0.44688  0.98639  0.38191  1.0000
  S   S3156     1.0  0.44688  0.98639  0.12730  1.0000
  W   W1528     1.0  0.45706  0.98584  0.25461  1.0000
  S   S3157     1.0  0.45426  0.98188  0.38191  1.0000
  S   S3158     1.0  0.45426  0.98188  0.12730  1.0000
  W   W1529     1.0  0.46444  0.98132  0.25461  1.0000
  S   S3159     1.0  0.46164  0.97736  0.38191  1.0000
  S   S3160     1.0  0.46164  0.97736  0.12730  1.0000
  W   W1530     1.0  0.47182  0.97681  0.25461  1.0000
  S   S3161     1.0  0.46901  0.97285  0.38191  1.0000
  S   S3162     1.0  0.46901  0.97285  0.12730  1.0000
  W   W1531     1.0  0.47919  0.97230  0.25461  1.0000
  S   S3163     1.0  0.47639  0.96833  0.38191  1.0000
  S   S3164     1.0  0.47639  0.96833  0.12730  1.0000
  W   W1532     1.0  0.48657  0.96778  0.25461  1.0000
  S   S3165     1.0  0.48377  0.96382  0.38191  1.0000
  S   S3166     1.0  0.48377  0.96382  0.12730  1.0000
  W   W1533     1.0  0.49395  0.96327  0.25461  1.0000
  S   S3167     1.0  0.49115  0.95931  0.38191  1.0000
  S   S3168     1.0  0.49115  0.95931  0.12730  1.0000
  W   W1534     1.0  0.50133  0.95875  0.25461  1.0000
  S   S3169     1.0  0.49852  0.95479  0.38191  1.0000
  S   S3170     1.0  0.49852  0.95479  0.12730  1.0000
  W   W1535     1.0  0.50870  0.95424  0.25461  1.0000
  S   S3171     1.0  0.50590  0.95028  0.38191  1.0000
  S   S3172     1.0  0.50590  0.95028  0.12730  1.0000
  W   W1536     1.0  0.51608  0.94972  0.25461  1.0000
  S   S3173     1.0  0.51328  0.94576  0.38191  1.0000
  S   S3174     1.0  0.51328  0.94576  0.12730  1.0000
  W   W1537     1.0  0.52346  0.94521  0.25461  1.0000
  S   S3175     1.0  0.52065  0.94125  0.38191  1.0000
  S   S3176     1.0  0.52065  0.94125  0.12730  1.0000
  W   W1538     1.0  0.53083  0.94069  0.25461  1.0000
  S   S3177     1.0  0.52803  0.93673  0.38191  1.0000
  S   S3178     1.0  0.52803  0.93673  0.12730  1.0000
  W   W1539     1.0  0.53821  0.93618  0.25461  1.0000
  S   S3179     1.0  0.53541  0.93222  0.38191  1.0000
  S   S3180     1.0  0.53541  0.93222  0.12730  1.0000
  W   W1540     1.0  0.54559  0.93166  0.25461  1.0000
  S   S3181     1.0  0.54279  0.92770  0.38191  1.0000
  S   S3182     1.0  0.54279  0.92770  0.12730  1.0000
  W   W1541     1.0  0.55297  0.92715  0.25461  1.0000
  S   S3183     1.0  0.55016  0.92319  0.38191  1.0000
  S   S3184     1.0  0.55016  0.92319  0.12730  1.0000
  W   W1542     1.0  0.56034  0.92264  0.25461  1.0000
  S   S3185     1.0  0.55754  0.91867  0.38191  1.0000
  S   S3186     1.0  0.55754  0.91867  0.12730  1.0000
  W   W1543     1.0  0.56772  0.91812  0.25461  1.0000
  S   S3187     1.0  0.56492  0.91416  0.38191  1.0000
  S   S3188     1.0  0.56492  0.91416  0.12730  1.0000
  W   W1544     1.0  0.57510  0.91361  0.25461  1.0000
  S   S3189     1.0  0.57229  0.90965  0.38191  1.0000
  S   S3190     1.0  0.57229  0.90965  0.12730  1.0000
  W   W1545     1.0  0.58247  0.90909  0.25461  1.0000
  S   S3191     1.0  0.57967  0.90513  0.38191  1.0000
  S   S3192     1.0  0.57967  0.90513  0.12730  1.0000
  W   W1546     1.0  0.58985  0.90458  0.25461  1.0000
  S   S3193     1.0  0.58705  0.90062  0.38191  1.0000
  S   S3194     1.0  0.58705  0.90062  0.12730  1.0000
  W   W1547     1.0  0.59723  0.90006  0.25461  1.0000
  S   S3195     1.0  0.59443  0.89610  0.38191  1.0000
  S   S3196     1.0  0.59443  0.89610  0.12730  1.0000
  W   W1548     1.0  0.60461  0.89555  0.25461  1.0000
  S   S3197     1.0  0.60180  0.89159  0.38191  1.0000
  S   S3198     1.0  0.60180  0.89159  0.12730  1.0000
  W   W1549     1.0  0.61198  0.89103  0.25461  1.0000
  S   S3199     1.0  0.60918  0.88707  0.38191  1.0000
  S   S3200     1.0  0.60918  0.88707  0.12730  1.0000
  W   W1550     1.0  0.61936  0.88652  0.25461  1.0000
  S   S3201     1.0  0.61656  0.88256  0.38191  1.0000
  S   S3202     1.0  0.61656  0.88256  0.12730  1.0000
  W   W1551     1.0  0.62674  0.88200  0.25461  1.0000
  S   S3203     1.0  0.62394  0.87804  0.38191  1.0000
  S   S3204     1.0  0.62394  0.87804  0.12730  1.0000
  W   W1552     1.0  0.63412  0.87749  0.25461  1.0000
  S   S3205     1.0  0.63131  0.87353  0.38191  1.0000
  S   S3206     1.0  0.63131  0.87353  0.12730  1.0000
  W   W1553     1.0  0.64149  0.87298  0.25461  1.0000
  S   S3207     1.0  0.63869  0.86901  0.38191  1.0000
  S   S3208     1.0  0.63869  0.86901  0.12730  1.0000
  W   W1554     1.0  0.64887  0.86846  0.25461  1.0000
  S   S3209     1.0  0.64607  0.86450  0.38191  1.0000
  S   S3210     1.0  0.64607  0.86450  0.12730  1.0000
  W   W1555     1.0  0.65625  0.86395  0.25461  1.0000
  S   S3211     1.0  0.65344  0.85999  0.38191  1.0000
  S   S3212     1.0  0.65344  0.85999  0.12730  1.0000
  W   W1556     1.0  0.66362  0.85943  0.25461  1.0000
  S   S3213     1.0  0.66082  0.85547  0.38191  1.0000
  S   S3214     1.0  0.66082  0.85547  0.12730  1.0000
  W   W1557     1.0  0.67100  0.85492  0.25461  1.0000
  S   S3215     1.0  0.66820  0.85096  0.38191  1.0000
  S   S3216     1.0  0.66820  0.85096  0.12730  1.0000
  W   W1558     1.0  0.67838  0.85040  0.25461  1.0000
  S   S3217     1.0  0.67558  0.84644  0.38191  1.0000
  S   S3218     1.0  0.67558  0.84644  0.12730  1.0000
  W   W1559     1.0  0.68576  0.84589  0.25461  1.0000
  S   S3219     1.0  0.68295  0.84193  0.38191  1.0000
  S   S3220     1.0  0.68295  0.84193  0.12730  1.0000
  W   W1560     1.0  0.69313  0.84137  0.25461  1.0000
  S   S3221     1.0  0.69033  0.83741  0.38191  1.0000
  S   S3222     1.0  0.69033  0.83741  0.12730  1.0000
  W   W1561     1.0  0.70051  0.83686  0.25461  1.0000
  S   S3223     1.0  0.69771  0.83290  0.38191  1.0000
  S   S3224     1.0  0.69771  0.83290  0.12730  1.0000
  W   W1562     1.0  0.70789  0.83234  0.25461  1.0000
  S   S3225     1.0  0.70508  0.82838  0.38191  1.0000
  S   S3226     1.0  0.70508  0.82838  0.12730  1.0000
  W   W1563     1.0  0.71526  0.82783  0.25461  1.0000
  S   S3227     1.0  0.71246  0.82387  0.38191  1.0000
  S   S3228     1.0  0.71246  0.82387  0.12730  1.0000
  W   W1564     1.0  0.72264  0.82332  0.25461  1.0000
  S   S3229     1.0  0.71984  0.81936  0.38191  1.0000
  S   S3230     1.0  0.71984  0.81936  0.12730  1.0000
  W   W1565     1.0  0.73002  0.81880  0.25461  1.0000
  S   S3231     1.0  0.72722  0.81484  0.38191  1.0000
  S   S3232     1.0  0.72722  0.81484  0.12730  1.0000
  W   W1566     1.0  0.73740  0.81429  0.25461  1.0000
  S   S3233     1.0  0.73459  0.81033  0.38191  1.0000
  S   S3234     1.0  0.73459  0.81033  0.12730  1.0000
  W   W1567     1.0  0.74477  0.80977  0.25461  1.0000
  S   S3235     1.0  0.74197  0.80581  0.38191  1.0000
  S   S3236     1.0  0.74197  0.80581  0.12730  1.0000
  W   W1568     1.0  0.75215  0.80526  0.25461  1.0000
  S   S3237     1.0  0.74935  0.80130  0.38191  1.0000
  S   S3238     1.0  0.74935  0.80130  0.12730  1.0000
  W   W1569     1.0  0.75953  0.80074  0.25461  1.0000
  S   S3239     1.0  0.75673  0.79678  0.38191  1.0000
  S   S3240     1.0  0.75673  0.79678  0.12730  1.0000
  W   W1570     1.0  0.76691  0.79623  0.25461  1.0000
  S   S3241     1.0  0.76410  0.79227  0.38191  1.0000
  S   S3242     1.0  0.76410  0.79227  0.12730  1.0000
  W   W1571     1.0  0.77428  0.79171  0.25461  1.0000
  S   S3243     1.0  0.77148  0.78775  0.38191  1.0000
  S   S3244     1.0  0.77148  0.78775  0.12730  1.0000
  W   W1572     1.0  0.78166  0.78720  0.25461  1.0000
  S   S3245     1.0  0.77886  0.78324  0.38191  1.0000
  S   S3246     1.0  0.77886  0.78324  0.12730  1.0000
  W   W1573     1.0  0.78904  0.78269  0.25461  1.0000
  S   S3247     1.0  0.78623  0.77872  0.38191  1.0000
  S   S3248     1.0  0.78623  0.77872  0.12730  1.0000
  W   W1574     1.0  0.79641  0.77817  0.25461  1.0000
  S   S3249     1.0  0.79361  0.77421  0.38191  1.0000
  S   S3250     1.0  0.79361  0.77421  0.12730  1.0000
  W   W1575     1.0  0.80379  0.77366  0.25461  1.0000
  S   S3251     1.0  0.80099  0.76970  0.38191  1.0000
  S   S3252     1.0  0.80099  0.76970  0.12730  1.0000
  W   W1576     1.0  0.81117  0.76914  0.25461  1.0000
  S   S3253     1.0  0.80837  0.76518  0.38191  1.0000
  S   S3254     1.0  0.80837  0.76518  0.12730  1.0000
  W   W1577     1.0  0.81855  0.76463  0.25461  1.0000
  S   S3255     1.0  0.81574  0.76067  0.38191  1.0000
  S   S3256     1.0  0.81574  0.76067  0.12730  1.0000
  W   W1578     1.0  0.82592  0.76011  0.25461  1.0000
  S   S3257     1.0  0.82312  0.75615  0.38191  1.0000
  S   S3258     1.0  0.82312  0.75615  0.12730  1.0000
  W   W1579     1.0  0.83330  0.75560  0.25461  1.0000
  S   S3259     1.0  0.83050  0.75164  0.38191  1.0000
  S   S3260     1.0  0.83050  0.75164  0.12730  1.0000
  W   W1580     1.0  0.84068  0.75108  0.25461  1.0000
  S   S3261     1.0  0.83787  0.74712  0.38191  1.0000
  S   S3262     1.0  0.83787  0.74712  0.12730  1.0000
  W   W1581     1.0  0.84805  0.74657  0.25461  1.0000
  S   S3263     1.0  0.84525  0.74261  0.38191  1.0000
  S   S3264     1.0  0.84525  0.74261  0.12730  1.0000
  W   W1582     1.0  0.85543  0.74205  0.25461  1.0000
  S   S3265     1.0  0.85263  0.73809  0.38191  1.0000
  S   S3266     1.0  0.85263  0.73809  0.12730  1.0000
  W   W1583     1.0  0.86281  0.73754  0.25461  1.0000
  S   S3267     1.0  0.86001  0.73358  0.38191  1.0000
  S   S3268     1.0  0.86001  0.73358  0.12730  1.0000
  W   W1584     1.0  0.87019  0.73303  0.25461  1.0000
  S   S3269     1.0  0.86738  0.72906  0.38191  1.0000
  S   S3270     1.0  0.86738  0.72906  0.12730  1.0000
  W   W1585     1.0  0.87756  0.72851  0.25461  1.0000
  S   S3271     1.0  0.87476  0.72455  0.38191  1.0000
  S   S3272     1.0  0.87476  0.72455  0.12730  1.0000
  W   W1586     1.0  0.88494  0.72400  0.25461  1.0000
  S   S3273     1.0  0.88214  0.72004  0.38191  1.0000
  S   S3274     1.0  0.88214  0.72004  0.12730  1.0000
  W   W1587     1.0  0.89232  0.71948  0.25461  1.0000
  S   S3275     1.0  0.88952  0.71552  0.38191  1.0000
  S   S3276     1.0  0.88952  0.71552  0.12730  1.0000
  W   W1588     1.0  0.89970  0.71497  0.25461  1.0000
  S   S3277     1.0  0.89689  0.71101  0.38191  1.0000
  S   S3278     1.0  0.89689  0.71101  0.12730  1.0000
  W   W1589     1.0  0.90707  0.71045  0.25461  1.0000
  S   S3279     1.0  0.90427  0.70649  0.38191  1.0000
  S   S3280     1.0  0.90427  0.70649  0.12730  1.0000
  W   W1590     1.0  0.91445  0.70594  0.25461  1.0000
  S   S3281     1.0  0.91165  0.70198  0.38191  1.0000
  S   S3282     1.0  0.91165  0.70198  0.12730  1.0000
  W   W1591     1.0  0.92183  0.70142  0.25461  1.0000
  S   S3283     1.0  0.91902  0.69746  0.38191  1.0000
  S   S3284     1.0  0.91902  0.69746  0.12730  1.0000
  W   W1592     1.0  0.92920  0.69691  0.25461  1.0000
  S   S3285     1.0  0.92640  0.69295  0.38191  1.0000
  S   S3286     1.0  0.92640  0.69295  0.12730  1.0000
  W   W1593     1.0  0.93658  0.69239  0.25461  1.0000
  S   S3287     1.0  0.93378  0.68843  0.38191  1.0000
  S   S3288     1.0  0.93378  0.68843  0.12730  1.0000
  W   W1594     1.0  0.94396  0.68788  0.25461  1.0000
  S   S3289     1.0  0.94116  0.68392  0.38191  1.0000
  S   S3290     1.0  0.94116  0.68392  0.12730  1.0000
  W   W1595     1.0  0.95134  0.68337  0.25461  1.0000
  S   S3291     1.0  0.94853  0.67940  0.38191  1.0000
  S   S3292     1.0  0.94853  0.67940  0.12730  1.0000
  W   W1596     1.0  0.95871  0.67885  0.25461  1.0000
  S   S3293     1.0  0.95591  0.67489  0.38191  1.0000
  S   S3294     1.0  0.95591  0.67489  0.12730  1.0000
  W   W1597     1.0  0.96609  0.67434  0.25461  1.0000
  S   S3295     1.0  0.96329  0.67038  0.38191  1.0000
  S   S3296     1.0  0.96329  0.67038  0.12730  1.0000
  W   W1598     1.0  0.97347  0.66982  0.25461  1.0000
  S   S3297     1.0  0.97066  0.66586  0.38191  1.0000
  S   S3298     1.0  0.97066  0.66586  0.12730  1.0000
  W   W1599     1.0  0.98084  0.66531  0.25461  1.0000
  S   S3299     1.0  0.97804  0.66135  0.38191  1.0000
  S   S3300     1.0  0.97804  0.66135  0.12730  1.0000
  W   W1600     1.0  0.98822  0.66079  0.25461  1.0000
  S   S3301     1.0  0.98542  0.65683  0.38191  1.0000
  S   S3302     1.0  0.98542  0.65683  0.12730  1.0000
  W   W1601     1.0  0.99560  0.65628  0.25461  1.0000
  S   S3303     1.0  0.99280  0.65232  0.38191  1.0000
  S   S3304     1.0  0.99280  0.65232  0.12730  1.0000
  S   S3305     1.0  0.41686  0.99625  0.38191  1.0000
  S   S3306     1.0  0.41686  0.99625  0.12730  1.0000
  W   W1602     1.0  0.42704  0.99570  0.25461  1.0000
  S   S3307     1.0  0.42423  0.99174  0.38191  1.0000
  S   S3308     1.0  0.42423  0.99174  0.12730  1.0000
  W   W1603     1.0  0.43441  0.99118  0.25461  1.0000
  S   S3309     1.0  0.43161  0.98722  0.38191  1.0000
  S   S3310     1.0  0.43161  0.98722  0.12730  1.0000
  W   W1604     1.0  0.44179  0.98667  0.25461  1.0000
  S   S3311     1.0  0.43899  0.98271  0.38191  1.0000
  S   S3312     1.0  0.43899  0.98271  0.12730  1.0000
  W   W1605     1.0  0.44917  0.98216  0.25461  1.0000
  S   S3313     1.0  0.44637  0.97819  0.38191  1.0000
  S   S3314     1.0  0.44637  0.97819  0.12730  1.0000
  W   W1606     1.0  0.45655  0.97764  0.25461  1.0000
  S   S3315     1.0  0.45374  0.97368  0.38191  1.0000
  S   S3316     1.0  0.45374  0.97368  0.12730  1.0000
  W   W1607     1.0  0.46392  0.97313  0.25461  1.0000
  S   S3317     1.0  0.46112  0.96917  0.38191  1.0000
  S   S3318     1.0  0.46112  0.96917  0.12730  1.0000
  W   W1608     1.0  0.47130  0.96861  0.25461  1.0000
  S   S3319     1.0  0.46850  0.96465  0.38191  1.0000
  S   S3320     1.0  0.46850  0.96465  0.12730  1.0000
  W   W1609     1.0  0.47868  0.96410  0.25461  1.0000
  S   S3321     1.0  0.47587  0.96014  0.38191  1.0000
  S   S3322     1.0  0.47587  0.96014  0.12730  1.0000
  W   W1610     1.0  0.48606  0.95958  0.25461  1.0000
  S   S3323     1.0  0.48325  0.95562  0.38191  1.0000
  S   S3324     1.0  0.48325  0.95562  0.12730  1.0000
  W   W1611     1.0  0.49343  0.95507  0.25461  1.0000
  S   S3325     1.0  0.49063  0.95111  0.38191  1.0000
  S   S3326     1.0  0.49063  0.95111  0.12730  1.0000
  W   W1612     1.0  0.50081  0.95055  0.25461  1.0000
  S   S3327     1.0  0.49801  0.94659  0.38191  1.0000
  S   S3328     1.0  0.49801  0.94659  0.12730  1.0000
  W   W1613     1.0  0.50819  0.94604  0.25461  1.0000
  S   S3329     1.0  0.50538  0.94208  0.38191  1.0000
  S   S3330     1.0  0.50538  0.94208  0.12730  1.0000
  W   W1614     1.0  0.51556  0.94152  0.25461  1.0000
  S   S3331     1.0  0.51276  0.93756  0.38191  1.0000
  S   S3332     1.0  0.51276  0.93756  0.12730  1.0000
  W   W1615     1.0  0.52294  0.93701  0.25461  1.0000
  S   S3333     1.0  0.52014  0.93305  0.38191  1.0000
  S   S3334     1.0  0.52014  0.93305  0.12730  1.0000
  W   W1616     1.0  0.53032  0.93250  0.25461  1.0000
  S   S3335     1.0  0.52752  0.92853  0.38191  1.0000
  S   S3336     1.0  0.52752  0.92853  0.12730  1.0000
  W   W1617     1.0  0.53770  0.92798  0.25461  1.0000
  S   S3337     1.0  0.53489  0.92402  0.38191  1.0000
  S   S3338     1.0  0.53489  0.92402  0.12730  1.0000
  W   W1618     1.0  0.54507  0.92347  0.25461  1.0000
  S   S3339     1.0  0.54227  0.91951  0.38191  1.0000
  S   S3340     1.0  0.54227  0.91951  0.12730  1.0000
  W   W1619     1.0  0.55245  0.91895  0.25461  1.0000
  S   S3341     1.0  0.54965  0.91499  0.38191  1.0000
  S   S3342     1.0  0.54965  0.91499  0.12730  1.0000
  W   W1620     1.0  0.55983  0.91444  0.25461  1.0000
  S   S3343     1.0  0.55702  0.91048  0.38191  1.0000
  S   S3344     1.0  0.55702  0.91048  0.12730  1.0000
  W   W1621     1.0  0.56720  0.90992  0.25461  1.0000
  S   S3345     1.0  0.56440  0.90596  0.38191  1.0000
  S   S3346     1.0  0.56440  0.90596  0.12730  1.0000
  W   W1622     1.0  0.57458  0.90541  0.25461  1.0000
  S   S3347     1.0  0.57178  0.90145  0.38191  1.0000
  S   S3348     1.0  0.57178  0.90145  0.12730  1.0000
  W   W1623     1.0  0.58196  0.90089  0.25461  1.0000
  S   S3349     1.0  0.57916  0.89693  0.38191  1.0000
  S   S3350     1.0  0.57916  0.89693  0.12730  1.0000
  W   W1624     1.0  0.58934  0.89638  0.25461  1.0000
  S   S3351     1.0  0.58653  0.89242  0.38191  1.0000
  S   S3352     1.0  0.58653  0.89242  0.12730  1.0000
  W   W1625     1.0  0.59671  0.89186  0.25461  1.0000
  S   S3353     1.0  0.59391  0.88790  0.38191  1.0000
  S   S3354     1.0  0.59391  0.88790  0.12730  1.0000
  W   W1626     1.0  0.60409  0.88735  0.25461  1.0000
  S   S3355     1.0  0.60129  0.88339  0.38191  1.0000
  S   S3356     1.0  0.60129  0.88339  0.12730  1.0000
  W   W1627     1.0  0.61147  0.88284  0.25461  1.0000
  S   S3357     1.0  0.60866  0.87888  0.38191  1.0000
  S   S3358     1.0  0.60866  0.87888  0.12730  1.0000
  W   W1628     1.0  0.61885  0.87832  0.25461  1.0000
  S   S3359     1.0  0.61604  0.87436  0.38191  1.0000
  S   S3360     1.0  0.61604  0.87436  0.12730  1.0000
  W   W1629     1.0  0.62622  0.87381  0.25461  1.0000
  S   S3361     1.0  0.62342  0.86985  0.38191  1.0000
  S   S3362     1.0  0.62342  0.86985  0.12730  1.0000
  W   W1630     1.0  0.63360  0.86929  0.25461  1.0000
  S   S3363     1.0  0.63080  0.86533  0.38191  1.0000
  S   S3364     1.0  0.63080  0.86533  0.12730  1.0000
  W   W1631     1.0  0.64098  0.86478  0.25461  1.0000
  S   S3365     1.0  0.63817  0.86082  0.38191  1.0000
  S   S3366     1.0  0.63817  0.86082  0.12730  1.0000
  W   W1632     1.0  0.64835  0.86026  0.25461  1.0000
  S   S3367     1.0  0.64555  0.85630  0.38191  1.0000
  S   S3368     1.0  0.64555  0.85630  0.12730  1.0000
  W   W1633     1.0  0.65573  0.85575  0.25461  1.0000
  S   S3369     1.0  0.65293  0.85179  0.38191  1.0000
  S   S3370     1.0  0.65293  0.85179  0.12730  1.0000
  W   W1634     1.0  0.66311  0.85123  0.25461  1.0000
  S   S3371     1.0  0.66031  0.84727  0.38191  1.0000
  S   S3372     1.0  0.66031  0.84727  0.12730  1.0000
  W   W1635     1.0  0.67049  0.84672  0.25461  1.0000
  S   S3373     1.0  0.66768  0.84276  0.38191  1.0000
  S   S3374     1.0  0.66768  0.84276  0.12730  1.0000
  W   W1636     1.0  0.67786  0.84220  0.25461  1.0000
  S   S3375     1.0  0.67506  0.83824  0.38191  1.0000
  S   S3376     1.0  0.67506  0.83824  0.12730  1.0000
  W   W1637     1.0  0.68524  0.83769  0.25461  1.0000
  S   S3377     1.0  0.68244  0.83373  0.38191  1.0000
  S   S3378     1.0  0.68244  0.83373  0.12730  1.0000
  W   W1638     1.0  0.69262  0.83318  0.25461  1.0000
  S   S3379     1.0  0.68981  0.82922  0.38191  1.0000
  S   S3380     1.0  0.68981  0.82922  0.12730  1.0000
  W   W1639     1.0  0.69999  0.82866  0.25461  1.0000
  S   S3381     1.0  0.69719  0.82470  0.38191  1.0000
  S   S3382     1.0  0.69719  0.82470  0.12730  1.0000
  W   W1640     1.0  0.70737  0.82415  0.25461  1.0000
  S   S3383     1.0  0.70457  0.82019  0.38191  1.0000
  S   S3384     1.0  0.70457  0.82019  0.12730  1.0000
  W   W1641     1.0  0.71475  0.81963  0.25461  1.0000
  S   S3385     1.0  0.71195  0.81567  0.38191  1.0000
  S   S3386     1.0  0.71195  0.81567  0.12730  1.0000
  W   W1642     1.0  0.72213  0.81512  0.25461  1.0000
  S   S3387     1.0  0.71932  0.81116  0.38191  1.0000
  S   S3388     1.0  0.71932  0.81116  0.12730  1.0000
  W   W1643     1.0  0.72950  0.81060  0.25461  1.0000
  S   S3389     1.0  0.72670  0.80664  0.38191  1.0000
  S   S3390     1.0  0.72670  0.80664  0.12730  1.0000
  W   W1644     1.0  0.73688  0.80609  0.25461  1.0000
  S   S3391     1.0  0.73408  0.80213  0.38191  1.0000
  S   S3392     1.0  0.73408  0.80213  0.12730  1.0000
  W   W1645     1.0  0.74426  0.80157  0.25461  1.0000
  S   S3393     1.0  0.74145  0.79761  0.38191  1.0000
  S   S3394     1.0  0.74145  0.79761  0.12730  1.0000
  W   W1646     1.0  0.75164  0.79706  0.25461  1.0000
  S   S3395     1.0  0.74883  0.79310  0.38191  1.0000
  S   S3396     1.0  0.74883  0.79310  0.12730  1.0000
  W   W1647     1.0  0.75901  0.79255  0.25461  1.0000
  S   S3397     1.0  0.75621  0.78858  0.38191  1.0000
  S   S3398     1.0  0.75621  0.78858  0.12730  1.0000
  W   W1648     1.0  0.76639  0.78803  0.25461  1.0000
  S   S3399     1.0  0.76359  0.78407  0.38191  1.0000
  S   S3400     1.0  0.76359  0.78407  0.12730  1.0000
  W   W1649     1.0  0.77377  0.78352  0.25461  1.0000
  S   S3401     1.0  0.77096  0.77956  0.38191  1.0000
  S   S3402     1.0  0.77096  0.77956  0.12730  1.0000
  W   W1650     1.0  0.78114  0.77900  0.25461  1.0000
  S   S3403     1.0  0.77834  0.77504  0.38191  1.0000
  S   S3404     1.0  0.77834  0.77504  0.12730  1.0000
  W   W1651     1.0  0.78852  0.77449  0.25461  1.0000
  S   S3405     1.0  0.78572  0.77053  0.38191  1.0000
  S   S3406     1.0  0.78572  0.77053  0.12730  1.0000
  W   W1652     1.0  0.79590  0.76997  0.25461  1.0000
  S   S3407     1.0  0.79310  0.76601  0.38191  1.0000
  S   S3408     1.0  0.79310  0.76601  0.12730  1.0000
  W   W1653     1.0  0.80328  0.76546  0.25461  1.0000
  S   S3409     1.0  0.80047  0.76150  0.38191  1.0000
  S   S3410     1.0  0.80047  0.76150  0.12730  1.0000
  W   W1654     1.0  0.81065  0.76094  0.25461  1.0000
  S   S3411     1.0  0.80785  0.75698  0.38191  1.0000
  S   S3412     1.0  0.80785  0.75698  0.12730  1.0000
  W   W1655     1.0  0.81803  0.75643  0.25461  1.0000
  S   S3413     1.0  0.81523  0.75247  0.38191  1.0000
  S   S3414     1.0  0.81523  0.75247  0.12730  1.0000
  W   W1656     1.0  0.82541  0.75191  0.25461  1.0000
  S   S3415     1.0  0.82260  0.74795  0.38191  1.0000
  S   S3416     1.0  0.82260  0.74795  0.12730  1.0000
  W   W1657     1.0  0.83278  0.74740  0.25461  1.0000
  S   S3417     1.0  0.82998  0.74344  0.38191  1.0000
  S   S3418     1.0  0.82998  0.74344  0.12730  1.0000
  W   W1658     1.0  0.84016  0.74289  0.25461  1.0000
  S   S3419     1.0  0.83736  0.73892  0.38191  1.0000
  S   S3420     1.0  0.83736  0.73892  0.12730  1.0000
  W   W1659     1.0  0.84754  0.73837  0.25461  1.0000
  S   S3421     1.0  0.84474  0.73441  0.38191  1.0000
  S   S3422     1.0  0.84474  0.73441  0.12730  1.0000
  W   W1660     1.0  0.85492  0.73386  0.25461  1.0000
  S   S3423     1.0  0.85211  0.72990  0.38191  1.0000
  S   S3424     1.0  0.85211  0.72990  0.12730  1.0000
  W   W1661     1.0  0.86229  0.72934  0.25461  1.0000
  S   S3425     1.0  0.85949  0.72538  0.38191  1.0000
  S   S3426     1.0  0.85949  0.72538  0.12730  1.0000
  W   W1662     1.0  0.86967  0.72483  0.25461  1.0000
  S   S3427     1.0  0.86687  0.72087  0.38191  1.0000
  S   S3428     1.0  0.86687  0.72087  0.12730  1.0000
  W   W1663     1.0  0.87705  0.72031  0.25461  1.0000
  S   S3429     1.0  0.87424  0.71635  0.38191  1.0000
  S   S3430     1.0  0.87424  0.71635  0.12730  1.0000
  W   W1664     1.0  0.88443  0.71580  0.25461  1.0000
  S   S3431     1.0  0.88162  0.71184  0.38191  1.0000
  S   S3432     1.0  0.88162  0.71184  0.12730  1.0000
  W   W1665     1.0  0.89180  0.71128  0.25461  1.0000
  S   S3433     1.0  0.88900  0.70732  0.38191  1.0000
  S   S3434     1.0  0.88900  0.70732  0.12730  1.0000
  W   W1666     1.0  0.89918  0.70677  0.25461  1.0000
  S   S3435     1.0  0.89638  0.70281  0.38191  1.0000
  S   S3436     1.0  0.89638  0.70281  0.12730  1.0000
  W   W1667     1.0  0.90656  0.70225  0.25461  1.0000
  S   S3437     1.0  0.90375  0.69829  0.38191  1.0000
  S   S3438     1.0  0.90375  0.69829  0.12730  1.0000
  W   W1668     1.0  0.91393  0.69774  0.25461  1.0000
  S   S3439     1.0  0.91113  0.69378  0.38191  1.0000
  S   S3440     1.0  0.91113  0.69378  0.12730  1.0000
  W   W1669     1.0  0.92131  0.69323  0.25461  1.0000
  S   S3441     1.0  0.91851  0.68927  0.38191  1.0000
  S   S3442     1.0  0.91851  0.68927  0.12730  1.0000
  W   W1670     1.0  0.92869  0.68871  0.25461  1.0000
  S   S3443     1.0  0.92589  0.68475  0.38191  1.0000
  S   S3444     1.0  0.92589  0.68475  0.12730  1.0000
  W   W1671     1.0  0.93607  0.68420  0.25461  1.0000
  S   S3445     1.0  0.93326  0.68024  0.38191  1.0000
  S   S3446     1.0  0.93326  0.68024  0.12730  1.0000
  W   W1672     1.0  0.94344  0.67968  0.25461  1.0000
  S   S3447     1.0  0.94064  0.67572  0.38191  1.0000
  S   S3448     1.0  0.94064  0.67572  0.12730  1.0000
  W   W1673     1.0  0.95082  0.67517  0.25461  1.0000
  S   S3449     1.0  0.94802  0.67121  0.38191  1.0000
  S   S3450     1.0  0.94802  0.67121  0.12730  1.0000
  W   W1674     1.0  0.95820  0.67065  0.25461  1.0000
  S   S3451     1.0  0.95539  0.66669  0.38191  1.0000
  S   S3452     1.0  0.95539  0.66669  0.12730  1.0000
  W   W1675     1.0  0.96557  0.66614  0.25461  1.0000
  S   S3453     1.0  0.96277  0.66218  0.38191  1.0000
  S   S3454     1.0  0.96277  0.66218  0.12730  1.0000
  W   W1676     1.0  0.97295  0.66162  0.25461  1.0000
  S   S3455     1.0  0.97015  0.65766  0.38191  1.0000
  S   S3456     1.0  0.97015  0.65766  0.12730  1.0000
  W   W1677     1.0  0.98033  0.65711  0.25461  1.0000
  S   S3457     1.0  0.97753  0.65315  0.38191  1.0000
  S   S3458     1.0  0.97753  0.65315  0.12730  1.0000
  W   W1678     1.0  0.98771  0.65259  0.25461  1.0000
  S   S3459     1.0  0.98490  0.64863  0.38191  1.0000
  S   S3460     1.0  0.98490  0.64863  0.12730  1.0000
  W   W1679     1.0  0.99508  0.64808  0.25461  1.0000
  S   S3461     1.0  0.99228  0.64412  0.38191  1.0000
  S   S3462     1.0  0.99228  0.64412  0.12730  1.0000
  S   S3463     1.0  0.99966  0.63961  0.38191  1.0000
  S   S3464     1.0  0.99966  0.63961  0.12730  1.0000
  S   S3465     1.0  0.40159  0.99708  0.38191  1.0000
  S   S3466     1.0  0.40159  0.99708  0.12730  1.0000
  W   W1680     1.0  0.41177  0.99653  0.25461  1.0000
  S   S3467     1.0  0.40896  0.99257  0.38191  1.0000
  S   S3468     1.0  0.40896  0.99257  0.12730  1.0000
  W   W1681     1.0  0.41914  0.99202  0.25461  1.0000
  S   S3469     1.0  0.41634  0.98805  0.38191  1.0000
  S   S3470     1.0  0.41634  0.98805  0.12730  1.0000
  W   W1682     1.0  0.42652  0.98750  0.25461  1.0000
  S   S3471     1.0  0.42372  0.98354  0.38191  1.0000
  S   S3472     1.0  0.42372  0.98354  0.12730  1.0000
  W   W1683     1.0  0.43390  0.98299  0.25461  1.0000
  S   S3473     1.0  0.43110  0.97903  0.38191  1.0000
  S   S3474     1.0  0.43110  0.97903  0.12730  1.0000
  W   W1684     1.0  0.44128  0.97847  0.25461  1.0000
  S   S3475     1.0  0.43847  0.97451  0.38191  1.0000
  S   S3476     1.0  0.43847  0.97451  0.12730  1.0000
  W   W1685     1.0  0.44865  0.97396  0.25461  1.0000
  S   S3477     1.0  0.44585  0.97000  0.38191  1.0000
  S   S3478     1.0  0.44585  0.97000  0.12730  1.0000
  W   W1686     1.0  0.45603  0.96944  0.25461  1.0000
  S   S3479     1.0  0.45323  0.96548  0.38191  1.0000
  S   S3480     1.0  0.45323  0.96548  0.12730  1.0000
  W   W1687     1.0  0.46341  0.96493  0.25461  1.0000
  S   S3481     1.0  0.46060  0.96097  0.38191  1.0000
  S   S3482     1.0  0.46060  0.96097  0.12730  1.0000
  W   W1688     1.0  0.47078  0.96041  0.25461  1.0000
  S   S3483     1.0  0.46798  0.95645  0.38191  1.0000
  S   S3484     1.0  0.46798  0.95645  0.12730  1.0000
  W   W1689     1.0  0.47816  0.95590  0.25461  1.0000
  S   S3485     1.0  0.47536  0.95194  0.38191  1.0000
  S   S3486     1.0  0.47536  0.95194  0.12730  1.0000
  W   W1690     1.0  0.48554  0.95138  0.25461  1.0000
  S   S3487     1.0  0.48274  0.94742  0.38191  1.0000
  S   S3488     1.0  0.48274  0.94742  0.12730  1.0000
  W   W1691     1.0  0.49292  0.94687  0.25461  1.0000
  S   S3489     1.0  0.49011  0.94291  0.38191  1.0000
  S   S3490     1.0  0.49011  0.94291  0.12730  1.0000
  W   W1692     1.0  0.50029  0.94236  0.25461  1.0000
  S   S3491     1.0  0.49749  0.93839  0.38191  1.0000
  S   S3492     1.0  0.49749  0.93839  0.12730  1.0000
  W   W1693     1.0  0.50767  0.93784  0.25461  1.0000
  S   S3493     1.0  0.50487  0.93388  0.38191  1.0000
  S   S3494     1.0  0.50487  0.93388  0.12730  1.0000
  W   W1694     1.0  0.51505  0.93333  0.25461  1.0000
  S   S3495     1.0  0.51225  0.92937  0.38191  1.0000
  S   S3496     1.0  0.51225  0.92937  0.12730  1.0000
  W   W1695     1.0  0.52243  0.92881  0.25461  1.0000
  S   S3497     1.0  0.51962  0.92485  0.38191  1.0000
  S   S3498     1.0  0.51962  0.92485  0.12730  1.0000
  W   W1696     1.0  0.52980  0.92430  0.25461  1.0000
  S   S3499     1.0  0.52700  0.92034  0.38191  1.0000
  S   S3500     1.0  0.52700  0.92034  0.12730  1.0000
  W   W1697     1.0  0.53718  0.91978  0.25461  1.0000
  S   S3501     1.0  0.53438  0.91582  0.38191  1.0000
  S   S3502     1.0  0.53438  0.91582  0.12730  1.0000
  W   W1698     1.0  0.54456  0.91527  0.25461  1.0000
  S   S3503     1.0  0.54175  0.91131  0.38191  1.0000
  S   S3504     1.0  0.54175  0.91131  0.12730  1.0000
  W   W1699     1.0  0.55193  0.91075  0.25461  1.0000
  S   S3505     1.0  0.54913  0.90679  0.38191  1.0000
  S   S3506     1.0  0.54913  0.90679  0.12730  1.0000
  W   W1700     1.0  0.55931  0.90624  0.25461  1.0000
  S   S3507     1.0  0.55651  0.90228  0.38191  1.0000
  S   S3508     1.0  0.55651  0.90228  0.12730  1.0000
  W   W1701     1.0  0.56669  0.90172  0.25461  1.0000
  S   S3509     1.0  0.56389  0.89776  0.38191  1.0000
  S   S3510     1.0  0.56389  0.89776  0.12730  1.0000
  W   W1702     1.0  0.57407  0.89721  0.25461  1.0000
  S   S3511     1.0  0.57126  0.89325  0.38191  1.0000
  S   S3512     1.0  0.57126  0.89325  0.12730  1.0000
  W   W1703     1.0  0.58144  0.89270  0.25461  1.0000
  S   S3513     1.0  0.57864  0.88874  0.38191  1.0000
  S   S3514     1.0  0.57864  0.88874  0.12730  1.0000
  W   W1704     1.0  0.58882  0.88818  0.25461  1.0000
  S   S3515     1.0  0.58602  0.88422  0.38191  1.0000
  S   S3516     1.0  0.58602  0.88422  0.12730  1.0000
  W   W1705     1.0  0.59620  0.88367  0.25461  1.0000
  S   S3517     1.0  0.59339  0.87971  0.38191  1.0000
  S   S3518     1.0  0.59339  0.87971  0.12730  1.0000
  W   W1706     1.0  0.60357  0.87915  0.25461  1.0000
  S   S3519     1.0  0.60077  0.87519  0.38191  1.0000
  S   S3520     1.0  0.60077  0.87519  0.12730  1.0000
  W   W1707     1.0  0.61095  0.87464  0.25461  1.0000
  S   S3521     1.0  0.60815  0.87068  0.38191  1.0000
  S   S3522     1.0  0.60815  0.87068  0.12730  1.0000
  W   W1708     1.0  0.61833  0.87012  0.25461  1.0000
  S   S3523     1.0  0.61553  0.86616  0.38191  1.0000
  S   S3524     1.0  0.61553  0.86616  0.12730  1.0000
  W   W1709     1.0  0.62571  0.86561  0.25461  1.0000
  S   S3525     1.0  0.62290  0.86165  0.38191  1.0000
  S   S3526     1.0  0.62290  0.86165  0.12730  1.0000
  W   W1710     1.0  0.63308  0.86109  0.25461  1.0000
  S   S3527     1.0  0.63028  0.85713  0.38191  1.0000
  S   S3528     1.0  0.63028  0.85713  0.12730  1.0000
  W   W1711     1.0  0.64046  0.85658  0.25461  1.0000
  S   S3529     1.0  0.63766  0.85262  0.38191  1.0000
  S   S3530     1.0  0.63766  0.85262  0.12730  1.0000
  W   W1712     1.0  0.64784  0.85206  0.25461  1.0000
  S   S3531     1.0  0.64503  0.84810  0.38191  1.0000
  S   S3532     1.0  0.64503  0.84810  0.12730  1.0000
  W   W1713     1.0  0.65522  0.84755  0.25461  1.0000
  S   S3533     1.0  0.65241  0.84359  0.38191  1.0000
  S   S3534     1.0  0.65241  0.84359  0.12730  1.0000
  W   W1714     1.0  0.66259  0.84304  0.25461  1.0000
  S   S3535     1.0  0.65979  0.83908  0.38191  1.0000
  S   S3536     1.0  0.65979  0.83908  0.12730  1.0000
  W   W1715     1.0  0.66997  0.83852  0.25461  1.0000
  S   S3537     1.0  0.66717  0.83456  0.38191  1.0000
  S   S3538     1.0  0.66717  0.83456  0.12730  1.0000
  W   W1716     1.0  0.67735  0.83401  0.25461  1.0000
  S   S3539     1.0  0.67454  0.83005  0.38191  1.0000
  S   S3540     1.0  0.67454  0.83005  0.12730  1.0000
  W   W1717     1.0  0.68472  0.82949  0.25461  1.0000
  S   S3541     1.0  0.68192  0.82553  0.38191  1.0000
  S   S3542     1.0  0.68192  0.82553  0.12730  1.0000
  W   W1718     1.0  0.69210  0.82498  0.25461  1.0000
  S   S3543     1.0  0.68930  0.82102  0.38191  1.0000
  S   S3544     1.0  0.68930  0.82102  0.12730  1.0000
  W   W1719     1.0  0.69948  0.82046  0.25461  1.0000
  S   S3545     1.0  0.69668  0.81650  0.38191  1.0000
  S   S3546     1.0  0.69668  0.81650  0.12730  1.0000
  W   W1720     1.0  0.70686  0.81595  0.25461  1.0000
  S   S3547     1.0  0.70405  0.81199  0.38191  1.0000
  S   S3548     1.0  0.70405  0.81199  0.12730  1.0000
  W   W1721     1.0  0.71423  0.81143  0.25461  1.0000
  S   S3549     1.0  0.71143  0.80747  0.38191  1.0000
  S   S3550     1.0  0.71143  0.80747  0.12730  1.0000
  W   W1722     1.0  0.72161  0.80692  0.25461  1.0000
  S   S3551     1.0  0.71881  0.80296  0.38191  1.0000
  S   S3552     1.0  0.71881  0.80296  0.12730  1.0000
  W   W1723     1.0  0.72899  0.80241  0.25461  1.0000
  S   S3553     1.0  0.72618  0.79844  0.38191  1.0000
  S   S3554     1.0  0.72618  0.79844  0.12730  1.0000
  W   W1724     1.0  0.73636  0.79789  0.25461  1.0000
  S   S3555     1.0  0.73356  0.79393  0.38191  1.0000
  S   S3556     1.0  0.73356  0.79393  0.12730  1.0000
  W   W1725     1.0  0.74374  0.79338  0.25461  1.0000
  S   S3557     1.0  0.74094  0.78942  0.38191  1.0000
  S   S3558     1.0  0.74094  0.78942  0.12730  1.0000
  W   W1726     1.0  0.75112  0.78886  0.25461  1.0000
  S   S3559     1.0  0.74832  0.78490  0.38191  1.0000
  S   S3560     1.0  0.74832  0.78490  0.12730  1.0000
  W   W1727     1.0  0.75850  0.78435  0.25461  1.0000
  S   S3561     1.0  0.75569  0.78039  0.38191  1.0000
  S   S3562     1.0  0.75569  0.78039  0.12730  1.0000
  W   W1728     1.0  0.76587  0.77983  0.25461  1.0000
  S   S3563     1.0  0.76307  0.77587  0.38191  1.0000
  S   S3564     1.0  0.76307  0.77587  0.12730  1.0000
  W   W1729     1.0  0.77325  0.77532  0.25461  1.0000
  S   S3565     1.0  0.77045  0.77136  0.38191  1.0000
  S   S3566     1.0  0.77045  0.77136  0.12730  1.0000
  W   W1730     1.0  0.78063  0.77080  0.25461  1.0000
  S   S3567     1.0  0.77782  0.76684  0.38191  1.0000
  S   S3568     1.0  0.77782  0.76684  0.12730  1.0000
  W   W1731     1.0  0.78801  0.76629  0.25461  1.0000
  S   S3569     1.0  0.78520  0.76233  0.38191  1.0000
  S   S3570     1.0  0.78520  0.76233  0.12730  1.0000
  W   W1732     1.0  0.79538  0.76177  0.25461  1.0000
  S   S3571     1.0  0.79258  0.75781  0.38191  1.0000
  S   S3572     1.0  0.79258  0.75781  0.12730  1.0000
  W   W1733     1.0  0.80276  0.75726  0.25461  1.0000
  S   S3573     1.0  0.79996  0.75330  0.38191  1.0000
  S   S3574     1.0  0.79996  0.75330  0.12730  1.0000
  W   W1734     1.0  0.81014  0.75275  0.25461  1.0000
  S   S3575     1.0  0.80733  0.74878  0.38191  1.0000
  S   S3576     1.0  0.80733  0.74878  0.12730  1.0000
  W   W1735     1.0  0.81751  0.74823  0.25461  1.0000
  S   S3577     1.0  0.81471  0.74427  0.38191  1.0000
  S   S3578     1.0  0.81471  0.74427  0.12730  1.0000
  W   W1736     1.0  0.82489  0.74372  0.25461  1.0000
  S   S3579     1.0  0.82209  0.73976  0.38191  1.0000
  S   S3580     1.0  0.82209  0.73976  0.12730  1.0000
  W   W1737     1.0  0.83227  0.73920  0.25461  1.0000
  S   S3581     1.0  0.82947  0.73524  0.38191  1.0000
  S   S3582     1.0  0.82947  0.73524  0.12730  1.0000
  W   W1738     1.0  0.83965  0.73469  0.25461  1.0000
  S   S3583     1.0  0.83684  0.73073  0.38191  1.0000
  S   S3584     1.0  0.83684  0.73073  0.12730  1.0000
  W   W1739     1.0  0.84702  0.73017  0.25461  1.0000
  S   S3585     1.0  0.84422  0.72621  0.38191  1.0000
  S   S3586     1.0  0.84422  0.72621  0.12730  1.0000
  W   W1740     1.0  0.85440  0.72566  0.25461  1.0000
  S   S3587     1.0  0.85160  0.72170  0.38191  1.0000
  S   S3588     1.0  0.85160  0.72170  0.12730  1.0000
  W   W1741     1.0  0.86178  0.72114  0.25461  1.0000
  S   S3589     1.0  0.85897  0.71718  0.38191  1.0000
  S   S3590     1.0  0.85897  0.71718  0.12730  1.0000
  W   W1742     1.0  0.86915  0.71663  0.25461  1.0000
  S   S3591     1.0  0.86635  0.71267  0.38191  1.0000
  S   S3592     1.0  0.86635  0.71267  0.12730  1.0000
  W   W1743     1.0  0.87653  0.71211  0.25461  1.0000
  S   S3593     1.0  0.87373  0.70815  0.38191  1.0000
  S   S3594     1.0  0.87373  0.70815  0.12730  1.0000
  W   W1744     1.0  0.88391  0.70760  0.25461  1.0000
  S   S3595     1.0  0.88111  0.70364  0.38191  1.0000
  S   S3596     1.0  0.88111  0.70364  0.12730  1.0000
  W   W1745     1.0  0.89129  0.70309  0.25461  1.0000
  S   S3597     1.0  0.88848  0.69913  0.38191  1.0000
  S   S3598     1.0  0.88848  0.69913  0.12730  1.0000
  W   W1746     1.0  0.89866  0.69857  0.25461  1.0000
  S   S3599     1.0  0.89586  0.69461  0.38191  1.0000
  S   S3600     1.0  0.89586  0.69461  0.12730  1.0000
  W   W1747     1.0  0.90604  0.69406  0.25461  1.0000
  S   S3601     1.0  0.90324  0.69010  0.38191  1.0000
  S   S3602     1.0  0.90324  0.69010  0.12730  1.0000
  W   W1748     1.0  0.91342  0.68954  0.25461  1.0000
  S   S3603     1.0  0.91061  0.68558  0.38191  1.0000
  S   S3604     1.0  0.91061  0.68558  0.12730  1.0000
  W   W1749     1.0  0.92080  0.68503  0.25461  1.0000
  S   S3605     1.0  0.91799  0.68107  0.38191  1.0000
  S   S3606     1.0  0.91799  0.68107  0.12730  1.0000
  W   W1750     1.0  0.92817  0.68051  0.25461  1.0000
  S   S3607     1.0  0.92537  0.67655  0.38191  1.0000
  S   S3608     1.0  0.92537  0.67655  0.12730  1.0000
  W   W1751     1.0  0.93555  0.67600  0.25461  1.0000
  S   S3609     1.0  0.93275  0.67204  0.38191  1.0000
  S   S3610     1.0  0.93275  0.67204  0.12730  1.0000
  W   W1752     1.0  0.94293  0.67148  0.25461  1.0000
  S   S3611     1.0  0.94012  0.66752  0.38191  1.0000
  S   S3612     1.0  0.94012  0.66752  0.12730  1.0000
  W   W1753     1.0  0.95030  0.66697  0.25461  1.0000
  S   S3613     1.0  0.94750  0.66301  0.38191  1.0000
  S   S3614     1.0  0.94750  0.66301  0.12730  1.0000
  W   W1754     1.0  0.95768  0.66245  0.25461  1.0000
  S   S3615     1.0  0.95488  0.65849  0.38191  1.0000
  S   S3616     1.0  0.95488  0.65849  0.12730  1.0000
  W   W1755     1.0  0.96506  0.65794  0.25461  1.0000
  S   S3617     1.0  0.96226  0.65398  0.38191  1.0000
  S   S3618     1.0  0.96226  0.65398  0.12730  1.0000
  W   W1756     1.0  0.97244  0.65343  0.25461  1.0000
  S   S3619     1.0  0.96963  0.64947  0.38191  1.0000
  S   S3620     1.0  0.96963  0.64947  0.12730  1.0000
  W   W1757     1.0  0.97981  0.64891  0.25461  1.0000
  S   S3621     1.0  0.97701  0.64495  0.38191  1.0000
  S   S3622     1.0  0.97701  0.64495  0.12730  1.0000
  W   W1758     1.0  0.98719  0.64440  0.25461  1.0000
  S   S3623     1.0  0.98439  0.64044  0.38191  1.0000
  S   S3624     1.0  0.98439  0.64044  0.12730  1.0000
  W   W1759     1.0  0.99457  0.63988  0.25461  1.0000
  S   S3625     1.0  0.99176  0.63592  0.38191  1.0000
  S   S3626     1.0  0.99176  0.63592  0.12730  1.0000
  S   S3627     1.0  0.99914  0.63141  0.38191  1.0000
  S   S3628     1.0  0.99914  0.63141  0.12730  1.0000
  S   S3629     1.0  0.38632  0.99791  0.38191  1.0000
  S   S3630     1.0  0.38632  0.99791  0.12730  1.0000
  W   W1760     1.0  0.39650  0.99736  0.25461  1.0000
  S   S3631     1.0  0.39369  0.99340  0.38191  1.0000
  S   S3632     1.0  0.39369  0.99340  0.12730  1.0000
  W   W1761     1.0  0.40387  0.99285  0.25461  1.0000
  S   S3633     1.0  0.40107  0.98889  0.38191  1.0000
  S   S3634     1.0  0.40107  0.98889  0.12730  1.0000
  W   W1762     1.0  0.41125  0.98833  0.25461  1.0000
  S   S3635     1.0  0.40845  0.98437  0.38191  1.0000
  S   S3636     1.0  0.40845  0.98437  0.12730  1.0000
  W   W1763     1.0  0.41863  0.98382  0.25461  1.0000
  S   S3637     1.0  0.41583  0.97986  0.38191  1.0000
  S   S3638     1.0  0.41583  0.97986  0.12730  1.0000
  W   W1764     1.0  0.42601  0.97930  0.25461  1.0000
  S   S3639     1.0  0.42320  0.97534  0.38191  1.0000
  S   S3640     1.0  0.42320  0.97534  0.12730  1.0000
  W   W1765     1.0  0.43338  0.97479  0.25461  1.0000
  S   S3641     1.0  0.43058  0.97083  0.38191  1.0000
  S   S3642     1.0  0.43058  0.97083  0.12730  1.0000
  W   W1766     1.0  0.44076  0.97027  0.25461  1.0000
  S   S3643     1.0  0.43796  0.96631  0.38191  1.0000
  S   S3644     1.0  0.43796  0.96631  0.12730  1.0000
  W   W1767     1.0  0.44814  0.96576  0.25461  1.0000
  S   S3645     1.0  0.44533  0.96180  0.38191  1.0000
  S   S3646     1.0  0.44533  0.96180  0.12730  1.0000
  W   W1768     1.0  0.45551  0.96124  0.25461  1.0000
  S   S3647     1.0  0.45271  0.95728  0.38191  1.0000
  S   S3648     1.0  0.45271  0.95728  0.12730  1.0000
  W   W1769     1.0  0.46289  0.95673  0.25461  1.0000
  S   S3649     1.0  0.46009  0.95277  0.38191  1.0000
  S   S3650     1.0  0.46009  0.95277  0.12730  1.0000
  W   W1770     1.0  0.47027  0.95222  0.25461  1.0000
  S   S3651     1.0  0.46747  0.94825  0.38191  1.0000
  S   S3652     1.0  0.46747  0.94825  0.12730  1.0000
  W   W1771     1.0  0.47765  0.94770  0.25461  1.0000
  S   S3653     1.0  0.47484  0.94374  0.38191  1.0000
  S   S3654     1.0  0.47484  0.94374  0.12730  1.0000
  W   W1772     1.0  0.48502  0.94319  0.25461  1.0000
  S   S3655     1.0  0.48222  0.93923  0.38191  1.0000
  S   S3656     1.0  0.48222  0.93923  0.12730  1.0000
  W   W1773     1.0  0.49240  0.93867  0.25461  1.0000
  S   S3657     1.0  0.48960  0.93471  0.38191  1.0000
  S   S3658     1.0  0.48960  0.93471  0.12730  1.0000
  W   W1774     1.0  0.49978  0.93416  0.25461  1.0000
  S   S3659     1.0  0.49697  0.93020  0.38191  1.0000
  S   S3660     1.0  0.49697  0.93020  0.12730  1.0000
  W   W1775     1.0  0.50715  0.92964  0.25461  1.0000
  S   S3661     1.0  0.50435  0.92568  0.38191  1.0000
  S   S3662     1.0  0.50435  0.92568  0.12730  1.0000
  W   W1776     1.0  0.51453  0.92513  0.25461  1.0000
  S   S3663     1.0  0.51173  0.92117  0.38191  1.0000
  S   S3664     1.0  0.51173  0.92117  0.12730  1.0000
  W   W1777     1.0  0.52191  0.92061  0.25461  1.0000
  S   S3665     1.0  0.51911  0.91665  0.38191  1.0000
  S   S3666     1.0  0.51911  0.91665  0.12730  1.0000
  W   W1778     1.0  0.52929  0.91610  0.25461  1.0000
  S   S3667     1.0  0.52648  0.91214  0.38191  1.0000
  S   S3668     1.0  0.52648  0.91214  0.12730  1.0000
  W   W1779     1.0  0.53666  0.91158  0.25461  1.0000
  S   S3669     1.0  0.53386  0.90762  0.38191  1.0000
  S   S3670     1.0  0.53386  0.90762  0.12730  1.0000
  W   W1780     1.0  0.54404  0.90707  0.25461  1.0000
  S   S3671     1.0  0.54124  0.90311  0.38191  1.0000
  S   S3672     1.0  0.54124  0.90311  0.12730  1.0000
  W   W1781     1.0  0.55142  0.90256  0.25461  1.0000
  S   S3673     1.0  0.54862  0.89860  0.38191  1.0000
  S   S3674     1.0  0.54862  0.89860  0.12730  1.0000
  W   W1782     1.0  0.55880  0.89804  0.25461  1.0000
  S   S3675     1.0  0.55599  0.89408  0.38191  1.0000
  S   S3676     1.0  0.55599  0.89408  0.12730  1.0000
  W   W1783     1.0  0.56617  0.89353  0.25461  1.0000
  S   S3677     1.0  0.56337  0.88957  0.38191  1.0000
  S   S3678     1.0  0.56337  0.88957  0.12730  1.0000
  W   W1784     1.0  0.57355  0.88901  0.25461  1.0000
  S   S3679     1.0  0.57075  0.88505  0.38191  1.0000
  S   S3680     1.0  0.57075  0.88505  0.12730  1.0000
  W   W1785     1.0  0.58093  0.88450  0.25461  1.0000
  S   S3681     1.0  0.57812  0.88054  0.38191  1.0000
  S   S3682     1.0  0.57812  0.88054  0.12730  1.0000
  W   W1786     1.0  0.58830  0.87998  0.25461  1.0000
  S   S3683     1.0  0.58550  0.87602  0.38191  1.0000
  S   S3684     1.0  0.58550  0.87602  0.12730  1.0000
  W   W1787     1.0  0.59568  0.87547  0.25461  1.0000
  S   S3685     1.0  0.59288  0.87151  0.38191  1.0000
  S   S3686     1.0  0.59288  0.87151  0.12730  1.0000
  W   W1788     1.0  0.60306  0.87095  0.25461  1.0000
  S   S3687     1.0  0.60026  0.86699  0.38191  1.0000
  S   S3688     1.0  0.60026  0.86699  0.12730  1.0000
  W   W1789     1.0  0.61044  0.86644  0.25461  1.0000
  S   S3689     1.0  0.60763  0.86248  0.38191  1.0000
  S   S3690     1.0  0.60763  0.86248  0.12730  1.0000
  W   W1790     1.0  0.61781  0.86192  0.25461  1.0000
  S   S3691     1.0  0.61501  0.85796  0.38191  1.0000
  S   S3692     1.0  0.61501  0.85796  0.12730  1.0000
  W   W1791     1.0  0.62519  0.85741  0.25461  1.0000
  S   S3693     1.0  0.62239  0.85345  0.38191  1.0000
  S   S3694     1.0  0.62239  0.85345  0.12730  1.0000
  W   W1792     1.0  0.63257  0.85290  0.25461  1.0000
  S   S3695     1.0  0.62976  0.84894  0.38191  1.0000
  S   S3696     1.0  0.62976  0.84894  0.12730  1.0000
  W   W1793     1.0  0.63994  0.84838  0.25461  1.0000
  S   S3697     1.0  0.63714  0.84442  0.38191  1.0000
  S   S3698     1.0  0.63714  0.84442  0.12730  1.0000
  W   W1794     1.0  0.64732  0.84387  0.25461  1.0000
  S   S3699     1.0  0.64452  0.83991  0.38191  1.0000
  S   S3700     1.0  0.64452  0.83991  0.12730  1.0000
  W   W1795     1.0  0.65470  0.83935  0.25461  1.0000
  S   S3701     1.0  0.65190  0.83539  0.38191  1.0000
  S   S3702     1.0  0.65190  0.83539  0.12730  1.0000
  W   W1796     1.0  0.66208  0.83484  0.25461  1.0000
  S   S3703     1.0  0.65927  0.83088  0.38191  1.0000
  S   S3704     1.0  0.65927  0.83088  0.12730  1.0000
  W   W1797     1.0  0.66945  0.83032  0.25461  1.0000
  S   S3705     1.0  0.66665  0.82636  0.38191  1.0000
  S   S3706     1.0  0.66665  0.82636  0.12730  1.0000
  W   W1798     1.0  0.67683  0.82581  0.25461  1.0000
  S   S3707     1.0  0.67403  0.82185  0.38191  1.0000
  S   S3708     1.0  0.67403  0.82185  0.12730  1.0000
  W   W1799     1.0  0.68421  0.82129  0.25461  1.0000
  S   S3709     1.0  0.68141  0.81733  0.38191  1.0000
  S   S3710     1.0  0.68141  0.81733  0.12730  1.0000
  W   W1800     1.0  0.69159  0.81678  0.25461  1.0000
  S   S3711     1.0  0.68878  0.81282  0.38191  1.0000
  S   S3712     1.0  0.68878  0.81282  0.12730  1.0000
  W   W1801     1.0  0.69896  0.81227  0.25461  1.0000
  S   S3713     1.0  0.69616  0.80830  0.38191  1.0000
  S   S3714     1.0  0.69616  0.80830  0.12730  1.0000
  W   W1802     1.0  0.70634  0.80775  0.25461  1.0000
  S   S3715     1.0  0.70354  0.80379  0.38191  1.0000
  S   S3716     1.0  0.70354  0.80379  0.12730  1.0000
  W   W1803     1.0  0.71372  0.80324  0.25461  1.0000
  S   S3717     1.0  0.71091  0.79928  0.38191  1.0000
  S   S3718     1.0  0.71091  0.79928  0.12730  1.0000
  W   W1804     1.0  0.72109  0.79872  0.25461  1.0000
  S   S3719     1.0  0.71829  0.79476  0.38191  1.0000
  S   S3720     1.0  0.71829  0.79476  0.12730  1.0000
  W   W1805     1.0  0.72847  0.79421  0.25461  1.0000
  S   S3721     1.0  0.72567  0.79025  0.38191  1.0000
  S   S3722     1.0  0.72567  0.79025  0.12730  1.0000
  W   W1806     1.0  0.73585  0.78969  0.25461  1.0000
  S   S3723     1.0  0.73305  0.78573  0.38191  1.0000
[truncated: 4,964,741 more chars]
