# Supplementary material for: Excitons in Epitaxially Grown WS2 on Graphene: A Nanometer-Resolved Electron Energy Loss Spectroscopy and Density Functional Theory Study
Source: ACS Nano. 2025 Dec 11;19(50):42107–17. doi: 10.1021/acsnano.5c11994 (PMC12752690; doi:10.1021/acsnano.5c11994)
Supplement: Supplementary file 1 [file nn5c11994_si_001.zip › LMM_ROI5-8.cif]

data_image0
_chemical_formula_structural       S4WS2WS4WS2WS2WS2WS4WS2WS2WS2WS2WS2WS6WS2WS2WS2WS2WS2WS2WS6WS2WS2WS2WS2WS2WS2WS2WS2WS6WS2WS2WS2WS2WS2WS2WS2WS2WS2WS2WS6WS2WS2WS2WS2WS2WS2WS2WS2WS2WS2WS2WS2WS2WS2WS2WS2WS2WS2WS2WS2WS2WS2WS2WS2WS2WS2WS2WS2WS2WS4WS2WS2WS2WS2WS2WS2WS2WS2WS2WS2WS2WS2WS2WS2WS2WS2WS4WS2WS2WS2WS2WS2WS2WS2WS2WS2WS2WS2WS2WS2WS2WS2WS2WS2WS2WS4WS2WS2WS2WS2WS2WS2WS2WS2WS2WS2WS2WS2WS2WS2WS2WS2WS2WS2WS2WS2WS4WS2WS2WS2WS2WS2WS2WS2WS2WS2WS2WS2WS2WS2WS2WS2WS2WS2WS2WS2WS2WS2WS2WS2WS2WS2WS2WS2WS2WS2WS2WS2WS2WS2WS2WS2WS2WS2WS2WS2WS2WS2WS2WS2WS2WS2WS2WS2WS4WS2WS2WS2WS2WS2WS2WS2WS2WS2WS2WS2WS2WS2WS2WS2WS2WS2WS2WS2WS2WS2WS2WS2WS2WS2WS4WS2WS2WS2WS2WS2WS2WS2WS2WS2WS2WS2WS2WS2WS2WS2WS2WS2WS2WS2WS2WS2WS2WS2WS2WS2WS2WS2WS6WS2WS2WS2WS2WS2WS2WS2WS2WS2WS2WS2WS2WS2WS2WS2WS2WS2WS2WS2WS2WS2WS2WS2WS2WS2WS2WS2WS2WS2WS6WS2WS2WS2WS2WS2WS2WS2WS2WS2WS2WS2WS2WS2WS2WS2WS2WS2WS2WS2WS2WS2WS2WS2WS2WS2WS2WS2WS2WS2WS2WS2WS4WS2WS2WS2WS2WS2WS2WS2WS2WS2WS2WS2WS2WS2WS2WS2WS2WS2WS2WS2WS2WS2WS2WS2WS2WS2WS2WS2WS2WS2WS2WS2WS2WS2WS6WS2WS2WS2WS2WS2WS2WS2WS2WS2WS2WS2WS2WS2WS2WS2WS2WS2WS2WS2WS2WS2WS2WS2WS2WS2WS2WS2WS2WS2WS2WS2WS2WS2WS2WS6WS2WS2WS2WS2WS2WS2WS2WS2WS2WS2WS2WS2WS2WS2WS2WS2WS2WS2WS2WS2WS2WS2WS2WS2WS2WS2WS2WS2WS2WS2WS2WS2WS2WS2WS2WS2WS2WS4WS2WS2WS2WS2WS2WS2WS2WS2WS2WS2WS2WS2WS2WS2WS2WS2WS2WS2WS2WS2WS2WS2WS2WS2WS2WS2WS2WS2WS2WS2WS2WS2WS2WS2WS2WS2WS2WS2WS2WS4WS2WS2WS2WS2WS2WS2WS2WS2WS2WS2WS2WS2WS2WS2WS2WS2WS2WS2WS2WS2WS2WS2WS2WS2WS2WS2WS2WS2WS2WS2WS2WS2WS2WS2WS2WS2WS2WS2WS2WS2WS2WS2WS2WS2WS2WS2WS2WS2WS2WS2WS2WS2WS2WS2WS2WS2WS2WS2WS2WS2WS2WS2WS2WS2WS2WS2WS2WS2WS2WS2WS2WS2WS2WS2WS2WS2WS2WS2WS2WS2WS2WS2WS2WS2WS2WS4WS2WS2WS2WS2WS2WS2WS2WS2WS2WS2WS2WS2WS2WS2WS2WS2WS2WS2WS2WS2WS2WS2WS2WS2WS2WS2WS2WS2WS2WS2WS2WS2WS2WS2WS2WS2WS2WS2WS2WS2WS2WS2WS2WS2WS4WS2WS2WS2WS2WS2WS2WS2WS2WS2WS2WS2WS2WS2WS2WS2WS2WS2WS2WS2WS2WS2WS2WS2WS2WS2WS2WS2WS2WS2WS2WS2WS2WS2WS2WS2WS2WS2WS2WS2WS2WS2WS2WS2WS2WS2WS2WS4WS2WS2WS2WS2WS2WS2WS2WS2WS2WS2WS2WS2WS2WS2WS2WS2WS2WS2WS2WS2WS2WS2WS2WS2WS2WS2WS2WS2WS2WS2WS2WS2WS2WS2WS2WS2WS2WS2WS2WS2WS2WS2WS2WS2WS2WS2WS2WS2WS4WS2WS2WS2WS2WS2WS2WS2WS2WS2WS2WS2WS2WS2WS2WS2WS2WS2WS2WS2WS2WS2WS2WS2WS2WS2WS2WS2WS2WS2WS2WS2WS2WS2WS2WS2WS2WS2WS2WS2WS2WS2WS2WS2WS2WS2WS2WS2WS2WS2WS2WS2WS2WS2WS2WS2WS2WS2WS2WS2WS2WS2WS2WS2WS2WS2WS2WS2WS2WS2WS2WS2WS2WS2WS2WS2WS2WS2WS2WS2WS2WS2WS2WS2WS2WS2WS2WS2WS2WS2WS2WS2WS2WS2WS2WS2WS2WS2WS2WS2WS2WS2WS2WS2WS4WS2WS2WS2WS2WS2WS2WS2WS2WS2WS2WS2WS2WS2WS2WS2WS2WS2WS2WS2WS2WS2WS2WS2WS2WS2WS2WS2WS2WS2WS2WS2WS2WS2WS2WS2WS2WS2WS2WS2WS2WS2WS2WS2WS2WS2WS2WS2WS2WS2WS2WS2WS2WS2WS6WS2WS2WS2WS2WS2WS2WS2WS2WS2WS2WS2WS2WS2WS2WS2WS2WS2WS2WS2WS2WS2WS2WS2WS2WS2WS2WS2WS2WS2WS2WS2WS2WS2WS2WS2WS2WS2WS2WS2WS2WS2WS2WS2WS2WS2WS2WS2WS2WS2WS2WS2WS2WS2WS2WS2WS6WS2WS2WS2WS2WS2WS2WS2WS2WS2WS2WS2WS2WS2WS2WS2WS2WS2WS2WS2WS2WS2WS2WS2WS2WS2WS2WS2WS2WS2WS2WS2WS2WS2WS2WS2WS2WS2WS2WS2WS2WS2WS2WS2WS2WS2WS2WS2WS2WS2WS2WS2WS2WS2WS2WS2WS2WS2WS6WS2WS2WS2WS2WS2WS2WS2WS2WS2WS2WS2WS2WS2WS2WS2WS2WS2WS2WS2WS2WS2WS2WS2WS2WS2WS2WS2WS2WS2WS2WS2WS2WS2WS2WS2WS2WS2WS2WS2WS2WS2WS2WS2WS2WS2WS2WS2WS2WS2WS2WS2WS2WS2WS2WS2WS2WS2WS2WS2WS4WS2WS2WS2WS2WS2WS2WS2WS2WS2WS2WS2WS2WS2WS2WS2WS2WS2WS2WS2WS2WS2WS2WS2WS2WS2WS2WS2WS2WS2WS2WS2WS2WS2WS2WS2WS2WS2WS2WS2WS2WS2WS2WS2WS2WS2WS2WS2WS2WS2WS2WS2WS2WS2WS2WS2WS2WS2WS2WS2WS2WS2WS6WS2WS2WS2WS2WS2WS2WS2WS2WS2WS2WS2WS2WS2WS2WS2WS2WS2WS2WS2WS2WS2WS2WS2WS2WS2WS2WS2WS2WS2WS2WS2WS2WS2WS2WS2WS2WS2WS2WS2WS2WS2WS2WS2WS2WS2WS2WS2WS2WS2WS2WS2WS2WS2WS2WS2WS2WS2WS2WS2WS2WS2WS2WS2WS4WS2WS2WS2WS2WS2WS2WS2WS2WS2WS2WS2WS2WS2WS2WS2WS2WS2WS2WS2WS2WS2WS2WS2WS2WS2WS2WS2WS2WS2WS2WS2WS2WS2WS2WS2WS2WS2WS2WS2WS2WS2WS2WS2WS2WS2WS2WS2WS2WS2WS2WS2WS2WS2WS2WS2WS2WS2WS2WS2WS2WS2WS2WS2WS2WS2WS4WS2WS2WS2WS2WS2WS2WS2WS2WS2WS2WS2WS2WS2WS2WS2WS2WS2WS2WS2WS2WS2WS2WS2WS2WS2WS2WS2WS2WS2WS2WS2WS2WS2WS2WS2WS2WS2WS2WS2WS2WS2WS2WS2WS2WS2WS2WS2WS2WS2WS2WS2WS2WS2WS2WS2WS2WS2WS2WS2WS2WS2WS2WS2WS2WS2WS2WS2WS4WS2WS2WS2WS2WS2WS2WS2WS2WS2WS2WS2WS2WS2WS2WS2WS2WS2WS2WS2WS2WS2WS2WS2WS2WS2WS2WS2WS2WS2WS2WS2WS2WS2WS2WS2WS2WS2WS2WS2WS2WS2WS2WS2WS2WS2WS2WS2WS2WS2WS2WS2WS2WS2WS2WS2WS2WS2WS2WS2WS2WS2WS2WS2WS2WS2WS2WS2WS2WS2WS4WS2WS2WS2WS2WS2WS2WS2WS2WS2WS2WS2WS2WS2WS2WS2WS2WS2WS2WS2WS2WS2WS2WS2WS2WS2WS2WS2WS2WS2WS2WS2WS2WS2WS2WS2WS2WS2WS2WS2WS2WS2WS2WS2WS2WS2WS2WS2WS2WS2WS2WS2WS2WS2WS2WS2WS2WS2WS2WS2WS2WS2WS2WS2WS2WS2WS2WS2WS2WS2WS2WS2WS4WS2WS2WS2WS2WS2WS2WS2WS2WS2WS2WS2WS2WS2WS2WS2WS2WS2WS2WS2WS2WS2WS2WS2WS2WS2WS2WS2WS2WS2WS2WS2WS2WS2WS2WS2WS2WS2WS2WS2WS2WS2WS2WS2WS2WS2WS2WS2WS2WS2WS2WS2WS2WS2WS2WS2WS2WS2WS2WS2WS2WS2WS2WS2WS2WS2WS2WS2WS2WS2WS2WS2WS2WS4WS2WS2WS2WS2WS2WS2WS2WS2WS2WS2WS2WS2WS2WS2WS2WS2WS2WS2WS2WS2WS2WS2WS2WS2WS2WS2WS2WS2WS2WS2WS2WS2WS2WS2WS2WS2WS2WS2WS2WS2WS2WS2WS2WS2WS2WS2WS2WS2WS2WS2WS2WS2WS2WS2WS2WS2WS2WS2WS2WS2WS2WS2WS2WS2WS2WS2WS2WS2WS2WS2WS2WS2WS2WS2WS4WS2WS2WS2WS2WS2WS2WS2WS2WS2WS2WS2WS2WS2WS2WS2WS2WS2WS2WS2WS2WS2WS2WS2WS2WS2WS2WS2WS2WS2WS2WS2WS2WS2WS2WS2WS2WS2WS2WS2WS2WS2WS2WS2WS2WS2WS2WS2WS2WS2WS2WS2WS2WS2WS2WS2WS2WS2WS2WS2WS2WS2WS2WS2WS2WS2WS2WS2WS2WS2WS2WS2WS2WS2WS2WS2WS2WS4WS2WS2WS2WS2WS2WS2WS2WS2WS2WS2WS2WS2WS2WS2WS2WS2WS2WS2WS2WS2WS2WS2WS2WS2WS2WS2WS2WS2WS2WS2WS2WS2WS2WS2WS2WS2WS2WS2WS2WS2WS2WS2WS2WS2WS2WS2WS2WS2WS2WS2WS2WS2WS2WS2WS2WS2WS2WS2WS2WS2WS2WS2WS2WS2WS2WS2WS2WS2WS2WS2WS2WS2WS2WS2WS2WS2WS2WS2WS6WS2WS2WS2WS2WS2WS2WS2WS2WS2WS2WS2WS2WS2WS2WS2WS2WS2WS2WS2WS2WS2WS2WS2WS2WS2WS2WS2WS2WS2WS2WS2WS2WS2WS2WS2WS2WS2WS2WS2WS2WS2WS2WS2WS2WS2WS2WS2WS2WS2WS2WS2WS2WS2WS2WS2WS2WS2WS2WS2WS2WS2WS2WS2WS2WS2WS2WS2WS2WS2WS2WS2WS2WS2WS2WS2WS2WS2WS2WS2WS2WS6WS2WS2WS2WS2WS2WS2WS2WS2WS2WS2WS2WS2WS2WS2WS2WS2WS2WS2WS2WS2WS2WS2WS2WS2WS2WS2WS2WS2WS2WS2WS2WS2WS2WS2WS2WS2WS2WS2WS2WS2WS2WS2WS2WS2WS2WS2WS2WS2WS2WS2WS2WS2WS2WS2WS2WS2WS2WS2WS2WS2WS2WS2WS2WS2WS2WS2WS2WS2WS2WS2WS2WS2WS2WS2WS2WS2WS2WS2WS2WS2WS2WS6WS2WS2WS2WS2WS2WS2WS2WS2WS2WS2WS2WS2WS2WS2WS2WS2WS2WS2WS2WS2WS2WS2WS2WS2WS2WS2WS2WS2WS2WS2WS2WS2WS2WS2WS2WS2WS2WS2WS2WS2WS2WS2WS2WS2WS2WS2WS2WS2WS2WS2WS2WS2WS2WS2WS2WS2WS2WS2WS2WS2WS2WS2WS2WS2WS2WS2WS2WS2WS2WS2WS2WS2WS2WS2WS2WS2WS2WS2WS2WS2WS2WS2WS2WS6WS2WS2WS2WS2WS2WS2WS2WS2WS2WS2WS2WS2WS2WS2WS2WS2WS2WS2WS2WS2WS2WS2WS2WS2WS2WS2WS2WS2WS2WS2WS2WS2WS2WS2WS2WS2WS2WS2WS2WS2WS2WS2WS2WS2WS2WS2WS2WS2WS2WS2WS2WS2WS2WS2WS2WS2WS2WS2WS2WS2WS2WS2WS2WS2WS2WS2WS2WS2WS2WS2WS2WS2WS2WS2WS2WS2WS2WS2WS2WS2WS2WS2WS2WS2WS2WS6WS2WS2WS2WS2WS2WS2WS2WS2WS2WS2WS2WS2WS2WS2WS2WS2WS2WS2WS2WS2WS2WS2WS2WS2WS2WS2WS2WS2WS2WS2WS2WS2WS2WS2WS2WS2WS2WS2WS2WS2WS2WS2WS2WS2WS2WS2WS2WS2WS2WS2WS2WS2WS2WS2WS2WS2WS2WS2WS2WS2WS2WS2WS2WS2WS2WS2WS2WS2WS2WS2WS2WS2WS2WS2WS2WS2WS2WS2WS2WS2WS2WS2WS2WS2WS2WS2WS2WS2WS4WS2WS2WS2WS2WS2WS2WS2WS2WS2WS2WS2WS2WS2WS2WS2WS2WS2WS2WS2WS2WS2WS2WS2WS2WS2WS2WS2WS2WS2WS2WS2WS2WS2WS2WS2WS2WS2WS2WS2WS2WS2WS2WS2WS2WS2WS2WS2WS2WS2WS2WS2WS2WS2WS2WS2WS2WS2WS2WS2WS2WS2WS2WS2WS2WS2WS2WS2WS2WS2WS2WS2WS2WS2WS2WS2WS2WS2WS2WS2WS2WS2WS2WS2WS2WS2WS2WS2WS2WS2WS2WS4WS2WS2WS2WS2WS2WS2WS2WS2WS2WS2WS2WS2WS2WS2WS2WS2WS2WS2WS2WS2WS2WS2WS2WS2WS2WS2WS2WS2WS2WS2WS2WS2WS2WS2WS2WS2WS2WS2WS2WS2WS2WS2WS2WS2WS2WS2WS2WS2WS2WS2WS2WS2WS2WS2WS2WS2WS2WS2WS2WS2WS2WS2WS2WS2WS2WS2WS2WS2WS2WS2WS2WS2WS2WS2WS2WS2WS2WS2WS2WS2WS2WS2WS2WS2WS2WS2WS2WS2WS2WS2WS2WS4WS2WS2WS2WS2WS2WS2WS2WS2WS2WS2WS2WS2WS2WS2WS2WS2WS2WS2WS2WS2WS2WS2WS2WS2WS2WS2WS2WS2WS2WS2WS2WS2WS2WS2WS2WS2WS2WS2WS2WS2WS2WS2WS2WS2WS2WS2WS2WS2WS2WS2WS2WS2WS2WS2WS2WS2WS2WS2WS2WS2WS2WS2WS2WS2WS2WS2WS2WS2WS2WS2WS2WS2WS2WS2WS2WS2WS2WS2WS2WS2WS2WS2WS2WS2WS2WS2WS2WS2WS2WS2WS2WS2WS2WS4WS2WS2WS2WS2WS2WS2WS2WS2WS2WS2WS2WS2WS2WS2WS2WS2WS2WS2WS2WS2WS2WS2WS2WS2WS2WS2WS2WS2WS2WS2WS2WS2WS2WS2WS2WS2WS2WS2WS2WS2WS2WS2WS2WS2WS2WS2WS2WS2WS2WS2WS2WS2WS2WS2WS2WS2WS2WS2WS2WS2WS2WS2WS2WS2WS2WS2WS2WS2WS2WS2WS2WS2WS2WS2WS2WS2WS2WS2WS2WS2WS2WS2WS2WS2WS2WS2WS2WS2WS2WS2WS2WS2WS2WS2WS2WS4WS2WS2WS2WS2WS2WS2WS2WS2WS2WS2WS2WS2WS2WS2WS2WS2WS2WS2WS2WS2WS2WS2WS2WS2WS2WS2WS2WS2WS2WS2WS2WS2WS2WS2WS2WS2WS2WS2WS2WS2WS2WS2WS2WS2WS2WS2WS2WS2WS2WS2WS2WS2WS2WS2WS2WS2WS2WS2WS2WS2WS2WS2WS2WS2WS2WS2WS2WS2WS2WS2WS2WS2WS2WS2WS2WS2WS2WS2WS2WS2WS2WS2WS2WS2WS2WS2WS2WS2WS2WS2WS2WS2WS2WS2WS2WS2WS2WS4WS2WS2WS2WS2WS2WS2WS2WS2WS2WS2WS2WS2WS2WS2WS2WS2WS2WS2WS2WS2WS2WS2WS2WS2WS2WS2WS2WS2WS2WS2WS2WS2WS2WS2WS2WS2WS2WS2WS2WS2WS2WS2WS2WS2WS2WS2WS2WS2WS2WS2WS2WS2WS2WS2WS2WS2WS2WS2WS2WS2WS2WS2WS2WS2WS2WS2WS2WS2WS2WS2WS2WS2WS2WS2WS2WS2WS2WS2WS2WS2WS2WS2WS2WS2WS2WS2WS2WS2WS2WS2WS2WS2WS2WS2WS2WS2WS2WS2WS2WS4WS2WS2WS2WS2WS2WS2WS2WS2WS2WS2WS2WS2WS2WS2WS2WS2WS2WS2WS2WS2WS2WS2WS2WS2WS2WS2WS2WS2WS2WS2WS2WS2WS2WS2WS2WS2WS2WS2WS2WS2WS2WS2WS2WS2WS2WS2WS2WS2WS2WS2WS2WS2WS2WS2WS2WS2WS2WS2WS2WS2WS2WS2WS2WS2WS2WS2WS2WS2WS2WS2WS2WS2WS2WS2WS2WS2WS2WS2WS2WS2WS2WS2WS2WS2WS2WS2WS2WS2WS2WS2WS2WS2WS2WS2WS2WS2WS2WS2WS2WS2WS4WS2WS2WS2WS2WS2WS2WS2WS2WS2WS2WS2WS2WS2WS2WS2WS2WS2WS2WS2WS2WS2WS2WS2WS2WS2WS2WS2WS2WS2WS2WS2WS2WS2WS2WS2WS2WS2WS2WS2WS2WS2WS2WS2WS2WS2WS2WS2WS2WS2WS2WS2WS2WS2WS2WS2WS2WS2WS2WS2WS2WS2WS2WS2WS2WS2WS2WS2WS2WS2WS2WS2WS2WS2WS2WS2WS2WS2WS2WS2WS2WS2WS2WS2WS2WS2WS2WS2WS2WS2WS2WS2WS2WS2WS2WS2WS2WS2WS2WS2WS2WS2WS2WS6WS2WS2WS2WS2WS2WS2WS2WS2WS2WS2WS2WS2WS2WS2WS2WS2WS2WS2WS2WS2WS2WS2WS2WS2WS2WS2WS2WS2WS2WS2WS2WS2WS2WS2WS2WS2WS2WS2WS2WS2WS2WS2WS2WS2WS2WS2WS2WS2WS2WS2WS2WS2WS2WS2WS2WS2WS2WS2WS2WS2WS2WS2WS2WS2WS2WS2WS2WS2WS2WS2WS2WS2WS2WS2WS2WS2WS2WS2WS2WS2WS2WS2WS2WS2WS2WS2WS2WS2WS2WS2WS2WS2WS2WS2WS2WS2WS2WS2WS2WS2WS2WS2WS2WS2WS6WS2WS2WS2WS2WS2WS2WS2WS2WS2WS2WS2WS2WS2WS2WS2WS2WS2WS2WS2WS2WS2WS2WS2WS2WS2WS2WS2WS2WS2WS2WS2WS2WS2WS2WS2WS2WS2WS2WS2WS2WS2WS2WS2WS2WS2WS2WS2WS2WS2WS2WS2WS2WS2WS2WS2WS2WS2WS2WS2WS2WS2WS2WS2WS2WS2WS2WS2WS2WS2WS2WS2WS2WS2WS2WS2WS2WS2WS2WS2WS2WS2WS2WS2WS2WS2WS2WS2WS2WS2WS2WS2WS2WS2WS2WS2WS2WS2WS2WS2WS2WS2WS2WS2WS2WS2WS2WS6WS2WS2WS2WS2WS2WS2WS2WS2WS2WS2WS2WS2WS2WS2WS2WS2WS2WS2WS2WS2WS2WS2WS2WS2WS2WS2WS2WS2WS2WS2WS2WS2WS2WS2WS2WS2WS2WS2WS2WS2WS2WS2WS2WS2WS2WS2WS2WS2WS2WS2WS2WS2WS2WS2WS2WS2WS2WS2WS2WS2WS2WS2WS2WS2WS2WS2WS2WS2WS2WS2WS2WS2WS2WS2WS2WS2WS2WS2WS2WS2WS2WS2WS2WS2WS2WS2WS2WS2WS2WS2WS2WS2WS2WS2WS2WS2WS2WS2WS2WS2WS2WS2WS2WS2WS2WS2WS2WS2WS6WS2WS2WS2WS2WS2WS2WS2WS2WS2WS2WS2WS2WS2WS2WS2WS2WS2WS2WS2WS2WS2WS2WS2WS2WS2WS2WS2WS2WS2WS2WS2WS2WS2WS2WS2WS2WS2WS2WS2WS2WS2WS2WS2WS2WS2WS2WS2WS2WS2WS2WS2WS2WS2WS2WS2WS2WS2WS2WS2WS2WS2WS2WS2WS2WS2WS2WS2WS2WS2WS2WS2WS2WS2WS2WS2WS2WS2WS2WS2WS2WS2WS2WS2WS2WS2WS2WS2WS2WS2WS2WS2WS2WS2WS2WS2WS2WS2WS2WS2WS2WS2WS2WS2WS2WS2WS2WS2WS2WS2WS6WS2WS2WS2WS2WS2WS2WS2WS2WS2WS2WS2WS2WS2WS2WS2WS2WS2WS2WS2WS2WS2WS2WS2WS2WS2WS2WS2WS2WS2WS2WS2WS2WS2WS2WS2WS2WS2WS2WS2WS2WS2WS2WS2WS2WS2WS2WS2WS2WS2WS2WS2WS2WS2WS2WS2WS2WS2WS2WS2WS2WS2WS2WS2WS2WS2WS2WS2WS2WS2WS2WS2WS2WS2WS2WS2WS2WS2WS2WS2WS2WS2WS2WS2WS2WS2WS2WS2WS2WS2WS2WS2WS2WS2WS2WS2WS2WS2WS2WS2WS2WS2WS2WS2WS2WS2WS2WS2WS2WS2WS2WS2WS2WS4WS2WS2WS2WS2WS2WS2WS2WS2WS2WS2WS2WS2WS2WS2WS2WS2WS2WS2WS2WS2WS2WS2WS2WS2WS2WS2WS2WS2WS2WS2WS2WS2WS2WS2WS2WS2WS2WS2WS2WS2WS2WS2WS2WS2WS2WS2WS2WS2WS2WS2WS2WS2WS2WS2WS2WS2WS2WS2WS2WS2WS2WS2WS2WS2WS2WS2WS2WS2WS2WS2WS2WS2WS2WS2WS2WS2WS2WS2WS2WS2WS2WS2WS2WS2WS2WS2WS2WS2WS2WS2WS2WS2WS2WS2WS2WS2WS2WS2WS2WS2WS2WS2WS2WS2WS2WS2WS2WS2WS2WS2WS2WS2WS2WS2WS4WS2WS2WS2WS2WS2WS2WS2WS2WS2WS2WS2WS2WS2WS2WS2WS2WS2WS2WS2WS2WS2WS2WS2WS2WS2WS2WS2WS2WS2WS2WS2WS2WS2WS2WS2WS2WS2WS2WS2WS2WS2WS2WS2WS2WS2WS2WS2WS2WS2WS2WS2WS2WS2WS2WS2WS2WS2WS2WS2WS2WS2WS2WS2WS2WS2WS2WS2WS2WS2WS2WS2WS2WS2WS2WS2WS2WS2WS2WS2WS2WS2WS2WS2WS2WS2WS2WS2WS2WS2WS2WS2WS2WS2WS2WS2WS2WS2WS2WS2WS2WS2WS2WS2WS2WS2WS2WS2WS2WS2WS2WS2WS2WS2WS2WS2WS2WS4WS2WS2WS2WS2WS2WS2WS2WS2WS2WS2WS2WS2WS2WS2WS2WS2WS2WS2WS2WS2WS2WS2WS2WS2WS2WS2WS2WS2WS2WS2WS2WS2WS2WS2WS2WS2WS2WS2WS2WS2WS2WS2WS2WS2WS2WS2WS2WS2WS2WS2WS2WS2WS2WS2WS2WS2WS2WS2WS2WS2WS2WS2WS2WS2WS2WS2WS2WS2WS2WS2WS2WS2WS2WS2WS2WS2WS2WS2WS2WS2WS2WS2WS2WS2WS2WS2WS2WS2WS2WS2WS2WS2WS2WS2WS2WS2WS2WS2WS2WS2WS2WS2WS2WS2WS2WS2WS2WS2WS2WS2WS2WS2WS2WS2WS2WS2WS2WS2WS2WS2WS2WS2WS2WS2WS2WS2WS2WS2WS2WS2WS2WS2WS2WS2WS2WS2WS2WS2WS2WS2WS2WS2WS2WS2WS2WS2WS2WS2WS2WS2WS2WS2WS2WS2WS2WS2WS2WS2WS2WS2WS2WS2WS2WS2WS2WS2WS2WS2WS2WS2WS2WS2WS2WS2WS2WS2WS2WS2WS2WS2WS2WS2WS2WS2WS2WS2WS2WS2WS2WS2WS2WS2WS2WS2WS2WS2WS2WS2WS2WS2WS2WS2WS2WS2WS2WS2WS2WS2WS2WS2WS2WS2WS2WS2WS2WS2WS2WS2WS2WS2WS2WS2WS2WS2WS2WS2WS2WS2WS2WS2WS2WS2WS2WS2WS2WS2WS2WS2WS2WS4WS2WS2WS2WS2WS2WS2WS2WS2WS2WS2WS2WS2WS2WS2WS2WS2WS2WS2WS2WS2WS2WS2WS2WS2WS2WS2WS2WS2WS2WS2WS2WS2WS2WS2WS2WS2WS2WS2WS2WS2WS2WS2WS2WS2WS2WS2WS2WS2WS2WS2WS2WS2WS2WS2WS2WS2WS2WS2WS2WS2WS2WS2WS2WS2WS2WS2WS2WS2WS2WS2WS2WS2WS2WS2WS2WS2WS2WS2WS2WS2WS2WS2WS2WS2WS2WS2WS2WS2WS2WS2WS2WS2WS2WS2WS2WS2WS2WS2WS2WS2WS2WS2WS2WS2WS2WS2WS2WS2WS2WS2WS2WS2WS2WS2WS2WS2WS2WS2WS2WS2WS2WS2WS2WS2WS2WS2WS2WS2WS2WS2WS2WS2WS2WS2WS2WS2WS2WS2WS2WS2WS2WS2WS2WS2WS2WS2WS2WS2WS2WS2WS2WS2WS2WS2WS2WS2WS2WS2WS2WS2WS2WS2WS2WS2WS2WS2WS2WS2WS2WS2WS2WS2WS2WS2WS2WS2WS2WS2WS2WS2WS2WS2WS2WS2WS2WS2WS2WS2WS2WS2WS2WS2WS2WS2WS2WS2WS2WS2WS2WS2WS2WS2WS2WS2WS2WS2WS2WS2WS2WS2WS2WS2WS2WS2WS2WS2WS2WS2WS2WS2WS2WS2WS2WS2WS2WS2WS2WS2WS2WS2WS2WS2WS2WS2WS2WS2WS2WS2WS2WS2WS2WS2WS2WS2WS2WS2WS2WS2WS2WS2WS2WS2WS2WS2WS2WS2WS2WS2WS2WS2WS2WS2WS2WS2WS2WS2WS2WS2WS2WS2WS2WS2WS2WS2WS2WS2WS2WS2WS2WS2WS2WS2WS2WS2WS2WS2WS2WS2WS2WS2WS2WS2WS2WS2WS2WS2WS2WS2WS2WS2WS2WS2WS2WS2WS2WS2WS2WS2WS2WS2WS2WS2WS2WS2WS2WS2WS2WS2WS2WS2WS2WS2WS2WS2WS2WS2WS2WS2WS2WS2WS2WS2WS2WS2WS2WS2WS2WS2WS2WS2WS2WS2WS2WS2WS2WS2WS2WS2WS2WS2WS2WS2WS2WS2WS2WS2WS2WS2WS2WS2WS2WS2WS2WS2WS2WS2WS2WS2WS2WS2WS2WS2WS2WS2WS2WS2WS2WS2WS2WS2WS2WS2WS2WS2WS2WS2WS2WS2WS2WS2WS2WS2WS2WS2WS2WS2WS2WS2WS2WS2WS2WS2WS2WS2WS2WS2WS2WS2WS2WS2WS2WS2WS2WS2WS2WS2WS2WS2WS2WS2WS2WS2WS2WS2WS2WS2WS2WS2WS2WS2WS2WS2WS2WS2WS2WS2WS2WS2WS2WS2WS2WS2WS2WS2WS2WS2WS2WS2WS2WS2WS2WS2WS2WS2WS2WS2WS2WS2WS2WS2WS2WS2WS2WS2WS2WS2WS2WS2WS2WS2WS2WS2WS2WS2WS2WS2WS2WS2WS2WS2WS2WS2WS2WS2WS2WS2WS2WS2WS2WS2WS4WS2WS2WS2WS2WS2WS2WS2WS2WS2WS2WS2WS2WS2WS2WS2WS2WS2WS2WS2WS2WS2WS2WS2WS2WS2WS2WS2WS2WS2WS2WS2WS2WS2WS2WS2WS2WS2WS2WS2WS2WS2WS2WS2WS2WS2WS2WS2WS2WS2WS2WS2WS2WS2WS2WS2WS2WS2WS2WS2WS2WS2WS2WS2WS2WS2WS2WS2WS2WS2WS2WS2WS2WS2WS2WS2WS2WS2WS2WS2WS2WS2WS2WS2WS2WS2WS2WS2WS2WS2WS2WS2WS2WS2WS2WS2WS2WS2WS2WS2WS2WS2WS2WS2WS2WS2WS2WS2WS2WS2WS2WS2WS2WS2WS2WS2WS2WS2WS2WS2WS2WS2WS2WS4W2S2WS2WS2WS2WS2WS2WS2WS2WS2WS2WS2WS2WS2WS2WS2WS2WS2WS2WS2WS2WS2WS2WS2WS2WS2WS2WS2WS2WS2WS2WS2WS2WS2WS2WS2WS2WS2WS2WS2WS2WS2WS2WS2WS2WS2WS2WS2WS2WS2WS2WS2WS2WS2WS2WS2WS2WS2WS2WS2WS2WS2WS2WS2WS2WS2WS2WS2WS2WS2WS2WS2WS2WS2WS2WS2WS2WS2WS2WS2WS2WS2WS2WS2WS2WS2WS2WS2WS2WS2WS2WS2WS2WS2WS2WS2WS2WS2WS2WS2WS2WS2WS2WS2WS2WS2WS2WS2WS2WS2WS2WS2WS2WS2WS2WS2WS2WS2WS2WS2WS2WS2WS4W2S2WS2WS2WS2WS2WS2WS2WS2WS2WS2WS2WS2WS2WS2WS2WS2WS2WS2WS2WS2WS2WS2WS2WS2WS2WS2WS2WS2WS2WS2WS2WS2WS2WS2WS2WS2WS2WS2WS2WS2WS2WS2WS2WS2WS2WS2WS2WS2WS2WS2WS2WS2WS2WS2WS2WS2WS2WS2WS2WS2WS2WS2WS2WS2WS2WS2WS2WS2WS2WS2WS2WS2WS2WS2WS2WS2WS2WS2WS2WS2WS2WS2WS2WS2WS2WS2WS2WS2WS2WS2WS2WS2WS2WS2WS2WS2WS2WS2WS2WS2WS2WS2WS2WS2WS2WS2WS2WS2WS2WS2WS2WS2WS2WS2WS2WS2WS2WS2WS2WS2WS2WS4W2S2WS2WS2WS2WS2WS2WS2WS2WS2WS2WS2WS2WS2WS2WS2WS2WS2WS2WS2WS2WS2WS2WS2WS2WS2WS2WS2WS2WS2WS2WS2WS2WS2WS2WS2WS2WS2WS2WS2WS2WS2WS2WS2WS2WS2WS2WS2WS2WS2WS2WS2WS2WS2WS2WS2WS2WS2WS2WS2WS2WS2WS2WS2WS2WS2WS2WS2WS2WS2WS2WS2WS2WS2WS2WS2WS2WS2WS2WS2WS2WS2WS2WS2WS2WS2WS2WS2WS2WS2WS2WS2WS2WS2WS2WS2WS2WS2WS2WS2WS2WS2WS2WS2WS2WS2WS2WS2WS2WS2WS2WS2WS2WS2WS2WS2WS2WS2WS2WS2WS2WS2WS4W2S2WS2WS2WS2WS2WS2WS2WS2WS2WS2WS2WS2WS2WS2WS2WS2WS2WS2WS2WS2WS2WS2WS2WS2WS2WS2WS2WS2WS2WS2WS2WS2WS2WS2WS2WS2WS2WS2WS2WS2WS2WS2WS2WS2WS2WS2WS2WS2WS2WS2WS2WS2WS2WS2WS2WS2WS2WS2WS2WS2WS2WS2WS2WS2WS2WS2WS2WS2WS2WS2WS2WS2WS2WS2WS2WS2WS2WS2WS2WS2WS2WS2WS2WS2WS2WS2WS2WS2WS2WS2WS2WS2WS2WS2WS2WS2WS2WS2WS2WS2WS2WS2WS2WS2WS2WS2WS2WS2WS2WS2WS2WS2WS2WS2WS2WS2WS2WS2WS2WS2WS2WS2WS2W2S2WS2WS2WS2WS2WS2WS2WS2WS2WS2WS2WS2WS2WS2WS2WS2WS2WS2WS2WS2WS2WS2WS2WS2WS2WS2WS2WS2WS2WS2WS2WS2WS2WS2WS2WS2WS2WS2WS2WS2WS2WS2WS2WS2WS2WS2WS2WS2WS2WS2WS2WS2WS2WS2WS2WS2WS2WS2WS2WS2WS2WS2WS2WS2WS2WS2WS2WS2WS2WS2WS2WS2WS2WS2WS2WS2WS2WS2WS2WS2WS2WS2WS2WS2WS2WS2WS2WS2WS2WS2WS2WS2WS2WS2WS2WS2WS2WS2WS2WS2WS2WS2WS2WS2WS2WS2WS2WS2WS2WS2WS2WS2WS2WS2WS2WS2WS2WS2WS2WS2WS2WS2WS2WS2WS2WS2WS2WS2WS2WS2WS2WS2WS2WS2WS2WS2WS2WS2WS2WS2WS2WS2WS2WS2WS2WS2WS2WS2WS2WS2WS2WS2WS2WS2WS2WS2WS2WS2WS2WS2WS2WS2WS2WS2WS2WS2WS2WS2WS2WS2WS2WS2WS2WS2WS2WS2WS2WS2WS2WS2WS2WS2WS2WS2WS2WS2WS2WS2WS2WS2WS2WS2WS2WS2WS2WS2WS2WS2WS2WS2WS2WS2WS2WS2WS2WS2WS2WS2WS2WS2WS2WS2WS2WS2WS2WS2WS2WS2WS2WS2WS2WS2WS2WS2WS2WS2WS2WS2WS2WS2WS2WS2WS2WS2WS2WS2WS2WS2WS2WS2WS2WS2WS2WS2WS2WS2WS2WS2WS2WS2WS2WS2WS2WS2WS2WS2WS2WS2WS2WS2WS2WS2WS2WS2WS2WS2WS2WS2WS2WS2WS2WS2WS2WS2WS2WS2WS2WS2WS2WS2WS2WS2WS2WS2WS2WS2WS2WS2WS2WS2WS2WS2WS2WS2WS2WS2WS2WS2WS2WS2WS2WS2WS2WS2WS2WS2WS2WS2WS2WS2WS2WS2WS2WS2WS2WS2WS2WS2WS2WS2WS2WS2WS2WS2WS2WS2WS2WS2WS2WS2WS2WS2WS2WS2WS2WS2WS2WS2WS2WS2WS2WS2WS2WS2WS2WS2WS2WS2WS2WS2WS2WS2WS2WS2WS2WS2WS2WS2WS2WS2WS2WS2WS2WS2WS2WS2WS2WS2WS2WS2WS2WS2WS2WS2WS2WS2WS2WS2WS2WS2WS2WS2WS2WS2WS2WS2WS2WS2WS2WS2WS2WS2WS2WS2WS2WS2WS2WS2WS2WS2WS2WS2WS2WS2WS2WS2WS2WS2WS2WS2WS2WS2WS2WS2WS2WS2WS2WS2WS2WS2WS2WS2WS2WS2WS2WS2WS2WS2WS2WS2WS2WS2WS2WS2WS2WS2WS2WS2WS2WS2WS2WS2WS2WS2WS2WS2WS2WS2WS2WS2WS2WS2WS2WS2WS2WS2WS2WS2WS2WS2WS2WS2WS2WS2WS2WS2WS2WS2WS2WS2WS2WS2WS2WS2WS2WS2WS2WS2WS2WS2WS2WS2WS2WS2WS2WS2WS2WS2WS2WS2WS2WS2WS2WS2WS2WS2WS2WS2WS2WS2WS2WS2WS2WS2WS2WS2WS2WS2WS2WS2WS2WS2WS2WS2WS2WS2WS2WS2WS2WS2WS2WS2WS2WS2WS2WS2WS2WS2WS2WS2WS2WS2WS2WS2WS2WS2WS2WS2WS2WS2WS2WS2WS2WS2WS2WS2WS2WS2WS2WS2WS2WS2WS2WS2WS2WS2WS2WS2WS2WS2WS2WS2WS2WS2WS2WS2WS2WS2WS2WS2WS2WS2WS2WS2WS2WS2WS2WS2WS2WS2WS2WS2WS2WS2WS2WS2WS2WS2WS2WS2WS2WS2WS2WS2WS2WS2WS2WS2WS2WS2WS2WS2WS2WS2WS2WS2WS2WS2WS2WS2WS2WS2WS2WS2WS2WS2WS2WS2WS2WS2WS2WS2WS2WS2WS2WS2WS2WS2WS2WS2WS2WS2WS2WS2WS2WS2WS2WS2WS2WS2WS2WS2WS2WS2WS2WS2WS2WS2WS2WS2WS2WS2WS2WS2WS2WS2WS2WS2WS2WS2WS2WS2WS2WS2WS2WS2WS2WS2WS2WS2WS2WS2WS2WS2WS2WS2WS2WS2WS2WS2WS2WS2WS2WS2WS2WS2WS2WS2WS2WS2WS2WS2WS2WS2WS2WS2WS2WS2WS2WS2WS2WS2WS2WS2WS2WS2WS2WS2WS2WS2WS2WS2WS2WS2WS2WS2WS2WS2WS2WS2WS2WS2WS2WS2WS2WS2WS2WS2WS2WS2WS2WS2WS2WS2WS2WS2WS2WS2WS2WS2WS2WS2WS2WS2WS2WS2WS2WS2WS2WS2WS2WS2WS2WS2WS2WS2WS2WS2WS2WS2WS2WS2WS2WS2WS2WS2WS2WS2WS2WS2WS2WS2WS2WS2WS2WS2WS2WS2WS2WS2WS2WS2WS2WS2WS2WS2WS2WS2WS2WS2WS2WS2WS2WS2WS2WS2WS2WS2WS2WS2WS2WS2WS2WS2WS2WS2WS2WS2WS2WS2WS2WS2WS2WS2WS2WS2WS2WS2WS2WS2WS2WS2WS2WS2WS2WS2WS2WS2WS2WS2WS2WS2WS2WS2WS2WS2WS2WS2WS2WS2WS2WS2WS2WS2WS2WS2WS2WS2WS2WS2WS2WS2WS2WS2WS2WS2WS2WS2WS2WS2WS2WS2WS2WS2WS2WS2WS2WS2WS2WS2WS2WS2WS2WS2WS2WS2WS2WS2WS2WS2WS2WS2WS2WS2WS2WS2WS2WS2WS2WS2WS2WS2WS2WS2WS2WS2WS2WS2WS2WS2WS2WS2WS2WS2WS2WS2WS2WS2WS2WS2WS2WS2WS2WS2WS2WS2WS2WS2WS2WS2WS2WS2WS2WS2WS2WS2WS2WS2WS2WS2WS2WS2WS2WS2WS2WS2WS2WS2WS2WS2WS2WS2WS2WS2WS2WS2WS2WS2WS2WS2WS2WS2WS2WS2WS2WS2WS2WS2WS2WS2WS2WS2WS2WS2WS2WS2WS2WS2WS2WS2WS2WS2WS2WS2WS2WS2WS2WS2WS2WS2WS2WS2WS2WS4WS2WS2WS2WS2WS2WS2WS2WS2WS2WS2WS2WS2WS2WS2WS2WS2WS2WS2WS2WS2WS2WS2WS2WS2WS2WS2WS2WS2WS2WS2WS2WS2WS2WS2WS2WS2WS2WS2WS2WS2WS2WS2WS2WS2WS2WS2WS2WS2WS2WS2WS2WS2WS2WS2WS2WS2WS2WS2WS2WS2WS2WS2WS2WS2WS2WS2WS2WS2WS2WS2WS2WS2WS2WS2WS2WS2WS2WS2WS2WS2WS2WS2WS2WS2WS2WS2WS2WS2WS2WS2WS2WS2WS2WS2WS2WS2WS2WS2WS2WS2WS2WS2WS2WS2WS2WS2WS2WS2WS2WS2WS2WS2WS2WS2WS2WS2WS2WS2WS2WS2WS2WS2WS4WS2WS2WS2WS2WS2WS2WS2WS2WS2WS2WS2WS2WS2WS2WS2WS2WS2WS2WS2WS2WS2WS2WS2WS2WS2WS2WS2WS2WS2WS2WS2WS2WS2WS2WS2WS2WS2WS2WS2WS2WS2WS2WS2WS2WS2WS2WS2WS2WS2WS2WS2WS2WS2WS2WS2WS2WS2WS2WS2WS2WS2WS2WS2WS2WS2WS2WS2WS2WS2WS2WS2WS2WS2WS2WS2WS2WS2WS2WS2WS2WS2WS2WS2WS2WS2WS2WS2WS2WS2WS2WS2WS2WS2WS2WS2WS2WS2WS2WS2WS2WS2WS2WS2WS2WS2WS2WS2WS2WS2WS2WS2WS2WS2WS2WS2WS2WS2WS2WS2WS2WS2WS2WS4W2S2WS2WS2WS2WS2WS2WS2WS2WS2WS2WS2WS2WS2WS2WS2WS2WS2WS2WS2WS2WS2WS2WS2WS2WS2WS2WS2WS2WS2WS2WS2WS2WS2WS2WS2WS2WS2WS2WS2WS2WS2WS2WS2WS2WS2WS2WS2WS2WS2WS2WS2WS2WS2WS2WS2WS2WS2WS2WS2WS2WS2WS2WS2WS2WS2WS2WS2WS2WS2WS2WS2WS2WS2WS2WS2WS2WS2WS2WS2WS2WS2WS2WS2WS2WS2WS2WS2WS2WS2WS2WS2WS2WS2WS2WS2WS2WS2WS2WS2WS2WS2WS2WS2WS2WS2WS2WS2WS2WS2WS2WS2WS2WS2WS2WS2WS2WS2WS2WS2WS2WS2WS4W2S2WS2WS2WS2WS2WS2WS2WS2WS2WS2WS2WS2WS2WS2WS2WS2WS2WS2WS2WS2WS2WS2WS2WS2WS2WS2WS2WS2WS2WS2WS2WS2WS2WS2WS2WS2WS2WS2WS2WS2WS2WS2WS2WS2WS2WS2WS2WS2WS2WS2WS2WS2WS2WS2WS2WS2WS2WS2WS2WS2WS2WS2WS2WS2WS2WS2WS2WS2WS2WS2WS2WS2WS2WS2WS2WS2WS2WS2WS2WS2WS2WS2WS2WS2WS2WS2WS2WS2WS2WS2WS2WS2WS2WS2WS2WS2WS2WS2WS2WS2WS2WS2WS2WS2WS2WS2WS2WS2WS2WS2WS2WS2WS2WS2WS2WS2WS2WS2WS2WS2WS2WS4W2S2WS2WS2WS2WS2WS2WS2WS2WS2WS2WS2WS2WS2WS2WS2WS2WS2WS2WS2WS2WS2WS2WS2WS2WS2WS2WS2WS2WS2WS2WS2WS2WS2WS2WS2WS2WS2WS2WS2WS2WS2WS2WS2WS2WS2WS2WS2WS2WS2WS2WS2WS2WS2WS2WS2WS2WS2WS2WS2WS2WS2WS2WS2WS2WS2WS2WS2WS2WS2WS2WS2WS2WS2WS2WS2WS2WS2WS2WS2WS2WS2WS2WS2WS2WS2WS2WS2WS2WS2WS2WS2WS2WS2WS2WS2WS2WS2WS2WS2WS2WS2WS2WS2WS2WS2WS2WS2WS2WS2WS2WS2WS2WS2WS2WS2WS2WS2WS2WS2WS2WS2WS4W2S2WS2WS2WS2WS2WS2WS2WS2WS2WS2WS2WS2WS2WS2WS2WS2WS2WS2WS2WS2WS2WS2WS2WS2WS2WS2WS2WS2WS2WS2WS2WS2WS2WS2WS2WS2WS2WS2WS2WS2WS2WS2WS2WS2WS2WS2WS2WS2WS2WS2WS2WS2WS2WS2WS2WS2WS2WS2WS2WS2WS2WS2WS2WS2WS2WS2WS2WS2WS2WS2WS2WS2WS2WS2WS2WS2WS2WS2WS2WS2WS2WS2WS2WS2WS2WS2WS2WS2WS2WS2WS2WS2WS2WS2WS2WS2WS2WS2WS2WS2WS2WS2WS2WS2WS2WS2WS2WS2WS2WS2WS2WS2WS2WS2WS2WS2WS2WS2WS2WS2WS2WS2WS2W2S2WS2WS2WS2WS2WS2WS2WS2WS2WS2WS2WS2WS2WS2WS2WS2WS2WS2WS2WS2WS2WS2WS2WS2WS2WS2WS2WS2WS2WS2WS2WS2WS2WS2WS2WS2WS2WS2WS2WS2WS2WS2WS2WS2WS2WS2WS2WS2WS2WS2WS2WS2WS2WS2WS2WS2WS2WS2WS2WS2WS2WS2WS2WS2WS2WS2WS2WS2WS2WS2WS2WS2WS2WS2WS2WS2WS2WS2WS2WS2WS2WS2WS2WS2WS2WS2WS2WS2WS2WS2WS2WS2WS2WS2WS2WS2WS2WS2WS2WS2WS2WS2WS2WS2WS2WS2WS2WS2WS2WS2WS2WS2WS2WS2WS2WS2WS2WS2WS2WS2WS2WS2WS2WS2WS2WS2WS2WS2WS2WS2WS2WS2WS2WS2WS2WS2WS2WS2WS2WS2WS2WS2WS2WS2WS2WS2WS2WS2WS2WS2WS2WS2WS2WS2WS2WS2WS2WS2WS2WS2WS2WS2WS2WS2WS2WS2WS2WS2WS2WS2WS2WS2WS2WS2WS2WS2WS2WS2WS2WS2WS2WS2WS2WS2WS2WS2WS2WS2WS2WS2WS2WS2WS2WS2WS2WS2WS2WS2WS2WS2WS2WS2WS2WS2WS2WS2WS2WS2WS2WS2WS2WS2WS2WS2WS2WS2WS2WS2WS2WS2WS2WS2WS2WS2WS2WS2WS2WS2WS2WS2WS2WS2WS2WS2WS2WS2WS2WS2WS2WS2WS2WS2WS2WS2WS2WS2WS2WS2WS2WS2WS2WS2WS2WS2WS2WS2WS2WS2WS2WS2WS2WS2WS2WS2WS2WS2WS2WS2WS2WS2WS2WS2WS2WS2WS2WS2WS2WS2WS2WS2WS2WS2WS2WS2WS2WS2WS2WS2WS2WS2WS2WS2WS2WS2WS2WS2WS2WS2WS2WS2WS2WS2WS2WS2WS2WS2WS2WS2WS2WS2WS2WS2WS2WS2WS2WS2WS2WS2WS2WS2WS2WS2WS2WS2WS2WS2WS2WS2WS2WS2WS2WS2WS2WS2WS2WS2WS2WS2WS2WS2WS2WS2WS2WS2WS2WS2WS2WS2WS2WS2WS2WS2WS2WS2WS2WS2WS2WS2WS2WS2WS2WS2WS2WS2WS2WS2WS2WS2WS2WS2WS2WS2WS2WS2WS2WS2WS2WS2WS2WS2WS2WS2WS2WS2WS2WS2WS2WS2WS2WS2WS2WS2WS2WS2WS2WS2WS2WS2WS2WS2WS2WS2WS2WS2WS2WS2WS2WS2WS2WS2WS2WS2WS2WS2WS2WS2WS2WS2WS2WS2WS2WS2WS2WS2WS2WS2WS2WS2WS2WS2WS2WS2WS2WS2WS2WS2WS2WS2WS2WS2WS2WS2WS2WS2WS2WS2WS2WS2WS2WS2WS2WS2WS2WS2WS2WS2WS2WS2WS2WS2WS2WS2WS2WS2WS2WS2WS2WS2WS2WS2WS2WS2WS2WS2WS2WS2WS2WS2WS2WS2WS2WS2WS2WS2WS2WS2WS2WS2WS2WS2WS2WS2WS2WS2WS2WS2WS2WS2WS2WS2WS2WS2WS2WS2WS2WS2WS2WS2WS2WS2WS2WS2WS2WS2WS2WS2WS2WS2WS2WS2WS2WS2WS2WS2WS2WS2WS2WS2WS2WS2WS2WS2WS2WS2WS2WS2WS2WS2WS2WS2WS2WS2WS2WS2WS2WS2WS2WS2WS2WS2WS2WS2WS2WS2WS2WS2WS2WS2WS2WS2WS2WS2WS2WS2WS2WS2WS2WS2WS2WS2WS2WS2WS2WS2WS2WS2WS2WS2WS2WS2WS2WS2WS2WS2WS2WS2WS2WS2WS2WS2WS2WS2WS2WS2WS2WS2WS2WS2WS2WS2WS2WS2WS2WS2WS2WS2WS2WS2WS2WS2WS2WS2WS2WS2WS2WS2WS2WS2WS2WS2WS2WS2WS2WS2WS2WS2WS2WS2WS2WS2WS2WS2WS2WS2WS2WS2WS2WS2WS2WS2WS2WS2WS2WS2WS2WS2WS2WS2WS2WS2WS2WS2WS2WS2WS2WS2WS2WS2WS2WS2WS2WS2WS2WS2WS2WS2WS2WS2WS2WS2WS2WS2WS2WS2WS2WS2WS2WS2WS2WS2WS2WS2WS2WS2WS2WS2WS2WS2WS2WS2WS2WS2WS2WS2WS2WS2WS2WS2WS2WS2WS2WS2WS2WS2WS2WS2WS2WS2WS2WS2WS2WS2WS2WS2WS2WS2WS2WS2WS2WS2WS2WS2WS2WS2WS2WS2WS2WS2WS2WS2WS2WS2WS2WS2WS2WS2WS2WS2WS2WS2WS2WS2WS2WS2WS2WS2WS2WS2WS2WS2WS2WS2WS2WS2WS2WS2WS2WS2WS2WS2WS2WS2WS2WS2WS2WS2WS2WS2WS2WS2WS2WS2WS2WS2WS2WS2WS2WS2WS2WS2WS2WS2WS2WS2WS2WS2WS2WS2WS2WS2WS2WS2WS2WS2WS2WS2WS2WS2WS2WS2WS2WS2WS2WS2WS2WS2WS2WS2WS2WS2WS2WS2WS2WS2WS2WS2WS2WS2WS2WS2WS2WS2WS2WS2WS2WS2WS2WS2WS2WS2WS2WS2WS2WS2WS2WS2WS2WS2WS2WS2WS2WS2WS2WS2WS2WS2WS2WS2WS2WS2WS2WS2WS2WS2WS2WS2WS2WS2WS2WS2WS2WS2WS2WS2WS2WS2WS2WS2WS2WS2WS2WS2WS2WS2WS2WS2WS2WS2WS2WS2WS2WS2WS2WS2WS2WS2WS2WS2WS2WS2WS2WS2WS2WS2WS2WS2WS2WS2WS2WS2WS2WS2WS2WS2WS2WS2WS2WS2WS2WS2WS2WS2WS2WS2WS2WS2WS2WS2WS2WS2WS2WS2WS2WS2WS2WS2WS2WS2WS2WS2WS2WS2WS2WS2WS2WS2WS2WS2WS2WS2WS2WS2WS2WS2WS2WS2WS2WS2WS2WS2WS2WS2WS2WS2WS2WS2WS2WS2WS2WS2WS2WS2WS2WS2WS2WS2WS2WS2WS2WS2WS2WS2WS2WS2WS2WS2WS2WS2WS2WS2WS2WS2WS2WS4WS2WS2WS2WS2WS2WS2WS2WS2WS2WS2WS2WS2WS2WS2WS2WS2WS2WS2WS2WS2WS2WS2WS2WS2WS2WS2WS2WS2WS2WS2WS2WS2WS2WS2WS2WS2WS2WS2WS2WS2WS2WS2WS2WS2WS2WS2WS2WS2WS2WS2WS2WS2WS2WS2WS2WS2WS2WS2WS2WS2WS2WS2WS2WS2WS2WS2WS2WS2WS2WS2WS2WS2WS2WS2WS2WS2WS2WS2WS2WS2WS2WS2WS2WS2WS2WS2WS2WS2WS2WS2WS2WS2WS2WS2WS2WS2WS2WS2WS2WS2WS2WS2WS2WS2WS2WS2WS2WS2WS2WS2WS2WS2WS2WS2WS2WS2WS2WS2WS2WS2WS2WS2WS4W2S2WS2WS2WS2WS2WS2WS2WS2WS2WS2WS2WS2WS2WS2WS2WS2WS2WS2WS2WS2WS2WS2WS2WS2WS2WS2WS2WS2WS2WS2WS2WS2WS2WS2WS2WS2WS2WS2WS2WS2WS2WS2WS2WS2WS2WS2WS2WS2WS2WS2WS2WS2WS2WS2WS2WS2WS2WS2WS2WS2WS2WS2WS2WS2WS2WS2WS2WS2WS2WS2WS2WS2WS2WS2WS2WS2WS2WS2WS2WS2WS2WS2WS2WS2WS2WS2WS2WS2WS2WS2WS2WS2WS2WS2WS2WS2WS2WS2WS2WS2WS2WS2WS2WS2WS2WS2WS2WS2WS2WS2WS2WS2WS2WS2WS2WS2WS2WS2WS2WS2WS2WS4W2S2WS2WS2WS2WS2WS2WS2WS2WS2WS2WS2WS2WS2WS2WS2WS2WS2WS2WS2WS2WS2WS2WS2WS2WS2WS2WS2WS2WS2WS2WS2WS2WS2WS2WS2WS2WS2WS2WS2WS2WS2WS2WS2WS2WS2WS2WS2WS2WS2WS2WS2WS2WS2WS2WS2WS2WS2WS2WS2WS2WS2WS2WS2WS2WS2WS2WS2WS2WS2WS2WS2WS2WS2WS2WS2WS2WS2WS2WS2WS2WS2WS2WS2WS2WS2WS2WS2WS2WS2WS2WS2WS2WS2WS2WS2WS2WS2WS2WS2WS2WS2WS2WS2WS2WS2WS2WS2WS2WS2WS2WS2WS2WS2WS2WS2WS2WS2WS2WS2WS2WS2WS4W2S2WS2WS2WS2WS2WS2WS2WS2WS2WS2WS2WS2WS2WS2WS2WS2WS2WS2WS2WS2WS2WS2WS2WS2WS2WS2WS2WS2WS2WS2WS2WS2WS2WS2WS2WS2WS2WS2WS2WS2WS2WS2WS2WS2WS2WS2WS2WS2WS2WS2WS2WS2WS2WS2WS2WS2WS2WS2WS2WS2WS2WS2WS2WS2WS2WS2WS2WS2WS2WS2WS2WS2WS2WS2WS2WS2WS2WS2WS2WS2WS2WS2WS2WS2WS2WS2WS2WS2WS2WS2WS2WS2WS2WS2WS2WS2WS2WS2WS2WS2WS2WS2WS2WS2WS2WS2WS2WS2WS2WS2WS2WS2WS2WS2WS2WS2WS2WS2WS2WS2WS2W3S2WS2WS2WS2WS2WS2WS2WS2WS2WS2WS2WS2WS2WS2WS2WS2WS2WS2WS2WS2WS2WS2WS2WS2WS2WS2WS2WS2WS2WS2WS2WS2WS2WS2WS2WS2WS2WS2WS2WS2WS2WS2WS2WS2WS2WS2WS2WS2WS2WS2WS2WS2WS2WS2WS2WS2WS2WS2WS2WS2WS2WS2WS2WS2WS2WS2WS2WS2WS2WS2WS2WS2WS2WS2WS2WS2WS2WS2WS2WS2WS2WS2WS2WS2WS2WS2WS2WS2WS2WS2WS2WS2WS2WS2WS2WS2WS2WS2WS2WS2WS2WS2WS2WS2WS2WS2WS2WS2WS2WS2WS2WS2WS2WS2WS2WS2WS2WS2WS2W3S2WS2WS2WS2WS2WS2WS2WS2WS2WS2WS2WS2WS2WS2WS2WS2WS2WS2WS2WS2WS2WS2WS2WS2WS2WS2WS2WS2WS2WS2WS2WS2WS2WS2WS2WS2WS2WS2WS2WS2WS2WS2WS2WS2WS2WS2WS2WS2WS2WS2WS2WS2WS2WS2WS2WS2WS2WS2WS2WS2WS2WS2WS2WS2WS2WS2WS2WS2WS2WS2WS2WS2WS2WS2WS2WS2WS2WS2WS2WS2WS2WS2WS2WS2WS2WS2WS2WS2WS2WS2WS2WS2WS2WS2WS2WS2WS2WS2WS2WS2WS2WS2WS2WS2WS2WS2WS2WS2WS2WS2WS2WS2WS2WS2WS2WS2WS2W2S2WS2WS2WS2WS2WS2WS2WS2WS2WS2WS2WS2WS2WS2WS2WS2WS2WS2WS2WS2WS2WS2WS2WS2WS2WS2WS2WS2WS2WS2WS2WS2WS2WS2WS2WS2WS2WS2WS2WS2WS2WS2WS2WS2WS2WS2WS2WS2WS2WS2WS2WS2WS2WS2WS2WS2WS2WS2WS2WS2WS2WS2WS2WS2WS2WS2WS2WS2WS2WS2WS2WS2WS2WS2WS2WS2WS2WS2WS2WS2WS2WS2WS2WS2WS2WS2WS2WS2WS2WS2WS2WS2WS2WS2WS2WS2WS2WS2WS2WS2WS2WS2WS2WS2WS2WS2WS2WS2WS2WS2WS2WS2WS2WS2WS2W2S2WS2WS2WS2WS2WS2WS2WS2WS2WS2WS2WS2WS2WS2WS2WS2WS2WS2WS2WS2WS2WS2WS2WS2WS2WS2WS2WS2WS2WS2WS2WS2WS2WS2WS2WS2WS2WS2WS2WS2WS2WS2WS2WS2WS2WS2WS2WS2WS2WS2WS2WS2WS2WS2WS2WS2WS2WS2WS2WS2WS2WS2WS2WS2WS2WS2WS2WS2WS2WS2WS2WS2WS2WS2WS2WS2WS2WS2WS2WS2WS2WS2WS2WS2WS2WS2WS2WS2WS2WS2WS2WS2WS2WS2WS2WS2WS2WS2WS2WS2WS2WS2WS2WS2WS2WS2WS2WS2WS2WS2WS2WS2WS2WS2WS2WS2WS2WS2WS2WS2WS2WS2WS2WS2WS2WS2WS2WS2WS2WS2WS2WS2WS2WS2WS2WS2WS2WS2WS2WS2WS2WS2WS2WS2WS2WS2WS2WS2WS2WS2WS2WS2WS2WS2WS2WS2WS2WS2WS2WS2WS2WS2WS2WS2WS2WS2WS2WS2WS2WS2WS2WS2WS2WS2WS2WS2WS2WS2WS2WS2WS2WS2WS2WS2WS2WS2WS2WS2WS2WS2WS2WS2WS2WS2WS2WS2WS2WS2WS2WS2WS2WS2WS2WS2WS2WS2WS2WS2WS2WS2WS2WS2WS2WS2WS2WS2WS2WS2WS2WS2WS2WS2WS2WS2WS2WS2W2S2WS2WS2WS2WS2WS2WS2WS2WS2WS2WS2WS2WS2WS2WS2WS2WS2WS2WS2WS2WS2WS2WS2WS2WS2WS2WS2WS2WS2WS2WS2WS2WS2WS2WS2WS2WS2WS2WS2WS2WS2WS2WS2WS2WS2WS2WS2WS2WS2WS2WS2WS2WS2WS2WS2WS2WS2WS2WS2WS2WS2WS2WS2WS2WS2WS2WS2WS2WS2WS2WS2WS2WS2WS2WS2WS2WS2WS2WS2WS2WS2WS2WS2WS2WS2WS2WS2WS2WS2WS2WS2WS2WS2WS2WS2WS2WS2WS2WS2WS2WS2WS2WS2WS2WS2WS2WS2WS2WS2WS2W2S2WS2WS2WS2WS2WS2WS2WS2WS2WS2WS2WS2WS2WS2WS2WS2WS2WS2WS2WS2WS2WS2WS2WS2WS2WS2WS2WS2WS2WS2WS2WS2WS2WS2WS2WS2WS2WS2WS2WS2WS2WS2WS2WS2WS2WS2WS2WS2WS2WS2WS2WS2WS2WS2WS2WS2WS2WS2WS2WS2WS2WS2WS2WS2WS2WS2WS2WS2WS2WS2WS2WS2WS2WS2WS2WS2WS2WS2WS2WS2WS2WS2WS2WS2WS2WS2WS2WS2WS2WS2WS2WS2WS2WS2WS2WS2WS2WS2WS2WS2WS2WS2WS2WS2WS2WS2WS2WS2W2S2WS2WS2WS2WS2WS2WS2WS2WS2WS2WS2WS2WS2WS2WS2WS2WS2WS2WS2WS2WS2WS2WS2WS2WS2WS2WS2WS2WS2WS2WS2WS2WS2WS2WS2WS2WS2WS2WS2WS2WS2WS2WS2WS2WS2WS2WS2WS2WS2WS2WS2WS2WS2WS2WS2WS2WS2WS2WS2WS2WS2WS2WS2WS2WS2WS2WS2WS2WS2WS2WS2WS2WS2WS2WS2WS2WS2WS2WS2WS2WS2WS2WS2WS2WS2WS2WS2WS2WS2WS2WS2WS2WS2WS2WS2WS2WS2WS2WS2WS2WS2WS2WS2WS2WS2WS2W2S2WS2WS2WS2WS2WS2WS2WS2WS2WS2WS2WS2WS2WS2WS2WS2WS2WS2WS2WS2WS2WS2WS2WS2WS2WS2WS2WS2WS2WS2WS2WS2WS2WS2WS2WS2WS2WS2WS2WS2WS2WS2WS2WS2WS2WS2WS2WS2WS2WS2WS2WS2WS2WS2WS2WS2WS2WS2WS2WS2WS2WS2WS2WS2WS2WS2WS2WS2WS2WS2WS2WS2WS2WS2WS2WS2WS2WS2WS2WS2WS2WS2WS2WS2WS2WS2WS2WS2WS2WS2WS2WS2WS2WS2WS2WS2WS2WS2WS2WS2WS2WS2WS2WS2WS2WS2WS2WS2WS2WS2WS2WS2WS2WS2WS2WS2WS2WS2WS2WS2WS2WS2WS2WS2WS2WS2WS2WS2WS2WS2WS2WS2WS2WS2WS2WS2WS2WS2WS2WS2WS2WS2WS2WS2WS2WS2WS2WS2WS2WS2WS2WS2WS2WS2WS2WS2WS2WS2WS2WS2WS2WS2WS2WS2WS2WS2WS2WS2WS2WS2WS2WS2WS2WS2WS2WS2WS2WS2WS2WS2WS2WS2WS2WS2WS2WS2WS2WS2WS2WS2WS2WS2WS2WS2WS2WS2WS2WS2WS2WS2WS2WS2WS2WS2WS2WS2WS2WS2W3S2WS2WS2WS2WS2WS2WS2WS2WS2WS2WS2WS2WS2WS2WS2WS2WS2WS2WS2WS2WS2WS2WS2WS2WS2WS2WS2WS2WS2WS2WS2WS2WS2WS2WS2WS2WS2WS2WS2WS2WS2WS2WS2WS2WS2WS2WS2WS2WS2WS2WS2WS2WS2WS2WS2WS2WS2WS2WS2WS2WS2WS2WS2WS2WS2WS2WS2WS2WS2WS2WS2WS2WS2WS2WS2WS2WS2WS2WS2WS2WS2WS2WS2WS2WS2WS2WS2WS2WS2WS2WS2WS2WS2WS2WS2WS2WS2WS2WS2WS2W3S2WS2WS2WS2WS2WS2WS2WS2WS2WS2WS2WS2WS2WS2WS2WS2WS2WS2WS2WS2WS2WS2WS2WS2WS2WS2WS2WS2WS2WS2WS2WS2WS2WS2WS2WS2WS2WS2WS2WS2WS2WS2WS2WS2WS2WS2WS2WS2WS2WS2WS2WS2WS2WS2WS2WS2WS2WS2WS2WS2WS2WS2WS2WS2WS2WS2WS2WS2WS2WS2WS2WS2WS2WS2WS2WS2WS2WS2WS2WS2WS2WS2WS2WS2WS2WS2WS2WS2WS2WS2WS2WS2WS2WS2WS2WS2WS2WS2W3S2WS2WS2WS2WS2WS2WS2WS2WS2WS2WS2WS2WS2WS2WS2WS2WS2WS2WS2WS2WS2WS2WS2WS2WS2WS2WS2WS2WS2WS2WS2WS2WS2WS2WS2WS2WS2WS2WS2WS2WS2WS2WS2WS2WS2WS2WS2WS2WS2WS2WS2WS2WS2WS2WS2WS2WS2WS2WS2WS2WS2WS2WS2WS2WS2WS2WS2WS2WS2WS2WS2WS2WS2WS2WS2WS2WS2WS2WS2WS2WS2WS2WS2WS2WS2WS2WS2WS2WS2WS2WS2WS2WS2WS2WS2WS2W3S2WS2WS2WS2WS2WS2WS2WS2WS2WS2WS2WS2WS2WS2WS2WS2WS2WS2WS2WS2WS2WS2WS2WS2WS2WS2WS2WS2WS2WS2WS2WS2WS2WS2WS2WS2WS2WS2WS2WS2WS2WS2WS2WS2WS2WS2WS2WS2WS2WS2WS2WS2WS2WS2WS2WS2WS2WS2WS2WS2WS2WS2WS2WS2WS2WS2WS2WS2WS2WS2WS2WS2WS2WS2WS2WS2WS2WS2WS2WS2WS2WS2WS2WS2WS2WS2WS2WS2WS2WS2WS2WS2WS2WS2WS2W2S2WS2WS2WS2WS2WS2WS2WS2WS2WS2WS2WS2WS2WS2WS2WS2WS2WS2WS2WS2WS2WS2WS2WS2WS2WS2WS2WS2WS2WS2WS2WS2WS2WS2WS2WS2WS2WS2WS2WS2WS2WS2WS2WS2WS2WS2WS2WS2WS2WS2WS2WS2WS2WS2WS2WS2WS2WS2WS2WS2WS2WS2WS2WS2WS2WS2WS2WS2WS2WS2WS2WS2WS2WS2WS2WS2WS2WS2WS2WS2WS2WS2WS2WS2WS2WS2WS2WS2WS2WS2WS2WS2WS2W2S2WS2WS2WS2WS2WS2WS2WS2WS2WS2WS2WS2WS2WS2WS2WS2WS2WS2WS2WS2WS2WS2WS2WS2WS2WS2WS2WS2WS2WS2WS2WS2WS2WS2WS2WS2WS2WS2WS2WS2WS2WS2WS2WS2WS2WS2WS2WS2WS2WS2WS2WS2WS2WS2WS2WS2WS2WS2WS2WS2WS2WS2WS2WS2WS2WS2WS2WS2WS2WS2WS2WS2WS2WS2WS2WS2WS2WS2WS2WS2WS2WS2WS2WS2WS2WS2WS2WS2WS2WS2WS2W2S2WS2WS2WS2WS2WS2WS2WS2WS2WS2WS2WS2WS2WS2WS2WS2WS2WS2WS2WS2WS2WS2WS2WS2WS2WS2WS2WS2WS2WS2WS2WS2WS2WS2WS2WS2WS2WS2WS2WS2WS2WS2WS2WS2WS2WS2WS2WS2WS2WS2WS2WS2WS2WS2WS2WS2WS2WS2WS2WS2WS2WS2WS2WS2WS2WS2WS2WS2WS2WS2WS2WS2WS2WS2WS2WS2WS2WS2WS2WS2WS2WS2WS2WS2WS2WS2WS2WS2WS2W2S2WS2WS2WS2WS2WS2WS2WS2WS2WS2WS2WS2WS2WS2WS2WS2WS2WS2WS2WS2WS2WS2WS2WS2WS2WS2WS2WS2WS2WS2WS2WS2WS2WS2WS2WS2WS2WS2WS2WS2WS2WS2WS2WS2WS2WS2WS2WS2WS2WS2WS2WS2WS2WS2WS2WS2WS2WS2WS2WS2WS2WS2WS2WS2WS2WS2WS2WS2WS2WS2WS2WS2WS2WS2WS2WS2WS2WS2WS2WS2WS2WS2WS2WS2WS2WS2WS2W2S2WS2WS2WS2WS2WS2WS2WS2WS2WS2WS2WS2WS2WS2WS2WS2WS2WS2WS2WS2WS2WS2WS2WS2WS2WS2WS2WS2WS2WS2WS2WS2WS2WS2WS2WS2WS2WS2WS2WS2WS2WS2WS2WS2WS2WS2WS2WS2WS2WS2WS2WS2WS2WS2WS2WS2WS2WS2WS2WS2WS2WS2WS2WS2WS2WS2WS2WS2WS2WS2WS2WS2WS2WS2WS2WS2WS2WS2WS2WS2WS2WS2WS2WS2WS2WS2WS2WS2WS2WS2WS2WS2WS2WS2WS2WS2WS2WS2WS2WS2WS2WS2WS2WS2WS2WS2WS2WS2WS2WS2WS2WS2WS2WS2WS2WS2WS2WS2WS2WS2WS2WS2WS2WS2WS2WS2WS2WS2WS2WS2WS2WS2WS2WS2WS2WS2WS2WS2WS2WS2WS2WS2WS2WS2WS2WS2WS2WS2WS2WS2WS2WS2WS2WS2WS2WS2WS2WS2WS2WS2WS2WS2WS2WS2WS2WS2WS2WS2WS2WS2W2S2WS2WS2WS2WS2WS2WS2WS2WS2WS2WS2WS2WS2WS2WS2WS2WS2WS2WS2WS2WS2WS2WS2WS2WS2WS2WS2WS2WS2WS2WS2WS2WS2WS2WS2WS2WS2WS2WS2WS2WS2WS2WS2WS2WS2WS2WS2WS2WS2WS2WS2WS2WS2WS2WS2WS2WS2WS2WS2WS2WS2WS2WS2WS2WS2WS2WS2WS2WS2WS2WS2WS2WS2WS2WS2WS2WS2WS2WS2WS2WS2WS2W2S2WS2WS2WS2WS2WS2WS2WS2WS2WS2WS2WS2WS2WS2WS2WS2WS2WS2WS2WS2WS2WS2WS2WS2WS2WS2WS2WS2WS2WS2WS2WS2WS2WS2WS2WS2WS2WS2WS2WS2WS2WS2WS2WS2WS2WS2WS2WS2WS2WS2WS2WS2WS2WS2WS2WS2WS2WS2WS2WS2WS2WS2WS2WS2WS2WS2WS2WS2WS2WS2WS2WS2WS2WS2WS2WS2WS2WS2WS2WS2W2S2WS2WS2WS2WS2WS2WS2WS2WS2WS2WS2WS2WS2WS2WS2WS2WS2WS2WS2WS2WS2WS2WS2WS2WS2WS2WS2WS2WS2WS2WS2WS2WS2WS2WS2WS2WS2WS2WS2WS2WS2WS2WS2WS2WS2WS2WS2WS2WS2WS2WS2WS2WS2WS2WS2WS2WS2WS2WS2WS2WS2WS2WS2WS2WS2WS2WS2WS2WS2WS2WS2WS2WS2WS2WS2WS2WS2WS2W3S2WS2WS2WS2WS2WS2WS2WS2WS2WS2WS2WS2WS2WS2WS2WS2WS2WS2WS2WS2WS2WS2WS2WS2WS2WS2WS2WS2WS2WS2WS2WS2WS2WS2WS2WS2WS2WS2WS2WS2WS2WS2WS2WS2WS2WS2WS2WS2WS2WS2WS2WS2WS2WS2WS2WS2WS2WS2WS2WS2WS2WS2WS2WS2WS2WS2WS2WS2WS2WS2WS2WS2WS2WS2WS2WS2W2S2WS2WS2WS2WS2WS2WS2WS2WS2WS2WS2WS2WS2WS2WS2WS2WS2WS2WS2WS2WS2WS2WS2WS2WS2WS2WS2WS2WS2WS2WS2WS2WS2WS2WS2WS2WS2WS2WS2WS2WS2WS2WS2WS2WS2WS2WS2WS2WS2WS2WS2WS2WS2WS2WS2WS2WS2WS2WS2WS2WS2WS2WS2WS2WS2WS2WS2WS2WS2WS2WS2WS2WS2WS2W3S2WS2WS2WS2WS2WS2WS2WS2WS2WS2WS2WS2WS2WS2WS2WS2WS2WS2WS2WS2WS2WS2WS2WS2WS2WS2WS2WS2WS2WS2WS2WS2WS2WS2WS2WS2WS2WS2WS2WS2WS2WS2WS2WS2WS2WS2WS2WS2WS2WS2WS2WS2WS2WS2WS2WS2WS2WS2WS2WS2WS2WS2WS2WS2WS2WS2WS2WS2WS2WS2WS2WS2W3S2WS2WS2WS2WS2WS2WS2WS2WS2WS2WS2WS2WS2WS2WS2WS2WS2WS2WS2WS2WS2WS2WS2WS2WS2WS2WS2WS2WS2WS2WS2WS2WS2WS2WS2WS2WS2WS2WS2WS2WS2WS2WS2WS2WS2WS2WS2WS2WS2WS2WS2WS2WS2WS2WS2WS2WS2WS2WS2WS2WS2WS2WS2WS2WS2WS2WS2WS2WS2WS2W3S2WS2WS2WS2WS2WS2WS2WS2WS2WS2WS2WS2WS2WS2WS2WS2WS2WS2WS2WS2WS2WS2WS2WS2WS2WS2WS2WS2WS2WS2WS2WS2WS2WS2WS2WS2WS2WS2WS2WS2WS2WS2WS2WS2WS2WS2WS2WS2WS2WS2WS2WS2WS2WS2WS2WS2WS2WS2WS2WS2WS2WS2WS2WS2WS2WS2WS2WS2W2S2WS2WS2WS2WS2WS2WS2WS2WS2WS2WS2WS2WS2WS2WS2WS2WS2WS2WS2WS2WS2WS2WS2WS2WS2WS2WS2WS2WS2WS2WS2WS2WS2WS2WS2WS2WS2WS2WS2WS2WS2WS2WS2WS2WS2WS2WS2WS2WS2WS2WS2WS2WS2WS2WS2WS2WS2WS2WS2WS2WS2WS2WS2WS2WS2WS2WS2WS2WS2WS2WS2WS2WS2WS2WS2WS2WS2WS2WS2WS2WS2WS2WS2WS2WS2WS2WS2WS2WS2WS2WS2WS2WS2WS2WS2WS2WS2WS2WS2WS2WS2WS2WS2WS2WS2WS2WS2WS2WS2WS2WS2WS2WS2WS2WS2WS2WS2WS2WS2WS2WS2WS2WS2WS2WS2WS2WS2WS2WS2WS2WS2WS2W2S2WS2WS2WS2WS2WS2WS2WS2WS2WS2WS2WS2WS2WS2WS2WS2WS2WS2WS2WS2WS2WS2WS2WS2WS2WS2WS2WS2WS2WS2WS2WS2WS2WS2WS2WS2WS2WS2WS2WS2WS2WS2WS2WS2WS2WS2WS2WS2WS2WS2WS2WS2WS2WS2WS2WS2WS2WS2WS2WS2WS2WS2WS2W2S2WS2WS2WS2WS2WS2WS2WS2WS2WS2WS2WS2WS2WS2WS2WS2WS2WS2WS2WS2WS2WS2WS2WS2WS2WS2WS2WS2WS2WS2WS2WS2WS2WS2WS2WS2WS2WS2WS2WS2WS2WS2WS2WS2WS2WS2WS2WS2WS2WS2WS2WS2WS2WS2WS2WS2WS2WS2WS2WS2WS2W2S2WS2WS2WS2WS2WS2WS2WS2WS2WS2WS2WS2WS2WS2WS2WS2WS2WS2WS2WS2WS2WS2WS2WS2WS2WS2WS2WS2WS2WS2WS2WS2WS2WS2WS2WS2WS2WS2WS2WS2WS2WS2WS2WS2WS2WS2WS2WS2WS2WS2WS2WS2WS2WS2WS2WS2WS2WS2WS2W2S2WS2WS2WS2WS2WS2WS2WS2WS2WS2WS2WS2WS2WS2WS2WS2WS2WS2WS2WS2WS2WS2WS2WS2WS2WS2WS2WS2WS2WS2WS2WS2WS2WS2WS2WS2WS2WS2WS2WS2WS2WS2WS2WS2WS2WS2WS2WS2WS2WS2WS2WS2WS2WS2WS2WS2WS2WS2WS2WS2WS2WS2WS2WS2WS2WS2WS2WS2WS2WS2WS2WS2WS2WS2WS2WS2WS2WS2WS2WS2WS2WS2WS2WS2WS2WS2WS2WS2WS2WS2WS2WS2WS2WS2WS2WS2WS2WS2WS2WS2WS2WS2WS2WS2WS2WS2WS2WS2WS2WS2WS2WS2WS2WS2W2S2WS2WS2WS2WS2WS2WS2WS2WS2WS2WS2WS2WS2WS2WS2WS2WS2WS2WS2WS2WS2WS2WS2WS2WS2WS2WS2WS2WS2WS2WS2WS2WS2WS2WS2WS2WS2WS2WS2WS2WS2WS2WS2WS2WS2WS2WS2WS2WS2WS2WS2WS2WS2WS2W3S2WS2WS2WS2WS2WS2WS2WS2WS2WS2WS2WS2WS2WS2WS2WS2WS2WS2WS2WS2WS2WS2WS2WS2WS2WS2WS2WS2WS2WS2WS2WS2WS2WS2WS2WS2WS2WS2WS2WS2WS2WS2WS2WS2WS2WS2WS2WS2WS2WS2WS2W3S2WS2WS2WS2WS2WS2WS2WS2WS2WS2WS2WS2WS2WS2WS2WS2WS2WS2WS2WS2WS2WS2WS2WS2WS2WS2WS2WS2WS2WS2WS2WS2WS2WS2WS2WS2WS2WS2WS2WS2WS2WS2WS2WS2WS2WS2WS2WS2WS2W3S2WS2WS2WS2WS2WS2WS2WS2WS2WS2WS2WS2WS2WS2WS2WS2WS2WS2WS2WS2WS2WS2WS2WS2WS2WS2WS2WS2WS2WS2WS2WS2WS2WS2WS2WS2WS2WS2WS2WS2WS2WS2WS2WS2WS2WS2WS2W3S2WS2WS2WS2WS2WS2WS2WS2WS2WS2WS2WS2WS2WS2WS2WS2WS2WS2WS2WS2WS2WS2WS2WS2WS2WS2WS2WS2WS2WS2WS2WS2WS2WS2WS2WS2WS2WS2WS2WS2WS2WS2WS2WS2WS2WS2W3S2WS2WS2WS2WS2WS2WS2WS2WS2WS2WS2WS2WS2WS2WS2WS2WS2WS2WS2WS2WS2WS2WS2WS2WS2WS2WS2WS2WS2WS2WS2WS2WS2WS2WS2WS2WS2WS2WS2WS2WS2WS2WS2WS2W3S2WS2WS2WS2WS2WS2WS2WS2WS2WS2WS2WS2WS2WS2WS2WS2WS2WS2WS2WS2WS2WS2WS2WS2WS2WS2WS2WS2WS2WS2WS2WS2WS2WS2WS2WS2WS2WS2WS2WS2WS2WS2W2S2WS2WS2WS2WS2WS2WS2WS2WS2WS2WS2WS2WS2WS2WS2WS2WS2WS2WS2WS2WS2WS2WS2WS2WS2WS2WS2WS2WS2WS2WS2WS2WS2WS2WS2WS2WS2WS2WS2WS2W2S2WS2WS2WS2WS2WS2WS2WS2WS2WS2WS2WS2WS2WS2WS2WS2WS2WS2WS2WS2WS2WS2WS2WS2WS2WS2WS2WS2WS2WS2WS2WS2WS2WS2WS2WS2WS2WS2W2S2WS2WS2WS2WS2WS2WS2WS2WS2WS2WS2WS2WS2WS2WS2WS2WS2WS2WS2WS2WS2WS2WS2WS2WS2WS2WS2WS2WS2WS2WS2WS2WS2WS2WS2WS2WS2W2S2WS2WS2WS2WS2WS2WS2WS2WS2WS2WS2WS2WS2WS2WS2WS2WS2WS2WS2WS2WS2WS2WS2WS2WS2WS2WS2WS2WS2WS2WS2WS2WS2WS2WS2W2S2WS2WS2WS2WS2WS2WS2WS2WS2WS2WS2WS2WS2WS2WS2WS2WS2WS2WS2WS2WS2WS2WS2WS2WS2WS2WS2WS2WS2WS2WS2WS2WS2W2S2WS2WS2WS2WS2WS2WS2WS2WS2WS2WS2WS2WS2WS2WS2WS2WS2WS2WS2WS2WS2WS2WS2WS2WS2WS2WS2WS2WS2WS2WS2W2S2WS2WS2WS2WS2WS2WS2WS2WS2WS2WS2WS2WS2WS2WS2WS2WS2WS2WS2WS2WS2WS2WS2WS2WS2WS2WS2WS2WS2W2S2WS2WS2WS2WS2WS2WS2WS2WS2WS2WS2WS2WS2WS2WS2WS2WS2WS2WS2WS2WS2WS2WS2WS2WS2WS2WS2WS2W3S2WS2WS2WS2WS2WS2WS2WS2WS2WS2WS2WS2WS2WS2WS2WS2WS2WS2WS2WS2WS2WS2WS2WS2WS2W3S2WS2WS2WS2WS2WS2WS2WS2WS2WS2WS2WS2WS2WS2WS2WS2WS2WS2WS2WS2WS2WS2WS2W3S2WS2WS2WS2WS2WS2WS2WS2WS2WS2WS2WS2WS2WS2WS2WS2WS2WS2WS2WS2WS2W3S2WS2WS2WS2WS2WS2WS2WS2WS2WS2WS2WS2WS2WS2WS2WS2WS2WS2WS2W3S2WS2WS2WS2WS2WS2WS2WS2WS2WS2WS2WS2WS2WS2WS2WS2WS2WS2W2S2WS2WS2WS2WS2WS2WS2WS2WS2WS2WS2WS2WS2WS2WS2WS2W2S2WS2WS2WS2WS2WS2WS2WS2WS2WS2WS2WS2WS2WS2W2S2WS2WS2WS2WS2WS2WS2WS2WS2WS2WS2WS2W2S2WS2WS2WS2WS2WS2WS2WS2WS2WS2W2S2WS2WS2WS2WS2WS2WS2WS2WS2W2S2WS2WS2WS2WS2WS2WS2W2S2WS2WS2WS2WS2W2S2WS2WS2W3S2WS4WS2WS2WS4WS2WS2WS2WS2WS4WS2WS2WS2WS2WS2WS2WS4WS2WS2WS2WS2WS2WS2WS2WS4WS2WS2WS2WS2WS2WS2WS2WS2WS2WS4WS2WS2WS2WS2WS2WS2WS2WS2WS2WS2WS2WS4WS2WS2WS2WS2WS2WS2WS2WS2WS2WS2WS2WS2WS2WS4WS2WS2WS2WS2WS2WS2WS2WS2WS2WS2WS2WS2WS2WS2WS2WS6WS2WS2WS2WS2WS2WS2WS2WS2WS2WS2WS2WS2WS2WS2WS2WS2WS6WS2WS2WS2WS2WS2WS2WS2WS2WS2WS2WS2WS2WS2WS2WS2WS2WS2WS2WS6WS2WS2WS2WS2WS2WS2WS2WS2WS2WS2WS2WS2WS2WS2WS2WS2WS2WS2WS2WS2WS6WS2WS2WS2WS2WS2WS2WS2WS2WS2WS2WS2WS2WS2WS2WS2WS2WS2WS2WS2WS2WS2WS2WS6WS2WS2WS2WS2WS2WS2WS2WS2WS2WS2WS2WS2WS2WS2WS2WS2WS2WS2WS2WS2WS2WS2WS2WS2WS2WS4WS2WS2WS2WS2WS2WS2WS2WS2WS2WS2WS2WS2WS2WS2WS2WS2WS2WS2WS2WS2WS2WS2WS2WS2WS2WS2WS4WS2WS2WS2WS2WS2WS2WS2WS2WS2WS2WS2WS2WS2WS2WS2WS2WS2WS2WS2WS2WS2WS2WS2WS2WS2WS2WS2WS2WS4WS2WS2WS2WS2WS2WS2WS2WS2WS2WS2WS2WS2WS2WS2WS2WS2WS2WS2WS2WS2WS2WS2WS2WS2WS2WS2WS2WS2WS2WS2WS4WS2WS2WS2WS2WS2WS2WS2WS2WS2WS2WS2WS2WS2WS2WS2WS2WS2WS2WS2WS2WS2WS2WS2WS2WS2WS2WS2WS2WS2WS2WS2WS2WS4WS2WS2WS2WS2WS2WS2WS2WS2WS2WS2WS2WS2WS2WS2WS2WS2WS2WS2WS2WS2WS2WS2WS2WS2WS2WS2WS2WS2WS2WS2WS2WS2WS2WS2WS4WS2WS2WS2WS2WS2WS2WS2WS2WS2WS2WS2WS2WS2WS2WS2WS2WS2WS2WS2WS2WS2WS2WS2WS2WS2WS2WS2WS2WS2WS2WS2WS2WS2WS2WS2WS4WS2WS2WS2WS2WS2WS2WS2WS2WS2WS2WS2WS2WS2WS2WS2WS2WS2WS2WS2WS2WS2WS2WS2WS2WS2WS2WS2WS2WS2WS2WS2WS2WS2WS2WS2WS2WS2WS4WS2WS2WS2WS2WS2WS2WS2WS2WS2WS2WS2WS2WS2WS2WS2WS2WS2WS2WS2WS2WS2WS2WS2WS2WS2WS2WS2WS2WS2WS2WS2WS2WS2WS2WS2WS2WS2WS2WS2WS6WS2WS2WS2WS2WS2WS2WS2WS2WS2WS2WS2WS2WS2WS2WS2WS2WS2WS2WS2WS2WS2WS2WS2WS2WS2WS2WS2WS2WS2WS2WS2WS2WS2WS2WS2WS2WS2WS2WS2WS2WS2WS6WS2WS2WS2WS2WS2WS2WS2WS2WS2WS2WS2WS2WS2WS2WS2WS2WS2WS2WS2WS2WS2WS2WS2WS2WS2WS2WS2WS2WS2WS2WS2WS2WS2WS2WS2WS2WS2WS2WS2WS2WS2WS2WS2WS4WS2WS2WS2WS2WS2WS2WS2WS2WS2WS2WS2WS2WS2WS2WS2WS2WS2WS2WS2WS2WS2WS2WS2WS2WS2WS2WS2WS2WS2WS2WS2WS2WS2WS2WS2WS2WS2WS2WS2WS2WS2WS2WS2WS2WS2WS6WS2WS2WS2WS2WS2WS2WS2WS2WS2WS2WS2WS2WS2WS2WS2WS2WS2WS2WS2WS2WS2WS2WS2WS2WS2WS2WS2WS2WS2WS2WS2WS2WS2WS2WS2WS2WS2WS2WS2WS2WS2WS2WS2WS2WS2WS2WS6WS2WS2WS2WS2WS2WS2WS2WS2WS2WS2WS2WS2WS2WS2WS2WS2WS2WS2WS2WS2WS2WS2WS2WS2WS2WS2WS2WS2WS2WS2WS2WS2WS2WS2WS2WS2WS2WS2WS2WS2WS2WS2WS2WS2WS2WS2WS2WS2WS2WS4WS2WS2WS2WS2WS2WS2WS2WS2WS2WS2WS2WS2WS2WS2WS2WS2WS2WS2WS2WS2WS2WS2WS2WS2WS2WS2WS2WS2WS2WS2WS2WS2WS2WS2WS2WS2WS2WS2WS2WS2WS2WS2WS2WS2WS2WS2WS2WS2WS2WS2WS2WS4WS2WS2WS2WS2WS2WS2WS2WS2WS2WS2WS2WS2WS2WS2WS2WS2WS2WS2WS2WS2WS2WS2WS2WS2WS2WS2WS2WS2WS2WS2WS2WS2WS2WS2WS2WS2WS2WS2WS2WS2WS2WS2WS2WS2WS2WS2WS2WS2WS2WS2WS2WS2WS2WS2WS2WS2WS2WS2WS2WS2WS2WS2WS2WS2WS2WS2WS2WS2WS2WS2WS2WS2WS2WS2WS2WS2WS2WS2WS2WS2WS2WS2WS2WS2WS2WS2WS2WS2WS2WS2WS2WS2WS2WS2WS2WS2WS2WS2WS2WS2WS2WS2WS2WS2WS2WS2WS2WS2WS2WS4WS2WS2WS2WS2WS2WS2WS2WS2WS2WS2WS2WS2WS2WS2WS2WS2WS2WS2WS2WS2WS2WS2WS2WS2WS2WS2WS2WS2WS2WS2WS2WS2WS2WS2WS2WS2WS2WS2WS2WS2WS2WS2WS2WS2WS2WS2WS2WS2WS2WS2WS2WS2WS2WS2WS2WS2WS4WS2WS2WS2WS2WS2WS2WS2WS2WS2WS2WS2WS2WS2WS2WS2WS2WS2WS2WS2WS2WS2WS2WS2WS2WS2WS2WS2WS2WS2WS2WS2WS2WS2WS2WS2WS2WS2WS2WS2WS2WS2WS2WS2WS2WS2WS2WS2WS2WS2WS2WS2WS2WS2WS2WS2WS2WS2WS2WS4WS2WS2WS2WS2WS2WS2WS2WS2WS2WS2WS2WS2WS2WS2WS2WS2WS2WS2WS2WS2WS2WS2WS2WS2WS2WS2WS2WS2WS2WS2WS2WS2WS2WS2WS2WS2WS2WS2WS2WS2WS2WS2WS2WS2WS2WS2WS2WS2WS2WS2WS2WS2WS2WS2WS2WS2WS2WS2WS2WS2WS4WS2WS2WS2WS2WS2WS2WS2WS2WS2WS2WS2WS2WS2WS2WS2WS2WS2WS2WS2WS2WS2WS2WS2WS2WS2WS2WS2WS2WS2WS2WS2WS2WS2WS2WS2WS2WS2WS2WS2WS2WS2WS2WS2WS2WS2WS2WS2WS2WS2WS2WS2WS2WS2WS2WS2WS2WS2WS2WS2WS2WS2WS2WS2WS2WS2WS2WS2WS2WS2WS2WS2WS2WS2WS2WS2WS2WS2WS2WS2WS2WS2WS2WS2WS2WS2WS2WS2WS2WS2WS2WS2WS2WS2WS2WS2WS2WS2WS2WS2WS2WS2WS2WS2WS2WS2WS2WS2WS2WS2WS2WS2WS2WS2WS2WS2WS2WS2WS2WS2WS2WS2WS2WS2WS2WS2WS2WS2WS6WS2WS2WS2WS2WS2WS2WS2WS2WS2WS2WS2WS2WS2WS2WS2WS2WS2WS2WS2WS2WS2WS2WS2WS2WS2WS2WS2WS2WS2WS2WS2WS2WS2WS2WS2WS2WS2WS2WS2WS2WS2WS2WS2WS2WS2WS2WS2WS2WS2WS2WS2WS2WS2WS2WS2WS2WS2WS2WS2WS2WS2WS2WS2WS2WS2WS6WS2WS2WS2WS2WS2WS2WS2WS2WS2WS2WS2WS2WS2WS2WS2WS2WS2WS2WS2WS2WS2WS2WS2WS2WS2WS2WS2WS2WS2WS2WS2WS2WS2WS2WS2WS2WS2WS2WS2WS2WS2WS2WS2WS2WS2WS2WS2WS2WS2WS2WS2WS2WS2WS2WS2WS2WS2WS2WS2WS2WS2WS2WS2WS2WS2WS2WS2WS6WS2WS2WS2WS2WS2WS2WS2WS2WS2WS2WS2WS2WS2WS2WS2WS2WS2WS2WS2WS2WS2WS2WS2WS2WS2WS2WS2WS2WS2WS2WS2WS2WS2WS2WS2WS2WS2WS2WS2WS2WS2WS2WS2WS2WS2WS2WS2WS2WS2WS2WS2WS2WS2WS2WS2WS2WS2WS2WS2WS2WS2WS2WS2WS2WS2WS2WS2WS2WS2WS6WS2WS2WS2WS2WS2WS2WS2WS2WS2WS2WS2WS2WS2WS2WS2WS2WS2WS2WS2WS2WS2WS2WS2WS2WS2WS2WS2WS2WS2WS2WS2WS2WS2WS2WS2WS2WS2WS2WS2WS2WS2WS2WS2WS2WS2WS2WS2WS2WS2WS2WS2WS2WS2WS2WS2WS2WS2WS2WS2WS2WS2WS2WS2WS2WS2WS2WS2WS2WS2WS2WS2WS4WS2WS2WS2WS2WS2WS2WS2WS2WS2WS2WS2WS2WS2WS2WS2WS2WS2WS2WS2WS2WS2WS2WS2WS2WS2WS2WS2WS2WS2WS2WS2WS2WS2WS2WS2WS2WS2WS2WS2WS2WS2WS2WS2WS2WS2WS2WS2WS2WS2WS2WS2WS2WS2WS2WS2WS2WS2WS2WS2WS2WS2WS2WS2WS2WS2WS2WS2WS2WS2WS2WS2WS2WS2WS2WS4WS2WS2WS2WS2WS2WS2WS2WS2WS2WS2WS2WS2WS2WS2WS2WS2WS2WS2WS2WS2WS2WS2WS2WS2WS2WS2WS2WS2WS2WS2WS2WS2WS2WS2WS2WS2WS2WS2WS2WS2WS2WS2WS2WS2WS2WS2WS2WS2WS2WS2WS2WS2WS2WS2WS2WS2WS2WS2WS2WS2WS2WS2WS2WS2WS2WS2WS2WS2WS2WS2WS2WS2WS2WS2WS2WS4WS2WS2WS2WS2WS2WS2WS2WS2WS2WS2WS2WS2WS2WS2WS2WS2WS2WS2WS2WS2WS2WS2WS2WS2WS2WS2WS2WS2WS2WS2WS2WS2WS2WS2WS2WS2WS2WS2WS2WS2WS2WS2WS2WS2WS2WS2WS2WS2WS2WS2WS2WS2WS2WS2WS2WS2WS2WS2WS2WS2WS2WS2WS2WS2WS2WS2WS2WS2WS2WS2WS2WS2WS2WS2WS2WS2WS2WS4WS2WS2WS2WS2WS2WS2WS2WS2WS2WS2WS2WS2WS2WS2WS2WS2WS2WS2WS2WS2WS2WS2WS2WS2WS2WS2WS2WS2WS2WS2WS2WS2WS2WS2WS2WS2WS2WS2WS2WS2WS2WS2WS2WS2WS2WS2WS2WS2WS2WS2WS2WS2WS2WS2WS2WS2WS2WS2WS2WS2WS2WS2WS2WS2WS2WS2WS2WS2WS2WS2WS2WS2WS2WS2WS2WS2WS2WS2WS2WS4WS2WS2WS2WS2WS2WS2WS2WS2WS2WS2WS2WS2WS2WS2WS2WS2WS2WS2WS2WS2WS2WS2WS2WS2WS2WS2WS2WS2WS2WS2WS2WS2WS2WS2WS2WS2WS2WS2WS2WS2WS2WS2WS2WS2WS2WS2WS2WS2WS2WS2WS2WS2WS2WS2WS2WS2WS2WS2WS2WS2WS2WS2WS2WS2WS2WS2WS2WS2WS2WS2WS2WS2WS2WS2WS2WS2WS2WS2WS2WS2WS2WS2WS2WS2WS2WS2WS2WS2WS2WS2WS2WS2WS2WS2WS2WS2WS2WS2WS2WS2WS2WS2WS2WS2WS2WS2WS2WS2WS2WS2WS2WS2WS2WS2WS2WS2WS2WS2WS2WS2WS2WS2WS2WS2WS2WS2WS2WS2WS2WS2WS2WS2WS2WS2WS2WS2WS2WS2WS2WS2WS2WS2WS2WS2WS2WS2WS2WS2WS2WS2WS2WS2WS2WS2WS2WS2WS2WS2WS2WS2WS2WS2WS2WS2WS2WS4WS2WS2WS2WS2WS2WS2WS2WS2WS2WS2WS2WS2WS2WS2WS2WS2WS2WS2WS2WS2WS2WS2WS2WS2WS2WS2WS2WS2WS2WS2WS2WS2WS2WS2WS2WS2WS2WS2WS2WS2WS2WS2WS2WS2WS2WS2WS2WS2WS2WS2WS2WS2WS2WS2WS2WS2WS2WS2WS2WS2WS2WS2WS2WS2WS2WS2WS2WS2WS2WS2WS2WS2WS2WS2WS2WS2WS2WS2WS2WS2WS2WS2WS2WS2WS4WS2WS2WS2WS2WS2WS2WS2WS2WS2WS2WS2WS2WS2WS2WS2WS2WS2WS2WS2WS2WS2WS2WS2WS2WS2WS2WS2WS2WS2WS2WS2WS2WS2WS2WS2WS2WS2WS2WS2WS2WS2WS2WS2WS2WS2WS2WS2WS2WS2WS2WS2WS2WS2WS2WS2WS2WS2WS2WS2WS2WS2WS2WS2WS2WS2WS2WS2WS2WS2WS2WS2WS2WS2WS2WS2WS2WS2WS2WS2WS2WS2WS2WS2WS2WS2WS2WS4WS2WS2WS2WS2WS2WS2WS2WS2WS2WS2WS2WS2WS2WS2WS2WS2WS2WS2WS2WS2WS2WS2WS2WS2WS2WS2WS2WS2WS2WS2WS2WS2WS2WS2WS2WS2WS2WS2WS2WS2WS2WS2WS2WS2WS2WS2WS2WS2WS2WS2WS2WS2WS2WS2WS2WS2WS2WS2WS2WS2WS2WS2WS2WS2WS2WS2WS2WS2WS2WS2WS2WS2WS2WS2WS2WS2WS2WS2WS2WS2WS2WS2WS2WS2WS2WS2WS2WS2WS6WS2WS2WS2WS2WS2WS2WS2WS2WS2WS2WS2WS2WS2WS2WS2WS2WS2WS2WS2WS2WS2WS2WS2WS2WS2WS2WS2WS2WS2WS2WS2WS2WS2WS2WS2WS2WS2WS2WS2WS2WS2WS2WS2WS2WS2WS2WS2WS2WS2WS2WS2WS2WS2WS2WS2WS2WS2WS2WS2WS2WS2WS2WS2WS2WS2WS2WS2WS2WS2WS2WS2WS2WS2WS2WS2WS2WS2WS2WS2WS2WS2WS2WS2WS2WS2WS2WS2WS2WS2WS2WS4WS2WS2WS2WS2WS2WS2WS2WS2WS2WS2WS2WS2WS2WS2WS2WS2WS2WS2WS2WS2WS2WS2WS2WS2WS2WS2WS2WS2WS2WS2WS2WS2WS2WS2WS2WS2WS2WS2WS2WS2WS2WS2WS2WS2WS2WS2WS2WS2WS2WS2WS2WS2WS2WS2WS2WS2WS2WS2WS2WS2WS2WS2WS2WS2WS2WS2WS2WS2WS2WS2WS2WS2WS2WS2WS2WS2WS2WS2WS2WS2WS2WS2WS2WS2WS2WS2WS2WS2WS2WS2WS2WS2WS6WS2WS2WS2WS2WS2WS2WS2WS2WS2WS2WS2WS2WS2WS2WS2WS2WS2WS2WS2WS2WS2WS2WS2WS2WS2WS2WS2WS2WS2WS2WS2WS2WS2WS2WS2WS2WS2WS2WS2WS2WS2WS2WS2WS2WS2WS2WS2WS2WS2WS2WS2WS2WS2WS2WS2WS2WS2WS2WS2WS2WS2WS2WS2WS2WS2WS2WS2WS2WS2WS2WS2WS2WS2WS2WS2WS2WS2WS2WS2WS2WS2WS2WS2WS2WS2WS2WS2WS2WS2WS2WS2WS2WS2WS6WS2WS2WS2WS2WS2WS2WS2WS2WS2WS2WS2WS2WS2WS2WS2WS2WS2WS2WS2WS2WS2WS2WS2WS2WS2WS2WS2WS2WS2WS2WS2WS2WS2WS2WS2WS2WS2WS2WS2WS2WS2WS2WS2WS2WS2WS2WS2WS2WS2WS2WS2WS2WS2WS2WS2WS2WS2WS2WS2WS2WS2WS2WS2WS2WS2WS2WS2WS2WS2WS2WS2WS2WS2WS2WS2WS2WS2WS2WS2WS2WS2WS2WS2WS2WS2WS2WS2WS2WS2WS2WS2WS2WS2WS2WS2WS6WS2WS2WS2WS2WS2WS2WS2WS2WS2WS2WS2WS2WS2WS2WS2WS2WS2WS2WS2WS2WS2WS2WS2WS2WS2WS2WS2WS2WS2WS2WS2WS2WS2WS2WS2WS2WS2WS2WS2WS2WS2WS2WS2WS2WS2WS2WS2WS2WS2WS2WS2WS2WS2WS2WS2WS2WS2WS2WS2WS2WS2WS2WS2WS2WS2WS2WS2WS2WS2WS2WS2WS2WS2WS2WS2WS2WS2WS2WS2WS2WS2WS2WS2WS2WS2WS2WS2WS2WS2WS2WS2WS2WS2WS2WS2WS2WS2WS2WS4WS2WS2WS2WS2WS2WS2WS2WS2WS2WS2WS2WS2WS2WS2WS2WS2WS2WS2WS2WS2WS2WS2WS2WS2WS2WS2WS2WS2WS2WS2WS2WS2WS2WS2WS2WS2WS2WS2WS2WS2WS2WS2WS2WS2WS2WS2WS2WS2WS2WS2WS2WS2WS2WS2WS2WS2WS2WS2WS2WS2WS2WS2WS2WS2WS2WS2WS2WS2WS2WS2WS2WS2WS2WS2WS2WS2WS2WS2WS2WS2WS2WS2WS2WS2WS2WS2WS2WS2WS2WS2WS2WS2WS2WS2WS2WS2WS2WS2WS2WS2WS2WS2WS2WS2WS2WS2WS2WS2WS2WS2WS2WS2WS2WS2WS2WS2WS2WS2WS2WS2WS2WS2WS2WS2WS2WS2WS2WS2WS2WS2WS2WS2WS2WS2WS2WS2WS2WS2WS2WS2WS2WS2WS2WS2WS2WS2WS2WS2WS2WS2WS2WS2WS2WS2WS2WS2WS2WS2WS2WS2WS2WS2WS2WS2WS2WS2WS2WS2WS2WS2WS2WS2WS2WS2WS2WS2WS2WS2WS2WS2WS2WS2WS2WS2WS2WS2WS2WS2WS2WS2WS2WS2WS2WS2WS2WS2WS2WS2WS2WS2WS2WS2WS2WS4WS2WS2WS2WS2WS2WS2WS2WS2WS2WS2WS2WS2WS2WS2WS2WS2WS2WS2WS2WS2WS2WS2WS2WS2WS2WS2WS2WS2WS2WS2WS2WS2WS2WS2WS2WS2WS2WS2WS2WS2WS2WS2WS2WS2WS2WS2WS2WS2WS2WS2WS2WS2WS2WS2WS2WS2WS2WS2WS2WS2WS2WS2WS2WS2WS2WS2WS2WS2WS2WS2WS2WS2WS2WS2WS2WS2WS2WS2WS2WS2WS2WS2WS2WS2WS2WS2WS2WS2WS2WS2WS2WS2WS2WS2WS2WS2WS2WS2WS2WS2WS2WS2WS2WS4WS2WS2WS2WS2WS2WS2WS2WS2WS2WS2WS2WS2WS2WS2WS2WS2WS2WS2WS2WS2WS2WS2WS2WS2WS2WS2WS2WS2WS2WS2WS2WS2WS2WS2WS2WS2WS2WS2WS2WS2WS2WS2WS2WS2WS2WS2WS2WS2WS2WS2WS2WS2WS2WS2WS2WS2WS2WS2WS2WS2WS2WS2WS2WS2WS2WS2WS2WS2WS2WS2WS2WS2WS2WS2WS2WS2WS2WS2WS2WS2WS2WS2WS2WS2WS2WS2WS2WS2WS2WS2WS2WS2WS2WS2WS2WS2WS2WS2WS2WS2WS2WS2WS2WS2WS2WS4WS2WS2WS2WS2WS2WS2WS2WS2WS2WS2WS2WS2WS2WS2WS2WS2WS2WS2WS2WS2WS2WS2WS2WS2WS2WS2WS2WS2WS2WS2WS2WS2WS2WS2WS2WS2WS2WS2WS2WS2WS2WS2WS2WS2WS2WS2WS2WS2WS2WS2WS2WS2WS2WS2WS2WS2WS2WS2WS2WS2WS2WS2WS2WS2WS2WS2WS2WS2WS2WS2WS2WS2WS2WS2WS2WS2WS2WS2WS2WS2WS2WS2WS2WS2WS2WS2WS2WS2WS2WS2WS2WS2WS2WS2WS2WS2WS2WS2WS2WS2WS2WS2WS2WS2WS2WS2WS2WS4WS2WS2WS2WS2WS2WS2WS2WS2WS2WS2WS2WS2WS2WS2WS2WS2WS2WS2WS2WS2WS2WS2WS2WS2WS2WS2WS2WS2WS2WS2WS2WS2WS2WS2WS2WS2WS2WS2WS2WS2WS2WS2WS2WS2WS2WS2WS2WS2WS2WS2WS2WS2WS2WS2WS2WS2WS2WS2WS2WS2WS2WS2WS2WS2WS2WS2WS2WS2WS2WS2WS2WS2WS2WS2WS2WS2WS2WS2WS2WS2WS2WS2WS2WS2WS2WS2WS2WS2WS2WS2WS2WS2WS2WS2WS2WS2WS2WS2WS2WS2WS2WS2WS2WS2WS2WS2WS2WS2WS2WS2WS2WS2WS2WS2WS2WS2WS2WS2WS2WS2WS2WS2WS2WS2WS2WS2WS2WS2WS2WS2WS2WS2WS2WS2WS2WS2WS2WS2WS2WS2WS2WS2WS2WS2WS2WS2WS2WS2WS2WS2WS2WS2WS2WS2WS2WS2WS2WS2WS2WS2WS2WS2WS2WS2WS2WS2WS2WS2WS2WS2WS2WS2WS2WS2WS2WS2WS2WS2WS2WS2WS2WS2WS2WS2WS2WS2WS2WS2WS2WS2WS2WS2WS2WS2WS2WS2WS2WS2WS2WS2WS2WS2WS2WS2WS2WS2WS2WS2WS2WS2WS2WS2WS2WS2WS2WS2WS2WS2WS2WS2WS2WS4WS2WS2WS2WS2WS2WS2WS2WS2WS2WS2WS2WS2WS2WS2WS2WS2WS2WS2WS2WS2WS2WS2WS2WS2WS2WS2WS2WS2WS2WS2WS2WS2WS2WS2WS2WS2WS2WS2WS2WS2WS2WS2WS2WS2WS2WS2WS2WS2WS2WS2WS2WS2WS2WS2WS2WS2WS2WS2WS2WS2WS2WS2WS2WS2WS2WS2WS2WS2WS2WS2WS2WS2WS2WS2WS2WS2WS2WS2WS2WS2WS2WS2WS2WS2WS2WS2WS2WS2WS2WS2WS2WS2WS2WS2WS2WS2WS2WS2WS2WS2WS2WS2WS2WS2WS2WS2WS2WS2WS2WS2WS2WS2WS4WS2WS2WS2WS2WS2WS2WS2WS2WS2WS2WS2WS2WS2WS2WS2WS2WS2WS2WS2WS2WS2WS2WS2WS2WS2WS2WS2WS2WS2WS2WS2WS2WS2WS2WS2WS2WS2WS2WS2WS2WS2WS2WS2WS2WS2WS2WS2WS2WS2WS2WS2WS2WS2WS2WS2WS2WS2WS2WS2WS2WS2WS2WS2WS2WS2WS2WS2WS2WS2WS2WS2WS2WS2WS2WS2WS2WS2WS2WS2WS2WS2WS2WS2WS2WS2WS2WS2WS2WS2WS2WS2WS2WS2WS2WS2WS2WS2WS2WS2WS2WS2WS2WS2WS2WS2WS2WS2WS2WS2WS2WS2WS2WS2WS2WS6WS2WS2WS2WS2WS2WS2WS2WS2WS2WS2WS2WS2WS2WS2WS2WS2WS2WS2WS2WS2WS2WS2WS2WS2WS2WS2WS2WS2WS2WS2WS2WS2WS2WS2WS2WS2WS2WS2WS2WS2WS2WS2WS2WS2WS2WS2WS2WS2WS2WS2WS2WS2WS2WS2WS2WS2WS2WS2WS2WS2WS2WS2WS2WS2WS2WS2WS2WS2WS2WS2WS2WS2WS2WS2WS2WS2WS2WS2WS2WS2WS2WS2WS2WS2WS2WS2WS2WS2WS2WS2WS2WS2WS2WS2WS2WS2WS2WS2WS2WS2WS2WS2WS2WS2WS2WS2WS2WS2WS2WS2WS2WS2WS2WS2WS2WS2WS6WS2WS2WS2WS2WS2WS2WS2WS2WS2WS2WS2WS2WS2WS2WS2WS2WS2WS2WS2WS2WS2WS2WS2WS2WS2WS2WS2WS2WS2WS2WS2WS2WS2WS2WS2WS2WS2WS2WS2WS2WS2WS2WS2WS2WS2WS2WS2WS2WS2WS2WS2WS2WS2WS2WS2WS2WS2WS2WS2WS2WS2WS2WS2WS2WS2WS2WS2WS2WS2WS2WS2WS2WS2WS2WS2WS2WS2WS2WS2WS2WS2WS2WS2WS2WS2WS2WS2WS2WS2WS2WS2WS2WS2WS2WS2WS2WS2WS2WS2WS2WS2WS2WS2WS2WS2WS2WS2WS2WS2WS2WS2WS2WS2WS2WS2WS2WS2WS2WS4WS2WS2WS2WS2WS2WS2WS2WS2WS2WS2WS2WS2WS2WS2WS2WS2WS2WS2WS2WS2WS2WS2WS2WS2WS2WS2WS2WS2WS2WS2WS2WS2WS2WS2WS2WS2WS2WS2WS2WS2WS2WS2WS2WS2WS2WS2WS2WS2WS2WS2WS2WS2WS2WS2WS2WS2WS2WS2WS2WS2WS2WS2WS2WS2WS2WS2WS2WS2WS2WS2WS2WS2WS2WS2WS2WS2WS2WS2WS2WS2WS2WS2WS2WS2WS2WS2WS2WS2WS2WS2WS2WS2WS2WS2WS2WS2WS2WS2WS2WS2WS2WS2WS2WS2WS2WS2WS2WS2WS2WS2WS2WS2WS2WS2WS2WS2WS2WS2WS2WS2WS4WS2WS2WS2WS2WS2WS2WS2WS2WS2WS2WS2WS2WS2WS2WS2WS2WS2WS2WS2WS2WS2WS2WS2WS2WS2WS2WS2WS2WS2WS2WS2WS2WS2WS2WS2WS2WS2WS2WS2WS2WS2WS2WS2WS2WS2WS2WS2WS2WS2WS2WS2WS2WS2WS2WS2WS2WS2WS2WS2WS2WS2WS2WS2WS2WS2WS2WS2WS2WS2WS2WS2WS2WS2WS2WS2WS2WS2WS2WS2WS2WS2WS2WS2WS2WS2WS2WS2WS2WS2WS2WS2WS2WS2WS2WS2WS2WS2WS2WS2WS2WS2WS2WS2WS2WS2WS2WS2WS2WS2WS2WS2WS2WS2WS2WS2WS2WS2WS2WS2WS2WS2WS4WS2WS2WS2WS2WS2WS2WS2WS2WS2WS2WS2WS2WS2WS2WS2WS2WS2WS2WS2WS2WS2WS2WS2WS2WS2WS2WS2WS2WS2WS2WS2WS2WS2WS2WS2WS2WS2WS2WS2WS2WS2WS2WS2WS2WS2WS2WS2WS2WS2WS2WS2WS2WS2WS2WS2WS2WS2WS2WS2WS2WS2WS2WS2WS2WS2WS2WS2WS2WS2WS2WS2WS2WS2WS2WS2WS2WS2WS2WS2WS2WS2WS2WS2WS2WS2WS2WS2WS2WS2WS2WS2WS2WS2WS2WS2WS2WS2WS2WS2WS2WS2WS2WS2WS2WS2WS2WS2WS2WS2WS2WS2WS2WS2WS2WS2WS2WS2WS2WS2WS2WS2WS2WS2WS2WS2WS2WS2WS2WS2WS2WS2WS2WS2WS2WS2WS2WS2WS2WS2WS2WS2WS2WS2WS2WS2WS2WS2WS2WS2WS2WS2WS2WS2WS2WS2WS2WS2WS2WS2WS2WS2WS2WS2WS2WS2WS2WS2WS2WS2WS2WS2WS2WS2WS2WS2WS2WS2WS2WS2WS2WS2WS2WS2WS2WS2WS2WS2WS2WS2WS2WS2WS2WS2WS2WS2WS2WS2WS2WS2WS2WS2WS2WS2WS2WS2WS2WS2WS2WS2WS2WS2WS2WS2WS2WS2WS2WS2WS2WS2WS2WS2WS2WS2WS2WS2WS2WS2WS2WS2WS2WS2WS2WS2WS2WS2WS2WS2WS2WS2WS2WS2WS2WS2WS2WS2WS2WS2WS2WS2WS2WS2WS2WS2WS2WS2WS2WS2WS2WS2WS2WS2WS2WS2WS2WS2WS2WS2WS2WS2WS2WS2WS2WS2WS2WS2WS2WS2WS2WS2WS2WS2WS2WS2WS2WS2WS2WS2WS2WS2WS2WS2WS2WS2WS2WS2WS2WS2WS2WS2WS2WS2WS2WS2WS2WS2WS2WS2WS2WS2WS2WS2WS2WS2WS2WS2WS2WS2WS2WS2WS2WS2WS2WS2WS2WS2WS2WS2WS2WS2WS2WS2WS2WS2WS2WS2WS2WS2WS2WS2WS2WS2WS2WS2WS2WS2WS2WS2WS2WS2WS2WS2WS2WS2WS2WS2WS2WS2WS2WS2WS2WS2WS2WS2WS2WS2WS2WS2WS2WS2WS2WS2WS2WS2WS2WS2WS2WS2WS2WS2WS2WS2WS2WS2WS2WS2WS2WS2WS2WS2WS2WS2WS2WS2WS2WS2WS2WS2WS2WS2WS2WS2WS2WS2WS2WS2WS2WS2WS2WS2WS2WS2WS2WS2WS2WS2WS2WS2WS2WS2WS2WS2WS2WS2WS2WS2WS2WS2WS2WS2WS2WS2WS2WS2WS2WS2WS2WS2WS2WS2WS2WS2WS2WS2WS2WS2WS2WS2WS2WS2WS2WS2WS2WS2WS2WS2WS2WS2WS2WS2WS2WS2WS2WS2WS2WS2WS2WS2WS2WS2WS2WS2WS2WS2WS2WS2WS2WS2WS2WS2WS2WS2WS2WS2WS2WS2WS2WS2WS2WS2WS2WS2WS2WS2WS2WS2WS2WS2WS2WS2WS2WS2WS2WS2WS2WS2WS2WS2WS2WS2WS2WS2WS2WS2WS2WS2WS2WS2WS2WS2WS2WS2WS2WS2WS2WS2WS2WS2WS2WS2WS2WS2WS2WS2WS2WS2WS2WS2WS2WS2WS2WS2WS2WS2WS2WS2WS2WS2WS2WS2WS2WS2WS2WS2WS2WS2WS2WS2WS2WS2WS2WS2WS2WS2WS2WS2WS2WS2WS2WS2WS2WS2WS2WS2WS2WS2WS2WS2WS2WS2WS2WS2WS2WS2WS2WS2WS2WS2WS2WS2WS2WS2WS2WS2WS2WS2WS2WS2WS2WS2WS2WS2WS2WS2WS2WS2WS2WS2WS2WS2WS2WS2WS2WS2WS2WS2W2S2WS2WS2WS2WS2WS2WS2WS2WS2WS2WS2WS2WS2WS2WS2WS2WS2WS2WS2WS2WS2WS2WS2WS2WS2WS2WS2WS2WS2WS2WS2WS2WS2WS2WS2WS2WS2WS2WS2WS2WS2WS2WS2WS2WS2WS2WS2WS2WS2WS2WS2WS2WS2WS2WS2WS2WS2WS2WS2WS2WS2WS2WS2WS2WS2WS2WS2WS2WS2WS2WS2WS2WS2WS2WS2WS2WS2WS2WS2WS2WS2WS2WS2WS2WS2WS2WS2WS2WS2WS2WS2WS2WS2WS2WS2WS2WS2WS2WS2WS2WS2WS2WS2WS2WS2WS2WS2WS2WS2WS2WS2WS2WS2WS2WS2WS2WS2WS2WS2WS2WS2WS2W2S2WS2WS2WS2WS2WS2WS2WS2WS2WS2WS2WS2WS2WS2WS2WS2WS2WS2WS2WS2WS2WS2WS2WS2WS2WS2WS2WS2WS2WS2WS2WS2WS2WS2WS2WS2WS2WS2WS2WS2WS2WS2WS2WS2WS2WS2WS2WS2WS2WS2WS2WS2WS2WS2WS2WS2WS2WS2WS2WS2WS2WS2WS2WS2WS2WS2WS2WS2WS2WS2WS2WS2WS2WS2WS2WS2WS2WS2WS2WS2WS2WS2WS2WS2WS2WS2WS2WS2WS2WS2WS2WS2WS2WS2WS2WS2WS2WS2WS2WS2WS2WS2WS2WS2WS2WS2WS2WS2WS2WS2WS2WS2WS2WS2WS2WS2WS2WS2WS2WS2WS2WS2W2S2WS2WS2WS2WS2WS2WS2WS2WS2WS2WS2WS2WS2WS2WS2WS2WS2WS2WS2WS2WS2WS2WS2WS2WS2WS2WS2WS2WS2WS2WS2WS2WS2WS2WS2WS2WS2WS2WS2WS2WS2WS2WS2WS2WS2WS2WS2WS2WS2WS2WS2WS2WS2WS2WS2WS2WS2WS2WS2WS2WS2WS2WS2WS2WS2WS2WS2WS2WS2WS2WS2WS2WS2WS2WS2WS2WS2WS2WS2WS2WS2WS2WS2WS2WS2WS2WS2WS2WS2WS2WS2WS2WS2WS2WS2WS2WS2WS2WS2WS2WS2WS2WS2WS2WS2WS2WS2WS2WS2WS2WS2WS2WS2WS2WS2WS2WS2WS2WS2WS2WS2WS2W2S2WS2WS2WS2WS2WS2WS2WS2WS2WS2WS2WS2WS2WS2WS2WS2WS2WS2WS2WS2WS2WS2WS2WS2WS2WS2WS2WS2WS2WS2WS2WS2WS2WS2WS2WS2WS2WS2WS2WS2WS2WS2WS2WS2WS2WS2WS2WS2WS2WS2WS2WS2WS2WS2WS2WS2WS2WS2WS2WS2WS2WS2WS2WS2WS2WS2WS2WS2WS2WS2WS2WS2WS2WS2WS2WS2WS2WS2WS2WS2WS2WS2WS2WS2WS2WS2WS2WS2WS2WS2WS2WS2WS2WS2WS2WS2WS2WS2WS2WS2WS2WS2WS2WS2WS2WS2WS2WS2WS2WS2WS2WS2WS2WS2WS2WS2WS2WS2WS2WS2WS2WS4W2S2WS2WS2WS2WS2WS2WS2WS2WS2WS2WS2WS2WS2WS2WS2WS2WS2WS2WS2WS2WS2WS2WS2WS2WS2WS2WS2WS2WS2WS2WS2WS2WS2WS2WS2WS2WS2WS2WS2WS2WS2WS2WS2WS2WS2WS2WS2WS2WS2WS2WS2WS2WS2WS2WS2WS2WS2WS2WS2WS2WS2WS2WS2WS2WS2WS2WS2WS2WS2WS2WS2WS2WS2WS2WS2WS2WS2WS2WS2WS2WS2WS2WS2WS2WS2WS2WS2WS2WS2WS2WS2WS2WS2WS2WS2WS2WS2WS2WS2WS2WS2WS2WS2WS2WS2WS2WS2WS2WS2WS2WS2WS2WS2WS2WS2WS2WS2WS2WS2WS2WS2WS4WS2WS2WS2WS2WS2WS2WS2WS2WS2WS2WS2WS2WS2WS2WS2WS2WS2WS2WS2WS2WS2WS2WS2WS2WS2WS2WS2WS2WS2WS2WS2WS2WS2WS2WS2WS2WS2WS2WS2WS2WS2WS2WS2WS2WS2WS2WS2WS2WS2WS2WS2WS2WS2WS2WS2WS2WS2WS2WS2WS2WS2WS2WS2WS2WS2WS2WS2WS2WS2WS2WS2WS2WS2WS2WS2WS2WS2WS2WS2WS2WS2WS2WS2WS2WS2WS2WS2WS2WS2WS2WS2WS2WS2WS2WS2WS2WS2WS2WS2WS2WS2WS2WS2WS2WS2WS2WS2WS2WS2WS2WS2WS2WS2WS2WS2WS2WS2WS2WS2WS2WS2WS4WS2WS2WS2WS2WS2WS2WS2WS2WS2WS2WS2WS2WS2WS2WS2WS2WS2WS2WS2WS2WS2WS2WS2WS2WS2WS2WS2WS2WS2WS2WS2WS2WS2WS2WS2WS2WS2WS2WS2WS2WS2WS2WS2WS2WS2WS2WS2WS2WS2WS2WS2WS2WS2WS2WS2WS2WS2WS2WS2WS2WS2WS2WS2WS2WS2WS2WS2WS2WS2WS2WS2WS2WS2WS2WS2WS2WS2WS2WS2WS2WS2WS2WS2WS2WS2WS2WS2WS2WS2WS2WS2WS2WS2WS2WS2WS2WS2WS2WS2WS2WS2WS2WS2WS2WS2WS2WS2WS2WS2WS2WS2WS2WS2WS2WS2WS2WS2WS2WS2WS2WS2WS4WS2WS2WS2WS2WS2WS2WS2WS2WS2WS2WS2WS2WS2WS2WS2WS2WS2WS2WS2WS2WS2WS2WS2WS2WS2WS2WS2WS2WS2WS2WS2WS2WS2WS2WS2WS2WS2WS2WS2WS2WS2WS2WS2WS2WS2WS2WS2WS2WS2WS2WS2WS2WS2WS2WS2WS2WS2WS2WS2WS2WS2WS2WS2WS2WS2WS2WS2WS2WS2WS2WS2WS2WS2WS2WS2WS2WS2WS2WS2WS2WS2WS2WS2WS2WS2WS2WS2WS2WS2WS2WS2WS2WS2WS2WS2WS2WS2WS2WS2WS2WS2WS2WS2WS2WS2WS2WS2WS2WS2WS2WS2WS2WS2WS2WS2WS2WS2WS2WS2WS2WS2WS4WS2WS2WS2WS2WS2WS2WS2WS2WS2WS2WS2WS2WS2WS2WS2WS2WS2WS2WS2WS2WS2WS2WS2WS2WS2WS2WS2WS2WS2WS2WS2WS2WS2WS2WS2WS2WS2WS2WS2WS2WS2WS2WS2WS2WS2WS2WS2WS2WS2WS2WS2WS2WS2WS2WS2WS2WS2WS2WS2WS2WS2WS2WS2WS2WS2WS2WS2WS2WS2WS2WS2WS2WS2WS2WS2WS2WS2WS2WS2WS2WS2WS2WS2WS2WS2WS2WS2WS2WS2WS2WS2WS2WS2WS2WS2WS2WS2WS2WS2WS2WS2WS2WS2WS2WS2WS2WS2WS2WS2WS2WS2WS2WS2WS2WS2WS2WS2WS2WS2WS2WS2WS2WS2WS2WS2WS2WS2WS2WS2WS2WS2WS2WS2WS2WS2WS2WS2WS2WS2WS2WS2WS2WS2WS2WS2WS2WS2WS2WS2WS2WS2WS2WS2WS2WS2WS2WS2WS2WS2WS2WS2WS2WS2WS2WS2WS2WS2WS2WS2WS2WS2WS2WS2WS2WS2WS2WS2WS2WS2WS2WS2WS2WS2WS2WS2WS2WS2WS2WS2WS2WS2WS2WS2WS2WS2WS2WS2WS2WS2WS2WS2WS2WS2WS2WS2WS2WS2WS2WS2WS2WS2WS2WS2WS2WS2WS2WS2WS2WS2WS2WS2WS2WS2WS2WS2WS2WS2WS2WS2WS2WS2WS2WS2WS2WS2WS2WS2WS2WS2WS2WS2WS2WS2WS2WS2WS2WS2WS2WS2WS2WS2WS2WS2WS2WS2WS2WS2WS2WS2WS2WS2WS2WS2WS2WS2WS2WS2WS2WS2WS2WS2WS2WS2WS2WS2WS2WS2WS2WS2WS2WS2WS2WS2WS2WS2WS2WS2WS2WS2WS2WS2WS2WS2WS2WS2WS2WS2WS2WS2WS2WS2WS2WS2WS2WS2WS2WS2WS2WS2WS2WS2WS2WS2WS2WS2WS2WS2WS2WS2WS2WS2WS2WS2WS2WS2WS2WS2WS2WS2WS2WS2WS2WS2WS2WS2WS2WS2WS2WS2WS2WS2WS2WS2WS2WS2WS2WS2WS2WS2WS2WS2WS2WS2WS2WS2WS2WS2WS2WS2WS2WS2WS2WS2WS2WS2WS2WS2WS2WS2WS2WS2WS2WS2WS2WS2WS2WS2WS2WS2WS2WS2WS2WS2WS2WS2WS2WS2WS2WS2WS2WS2WS2WS2WS2WS2WS2WS2WS2WS2WS2WS2WS2WS2WS2WS2WS2WS2WS2WS2WS2WS2WS2WS2WS2WS2WS2WS2WS2WS2WS2WS2WS2WS2WS2WS2WS2WS2WS2WS2WS2WS2WS2WS2WS2WS2WS2WS2WS2WS2WS2WS2WS2WS2WS2WS2WS2WS2WS2WS2WS2WS2WS2WS2WS2WS2WS2WS2WS2WS2WS2WS2WS2WS2WS2WS2WS2WS2WS2WS2WS2WS2WS2WS2WS2WS2WS2WS2WS2WS2WS2WS2WS2WS2WS2WS2WS2WS2WS2WS2WS2WS2WS2WS2WS2WS2WS2WS2WS2WS2WS2WS2WS2WS2WS2WS2WS2WS2WS2WS2WS2WS2WS2WS2WS2WS2WS2WS2WS2WS2WS2WS2WS2WS2WS2WS2WS2WS2WS2WS2WS2WS2WS2WS2WS2WS2WS2WS2WS2WS2WS2WS2WS2WS2WS2WS2WS2WS2WS2WS2WS2WS2WS2WS2WS2WS2WS2WS2WS2WS2WS2WS2WS2WS2WS2WS2WS2WS2WS2WS2WS2WS2WS2WS2WS2WS2WS2WS2WS2WS2WS2WS2WS2WS2WS2WS2WS2WS2WS2WS2WS2WS2WS2WS2WS2WS2WS2WS2WS2WS2WS2WS2WS2WS2WS2WS2WS2WS2WS2WS2WS2WS2WS2WS2WS2WS2W2S2WS2WS2WS2WS2WS2WS2WS2WS2WS2WS2WS2WS2WS2WS2WS2WS2WS2WS2WS2WS2WS2WS2WS2WS2WS2WS2WS2WS2WS2WS2WS2WS2WS2WS2WS2WS2WS2WS2WS2WS2WS2WS2WS2WS2WS2WS2WS2WS2WS2WS2WS2WS2WS2WS2WS2WS2WS2WS2WS2WS2WS2WS2WS2WS2WS2WS2WS2WS2WS2WS2WS2WS2WS2WS2WS2WS2WS2WS2WS2WS2WS2WS2WS2WS2WS2WS2WS2WS2WS2WS2WS2WS2WS2WS2WS2WS2WS2WS2WS2WS2WS2WS2WS2WS2WS2WS2WS2WS2WS2WS2WS2WS2WS2WS2WS2WS2WS2WS2WS2WS2WS2W2S2WS2WS2WS2WS2WS2WS2WS2WS2WS2WS2WS2WS2WS2WS2WS2WS2WS2WS2WS2WS2WS2WS2WS2WS2WS2WS2WS2WS2WS2WS2WS2WS2WS2WS2WS2WS2WS2WS2WS2WS2WS2WS2WS2WS2WS2WS2WS2WS2WS2WS2WS2WS2WS2WS2WS2WS2WS2WS2WS2WS2WS2WS2WS2WS2WS2WS2WS2WS2WS2WS2WS2WS2WS2WS2WS2WS2WS2WS2WS2WS2WS2WS2WS2WS2WS2WS2WS2WS2WS2WS2WS2WS2WS2WS2WS2WS2WS2WS2WS2WS2WS2WS2WS2WS2WS2WS2WS2WS2WS2WS2WS2WS2WS2WS2WS2WS2WS2WS2WS2WS2WS2W2S2WS2WS2WS2WS2WS2WS2WS2WS2WS2WS2WS2WS2WS2WS2WS2WS2WS2WS2WS2WS2WS2WS2WS2WS2WS2WS2WS2WS2WS2WS2WS2WS2WS2WS2WS2WS2WS2WS2WS2WS2WS2WS2WS2WS2WS2WS2WS2WS2WS2WS2WS2WS2WS2WS2WS2WS2WS2WS2WS2WS2WS2WS2WS2WS2WS2WS2WS2WS2WS2WS2WS2WS2WS2WS2WS2WS2WS2WS2WS2WS2WS2WS2WS2WS2WS2WS2WS2WS2WS2WS2WS2WS2WS2WS2WS2WS2WS2WS2WS2WS2WS2WS2WS2WS2WS2WS2WS2WS2WS2WS2WS2WS2WS2WS2WS2WS2WS2WS2WS2WS2WS2W2S2WS2WS2WS2WS2WS2WS2WS2WS2WS2WS2WS2WS2WS2WS2WS2WS2WS2WS2WS2WS2WS2WS2WS2WS2WS2WS2WS2WS2WS2WS2WS2WS2WS2WS2WS2WS2WS2WS2WS2WS2WS2WS2WS2WS2WS2WS2WS2WS2WS2WS2WS2WS2WS2WS2WS2WS2WS2WS2WS2WS2WS2WS2WS2WS2WS2WS2WS2WS2WS2WS2WS2WS2WS2WS2WS2WS2WS2WS2WS2WS2WS2WS2WS2WS2WS2WS2WS2WS2WS2WS2WS2WS2WS2WS2WS2WS2WS2WS2WS2WS2WS2WS2WS2WS2WS2WS2WS2WS2WS2WS2WS2WS2WS2WS2WS2WS2WS2WS2WS2WS2WS4W2S2WS2WS2WS2WS2WS2WS2WS2WS2WS2WS2WS2WS2WS2WS2WS2WS2WS2WS2WS2WS2WS2WS2WS2WS2WS2WS2WS2WS2WS2WS2WS2WS2WS2WS2WS2WS2WS2WS2WS2WS2WS2WS2WS2WS2WS2WS2WS2WS2WS2WS2WS2WS2WS2WS2WS2WS2WS2WS2WS2WS2WS2WS2WS2WS2WS2WS2WS2WS2WS2WS2WS2WS2WS2WS2WS2WS2WS2WS2WS2WS2WS2WS2WS2WS2WS2WS2WS2WS2WS2WS2WS2WS2WS2WS2WS2WS2WS2WS2WS2WS2WS2WS2WS2WS2WS2WS2WS2WS2WS2WS2WS2WS2WS2WS2WS2WS2WS2WS2WS2WS2WS4WS2WS2WS2WS2WS2WS2WS2WS2WS2WS2WS2WS2WS2WS2WS2WS2WS2WS2WS2WS2WS2WS2WS2WS2WS2WS2WS2WS2WS2WS2WS2WS2WS2WS2WS2WS2WS2WS2WS2WS2WS2WS2WS2WS2WS2WS2WS2WS2WS2WS2WS2WS2WS2WS2WS2WS2WS2WS2WS2WS2WS2WS2WS2WS2WS2WS2WS2WS2WS2WS2WS2WS2WS2WS2WS2WS2WS2WS2WS2WS2WS2WS2WS2WS2WS2WS2WS2WS2WS2WS2WS2WS2WS2WS2WS2WS2WS2WS2WS2WS2WS2WS2WS2WS2WS2WS2WS2WS2WS2WS2WS2WS2WS2WS2WS2WS2WS2WS2WS2WS2WS2WS4WS2WS2WS2WS2WS2WS2WS2WS2WS2WS2WS2WS2WS2WS2WS2WS2WS2WS2WS2WS2WS2WS2WS2WS2WS2WS2WS2WS2WS2WS2WS2WS2WS2WS2WS2WS2WS2WS2WS2WS2WS2WS2WS2WS2WS2WS2WS2WS2WS2WS2WS2WS2WS2WS2WS2WS2WS2WS2WS2WS2WS2WS2WS2WS2WS2WS2WS2WS2WS2WS2WS2WS2WS2WS2WS2WS2WS2WS2WS2WS2WS2WS2WS2WS2WS2WS2WS2WS2WS2WS2WS2WS2WS2WS2WS2WS2WS2WS2WS2WS2WS2WS2WS2WS2WS2WS2WS2WS2WS2WS2WS2WS2WS2WS2WS2WS2WS2WS2WS2WS2WS2WS4WS2WS2WS2WS2WS2WS2WS2WS2WS2WS2WS2WS2WS2WS2WS2WS2WS2WS2WS2WS2WS2WS2WS2WS2WS2WS2WS2WS2WS2WS2WS2WS2WS2WS2WS2WS2WS2WS2WS2WS2WS2WS2WS2WS2WS2WS2WS2WS2WS2WS2WS2WS2WS2WS2WS2WS2WS2WS2WS2WS2WS2WS2WS2WS2WS2WS2WS2WS2WS2WS2WS2WS2WS2WS2WS2WS2WS2WS2WS2WS2WS2WS2WS2WS2WS2WS2WS2WS2WS2WS2WS2WS2WS2WS2WS2WS2WS2WS2WS2WS2WS2WS2WS2WS2WS2WS2WS2WS2WS2WS2WS2WS2WS2WS2WS2WS2WS2WS2WS2WS2WS2WS4WS2WS2WS2WS2WS2WS2WS2WS2WS2WS2WS2WS2WS2WS2WS2WS2WS2WS2WS2WS2WS2WS2WS2WS2WS2WS2WS2WS2WS2WS2WS2WS2WS2WS2WS2WS2WS2WS2WS2WS2WS2WS2WS2WS2WS2WS2WS2WS2WS2WS2WS2WS2WS2WS2WS2WS2WS2WS2WS2WS2WS2WS2WS2WS2WS2WS2WS2WS2WS2WS2WS2WS2WS2WS2WS2WS2WS2WS2WS2WS2WS2WS2WS2WS2WS2WS2WS2WS2WS2WS2WS2WS2WS2WS2WS2WS2WS2WS2WS2WS2WS2WS2WS2WS2WS2WS2WS2WS2WS2WS2WS2WS2WS2WS2WS2WS2WS2WS2WS2WS2WS2WS2WS2WS2WS2WS2WS2WS2WS2WS2WS2WS2WS2WS2WS2WS2WS2WS2WS2WS2WS2WS2WS2WS2WS2WS2WS2WS2WS2WS2WS2WS2WS2WS2WS2WS2WS2WS2WS2WS2WS2WS2WS2WS2WS2WS2WS2WS2WS2WS2WS2WS2WS2WS2WS2WS2WS2WS2WS2WS2WS2WS2WS2WS2WS2WS2WS2WS2WS2WS2WS2WS2WS2WS2WS2WS2WS2WS2WS2WS2WS2WS2WS2WS2WS2WS2WS2WS2WS2WS2WS2WS2WS2WS2WS2WS2WS2WS2WS2WS2WS2WS2WS2WS2WS2WS2WS2WS2WS2WS2WS2WS2WS2WS2WS2WS2WS2WS2WS2WS2WS2WS2WS2WS2WS2WS2WS2WS2WS2WS2WS2WS2WS2WS2WS2WS2WS2WS2WS2WS2WS2WS2WS2WS2WS2WS2WS2WS2WS2WS2WS2WS2WS2WS2WS2WS2WS2WS2WS2WS2WS2WS2WS2WS2WS2WS2WS2WS2WS2WS2WS2WS2WS2WS2WS2WS2WS2WS2WS2WS2WS2WS2WS2WS2WS2WS2WS2WS2WS2WS2WS2WS2WS2WS2WS2WS2WS2WS2WS2WS2WS2WS2WS2WS2WS2WS2WS2WS2WS2WS2WS2WS2WS2WS2WS2WS2WS2WS2WS2WS2WS2WS2WS2WS2WS2WS2WS2WS2WS2WS2WS2WS2WS2WS2WS2WS2WS2WS2WS2WS2WS2WS2WS2WS2WS2WS2WS2WS2WS2WS2WS2WS2WS2WS2WS2WS2WS2WS2WS2WS2WS2WS2WS2WS2WS2WS2WS2WS2WS2WS2WS2WS2WS2WS2WS2WS2WS2WS2WS2WS2WS2WS2WS2WS2WS2WS2WS2WS2WS2WS2WS2WS2WS2WS2WS2WS2WS2WS2WS2WS2WS2WS2WS2WS2WS2WS2WS2WS2WS2WS2WS2WS2WS2WS2WS2WS2WS2WS2WS2WS2WS2WS2WS2WS2WS2WS2WS2WS2WS2WS2WS2WS2WS2WS2WS2WS2WS2WS2WS2WS2WS2WS2WS2WS2WS2WS2WS2WS2WS2WS2WS2WS2WS2WS2WS2WS2WS2WS2WS2WS2WS2WS2WS2WS2WS2WS2WS2WS2WS2WS2WS2WS2WS2WS2WS2WS2WS2WS2WS2WS2WS2WS2WS2WS2WS2WS2WS2WS2WS2WS2WS2WS2WS2WS2WS2WS2WS2WS2WS2WS2WS2WS2WS2WS2WS2WS2WS2WS2WS2WS2WS2WS2WS2WS2WS2WS2WS2WS2WS2WS2WS2WS2WS2WS2WS2WS2WS2WS2WS2WS2WS2WS2WS2WS2WS2WS2WS2WS2WS2WS2WS2WS2WS2WS2WS2WS2WS2WS2WS2WS2WS2WS2WS2WS2WS2WS2WS2WS2WS2WS2WS2WS2WS2WS2WS2WS2WS2WS2WS2WS2WS2WS2WS2WS2WS2WS2WS2WS2WS2WS2WS2WS2WS2WS2WS2WS2WS2WS2WS2WS2WS2WS2WS2WS2WS2W2S2WS2WS2WS2WS2WS2WS2WS2WS2WS2WS2WS2WS2WS2WS2WS2WS2WS2WS2WS2WS2WS2WS2WS2WS2WS2WS2WS2WS2WS2WS2WS2WS2WS2WS2WS2WS2WS2WS2WS2WS2WS2WS2WS2WS2WS2WS2WS2WS2WS2WS2WS2WS2WS2WS2WS2WS2WS2WS2WS2WS2WS2WS2WS2WS2WS2WS2WS2WS2WS2WS2WS2WS2WS2WS2WS2WS2WS2WS2WS2WS2WS2WS2WS2WS2WS2WS2WS2WS2WS2WS2WS2WS2WS2WS2WS2WS2WS2WS2WS2WS2WS2WS2WS2WS2WS2WS2WS2WS2WS2WS2WS2WS2WS2WS2WS2WS2WS2WS2WS2WS2WS2W2S2WS2WS2WS2WS2WS2WS2WS2WS2WS2WS2WS2WS2WS2WS2WS2WS2WS2WS2WS2WS2WS2WS2WS2WS2WS2WS2WS2WS2WS2WS2WS2WS2WS2WS2WS2WS2WS2WS2WS2WS2WS2WS2WS2WS2WS2WS2WS2WS2WS2WS2WS2WS2WS2WS2WS2WS2WS2WS2WS2WS2WS2WS2WS2WS2WS2WS2WS2WS2WS2WS2WS2WS2WS2WS2WS2WS2WS2WS2WS2WS2WS2WS2WS2WS2WS2WS2WS2WS2WS2WS2WS2WS2WS2WS2WS2WS2WS2WS2WS2WS2WS2WS2WS2WS2WS2WS2WS2WS2WS2WS2WS2WS2WS2WS2WS2WS2WS2WS2WS2WS2W3S2WS2WS2WS2WS2WS2WS2WS2WS2WS2WS2WS2WS2WS2WS2WS2WS2WS2WS2WS2WS2WS2WS2WS2WS2WS2WS2WS2WS2WS2WS2WS2WS2WS2WS2WS2WS2WS2WS2WS2WS2WS2WS2WS2WS2WS2WS2WS2WS2WS2WS2WS2WS2WS2WS2WS2WS2WS2WS2WS2WS2WS2WS2WS2WS2WS2WS2WS2WS2WS2WS2WS2WS2WS2WS2WS2WS2WS2WS2WS2WS2WS2WS2WS2WS2WS2WS2WS2WS2WS2WS2WS2WS2WS2WS2WS2WS2WS2WS2WS2WS2WS2WS2WS2WS2WS2WS2WS2WS2WS2WS2WS2WS2WS2WS2WS2WS2WS2WS2W3S2WS2WS2WS2WS2WS2WS2WS2WS2WS2WS2WS2WS2WS2WS2WS2WS2WS2WS2WS2WS2WS2WS2WS2WS2WS2WS2WS2WS2WS2WS2WS2WS2WS2WS2WS2WS2WS2WS2WS2WS2WS2WS2WS2WS2WS2WS2WS2WS2WS2WS2WS2WS2WS2WS2WS2WS2WS2WS2WS2WS2WS2WS2WS2WS2WS2WS2WS2WS2WS2WS2WS2WS2WS2WS2WS2WS2WS2WS2WS2WS2WS2WS2WS2WS2WS2WS2WS2WS2WS2WS2WS2WS2WS2WS2WS2WS2WS2WS2WS2WS2WS2WS2WS2WS2WS2WS2WS2WS2WS2WS2WS2WS2WS2WS2WS2WS2W3S2WS2WS2WS2WS2WS2WS2WS2WS2WS2WS2WS2WS2WS2WS2WS2WS2WS2WS2WS2WS2WS2WS2WS2WS2WS2WS2WS2WS2WS2WS2WS2WS2WS2WS2WS2WS2WS2WS2WS2WS2WS2WS2WS2WS2WS2WS2WS2WS2WS2WS2WS2WS2WS2WS2WS2WS2WS2WS2WS2WS2WS2WS2WS2WS2WS2WS2WS2WS2WS2WS2WS2WS2WS2WS2WS2WS2WS2WS2WS2WS2WS2WS2WS2WS2WS2WS2WS2WS2WS2WS2WS2WS2WS2WS2WS2WS2WS2WS2WS2WS2WS2WS2WS2WS2WS2WS2WS2WS2WS2WS2WS2WS2WS2WS2WS2WS2WS2WS2WS2WS2WS2WS2WS2WS2WS2WS2WS2WS2WS2WS2WS2WS2WS2WS2WS2WS2WS2WS2WS2WS2WS2WS2WS2WS2WS2WS2WS2WS2WS2WS2WS2WS2WS2WS2WS2WS2WS2WS2WS2WS2WS2WS2WS2WS2WS2WS2WS2WS2WS2WS2WS2WS2WS2WS2WS2WS2WS2WS2WS2WS2WS2WS2WS2WS2WS2WS2WS2WS2WS2WS2WS2WS2WS2WS2WS2WS2WS2WS2WS2WS2WS2WS2WS2WS2WS2WS2WS2WS2WS2WS2WS2WS2WS2WS2WS2WS2WS2WS2WS2WS2WS2WS2WS2WS2WS2WS2WS2WS2WS2W2S2WS2WS2WS2WS2WS2WS2WS2WS2WS2WS2WS2WS2WS2WS2WS2WS2WS2WS2WS2WS2WS2WS2WS2WS2WS2WS2WS2WS2WS2WS2WS2WS2WS2WS2WS2WS2WS2WS2WS2WS2WS2WS2WS2WS2WS2WS2WS2WS2WS2WS2WS2WS2WS2WS2WS2WS2WS2WS2WS2WS2WS2WS2WS2WS2WS2WS2WS2WS2WS2WS2WS2WS2WS2WS2WS2WS2WS2WS2WS2WS2WS2WS2WS2WS2WS2WS2WS2WS2WS2WS2WS2WS2WS2WS2WS2WS2WS2WS2WS2WS2WS2WS2WS2WS2WS2WS2WS2WS2WS2WS2WS2W2S2WS2WS2WS2WS2WS2WS2WS2WS2WS2WS2WS2WS2WS2WS2WS2WS2WS2WS2WS2WS2WS2WS2WS2WS2WS2WS2WS2WS2WS2WS2WS2WS2WS2WS2WS2WS2WS2WS2WS2WS2WS2WS2WS2WS2WS2WS2WS2WS2WS2WS2WS2WS2WS2WS2WS2WS2WS2WS2WS2WS2WS2WS2WS2WS2WS2WS2WS2WS2WS2WS2WS2WS2WS2WS2WS2WS2WS2WS2WS2WS2WS2WS2WS2WS2WS2WS2WS2WS2WS2WS2WS2WS2WS2WS2WS2WS2WS2WS2WS2WS2WS2WS2WS2WS2WS2WS2WS2WS2WS2W2S2WS2WS2WS2WS2WS2WS2WS2WS2WS2WS2WS2WS2WS2WS2WS2WS2WS2WS2WS2WS2WS2WS2WS2WS2WS2WS2WS2WS2WS2WS2WS2WS2WS2WS2WS2WS2WS2WS2WS2WS2WS2WS2WS2WS2WS2WS2WS2WS2WS2WS2WS2WS2WS2WS2WS2WS2WS2WS2WS2WS2WS2WS2WS2WS2WS2WS2WS2WS2WS2WS2WS2WS2WS2WS2WS2WS2WS2WS2WS2WS2WS2WS2WS2WS2WS2WS2WS2WS2WS2WS2WS2WS2WS2WS2WS2WS2WS2WS2WS2WS2WS2WS2WS2WS2WS2WS2WS2W2S2WS2WS2WS2WS2WS2WS2WS2WS2WS2WS2WS2WS2WS2WS2WS2WS2WS2WS2WS2WS2WS2WS2WS2WS2WS2WS2WS2WS2WS2WS2WS2WS2WS2WS2WS2WS2WS2WS2WS2WS2WS2WS2WS2WS2WS2WS2WS2WS2WS2WS2WS2WS2WS2WS2WS2WS2WS2WS2WS2WS2WS2WS2WS2WS2WS2WS2WS2WS2WS2WS2WS2WS2WS2WS2WS2WS2WS2WS2WS2WS2WS2WS2WS2WS2WS2WS2WS2WS2WS2WS2WS2WS2WS2WS2WS2WS2WS2WS2WS2WS2WS2WS2WS2WS2WS2WS2WS2WS2WS2WS2WS2WS2WS2WS2WS2WS2WS2WS2WS2WS2WS2WS2WS2WS2WS2WS2WS2WS2WS2WS2WS2WS2WS2WS2WS2WS2WS2WS2WS2WS2WS2WS2WS2WS2WS2WS2WS2WS2WS2WS2WS2WS2WS2WS2WS2WS2WS2WS2WS2WS2WS2WS2WS2WS2WS2WS2WS2WS2WS2WS2WS2WS2WS2WS2WS2WS2WS2WS2WS2WS2WS2WS2WS2WS2WS2WS2WS2WS2WS2WS2WS2WS2WS2WS2WS2WS2WS2WS2WS2WS2WS2WS2WS2WS2WS2WS2WS2WS2WS2WS2WS2W2S2WS2WS2WS2WS2WS2WS2WS2WS2WS2WS2WS2WS2WS2WS2WS2WS2WS2WS2WS2WS2WS2WS2WS2WS2WS2WS2WS2WS2WS2WS2WS2WS2WS2WS2WS2WS2WS2WS2WS2WS2WS2WS2WS2WS2WS2WS2WS2WS2WS2WS2WS2WS2WS2WS2WS2WS2WS2WS2WS2WS2WS2WS2WS2WS2WS2WS2WS2WS2WS2WS2WS2WS2WS2WS2WS2WS2WS2WS2WS2WS2WS2WS2WS2WS2WS2WS2WS2WS2WS2WS2WS2WS2WS2WS2WS2WS2WS2WS2WS2WS2WS2WS2W2S2WS2WS2WS2WS2WS2WS2WS2WS2WS2WS2WS2WS2WS2WS2WS2WS2WS2WS2WS2WS2WS2WS2WS2WS2WS2WS2WS2WS2WS2WS2WS2WS2WS2WS2WS2WS2WS2WS2WS2WS2WS2WS2WS2WS2WS2WS2WS2WS2WS2WS2WS2WS2WS2WS2WS2WS2WS2WS2WS2WS2WS2WS2WS2WS2WS2WS2WS2WS2WS2WS2WS2WS2WS2WS2WS2WS2WS2WS2WS2WS2WS2WS2WS2WS2WS2WS2WS2WS2WS2WS2WS2WS2WS2WS2WS2WS2WS2WS2WS2WS2W2S2WS2WS2WS2WS2WS2WS2WS2WS2WS2WS2WS2WS2WS2WS2WS2WS2WS2WS2WS2WS2WS2WS2WS2WS2WS2WS2WS2WS2WS2WS2WS2WS2WS2WS2WS2WS2WS2WS2WS2WS2WS2WS2WS2WS2WS2WS2WS2WS2WS2WS2WS2WS2WS2WS2WS2WS2WS2WS2WS2WS2WS2WS2WS2WS2WS2WS2WS2WS2WS2WS2WS2WS2WS2WS2WS2WS2WS2WS2WS2WS2WS2WS2WS2WS2WS2WS2WS2WS2WS2WS2WS2WS2WS2WS2WS2WS2WS2WS2W3S2WS2WS2WS2WS2WS2WS2WS2WS2WS2WS2WS2WS2WS2WS2WS2WS2WS2WS2WS2WS2WS2WS2WS2WS2WS2WS2WS2WS2WS2WS2WS2WS2WS2WS2WS2WS2WS2WS2WS2WS2WS2WS2WS2WS2WS2WS2WS2WS2WS2WS2WS2WS2WS2WS2WS2WS2WS2WS2WS2WS2WS2WS2WS2WS2WS2WS2WS2WS2WS2WS2WS2WS2WS2WS2WS2WS2WS2WS2WS2WS2WS2WS2WS2WS2WS2WS2WS2WS2WS2WS2WS2WS2WS2WS2WS2WS2W2S2WS2WS2WS2WS2WS2WS2WS2WS2WS2WS2WS2WS2WS2WS2WS2WS2WS2WS2WS2WS2WS2WS2WS2WS2WS2WS2WS2WS2WS2WS2WS2WS2WS2WS2WS2WS2WS2WS2WS2WS2WS2WS2WS2WS2WS2WS2WS2WS2WS2WS2WS2WS2WS2WS2WS2WS2WS2WS2WS2WS2WS2WS2WS2WS2WS2WS2WS2WS2WS2WS2WS2WS2WS2WS2WS2WS2WS2WS2WS2WS2WS2WS2WS2WS2WS2WS2WS2WS2WS2WS2WS2WS2WS2WS2W3S2WS2WS2WS2WS2WS2WS2WS2WS2WS2WS2WS2WS2WS2WS2WS2WS2WS2WS2WS2WS2WS2WS2WS2WS2WS2WS2WS2WS2WS2WS2WS2WS2WS2WS2WS2WS2WS2WS2WS2WS2WS2WS2WS2WS2WS2WS2WS2WS2WS2WS2WS2WS2WS2WS2WS2WS2WS2WS2WS2WS2WS2WS2WS2WS2WS2WS2WS2WS2WS2WS2WS2WS2WS2WS2WS2WS2WS2WS2WS2WS2WS2WS2WS2WS2WS2WS2WS2WS2WS2WS2WS2WS2W3S2WS2WS2WS2WS2WS2WS2WS2WS2WS2WS2WS2WS2WS2WS2WS2WS2WS2WS2WS2WS2WS2WS2WS2WS2WS2WS2WS2WS2WS2WS2WS2WS2WS2WS2WS2WS2WS2WS2WS2WS2WS2WS2WS2WS2WS2WS2WS2WS2WS2WS2WS2WS2WS2WS2WS2WS2WS2WS2WS2WS2WS2WS2WS2WS2WS2WS2WS2WS2WS2WS2WS2WS2WS2WS2WS2WS2WS2WS2WS2WS2WS2WS2WS2WS2WS2WS2WS2WS2WS2WS2W3S2WS2WS2WS2WS2WS2WS2WS2WS2WS2WS2WS2WS2WS2WS2WS2WS2WS2WS2WS2WS2WS2WS2WS2WS2WS2WS2WS2WS2WS2WS2WS2WS2WS2WS2WS2WS2WS2WS2WS2WS2WS2WS2WS2WS2WS2WS2WS2WS2WS2WS2WS2WS2WS2WS2WS2WS2WS2WS2WS2WS2WS2WS2WS2WS2WS2WS2WS2WS2WS2WS2WS2WS2WS2WS2WS2WS2WS2WS2WS2WS2WS2WS2WS2WS2WS2WS2WS2WS2W2S2WS2WS2WS2WS2WS2WS2WS2WS2WS2WS2WS2WS2WS2WS2WS2WS2WS2WS2WS2WS2WS2WS2WS2WS2WS2WS2WS2WS2WS2WS2WS2WS2WS2WS2WS2WS2WS2WS2WS2WS2WS2WS2WS2WS2WS2WS2WS2WS2WS2WS2WS2WS2WS2WS2WS2WS2WS2WS2WS2WS2WS2WS2WS2WS2WS2WS2WS2WS2WS2WS2WS2WS2WS2WS2WS2WS2WS2WS2WS2WS2WS2WS2WS2WS2WS2WS2W2S2WS2WS2WS2WS2WS2WS2WS2WS2WS2WS2WS2WS2WS2WS2WS2WS2WS2WS2WS2WS2WS2WS2WS2WS2WS2WS2WS2WS2WS2WS2WS2WS2WS2WS2WS2WS2WS2WS2WS2WS2WS2WS2WS2WS2WS2WS2WS2WS2WS2WS2WS2WS2WS2WS2WS2WS2WS2WS2WS2WS2WS2WS2WS2WS2WS2WS2WS2WS2WS2WS2WS2WS2WS2WS2WS2WS2WS2WS2WS2WS2WS2WS2WS2WS2WS2W2S2WS2WS2WS2WS2WS2WS2WS2WS2WS2WS2WS2WS2WS2WS2WS2WS2WS2WS2WS2WS2WS2WS2WS2WS2WS2WS2WS2WS2WS2WS2WS2WS2WS2WS2WS2WS2WS2WS2WS2WS2WS2WS2WS2WS2WS2WS2WS2WS2WS2WS2WS2WS2WS2WS2WS2WS2WS2WS2WS2WS2WS2WS2WS2WS2WS2WS2WS2WS2WS2WS2WS2WS2WS2WS2WS2WS2WS2WS2WS2WS2WS2WS2WS2W2S2WS2WS2WS2WS2WS2WS2WS2WS2WS2WS2WS2WS2WS2WS2WS2WS2WS2WS2WS2WS2WS2WS2WS2WS2WS2WS2WS2WS2WS2WS2WS2WS2WS2WS2WS2WS2WS2WS2WS2WS2WS2WS2WS2WS2WS2WS2WS2WS2WS2WS2WS2WS2WS2WS2WS2WS2WS2WS2WS2WS2WS2WS2WS2WS2WS2WS2WS2WS2WS2WS2WS2WS2WS2WS2WS2WS2WS2WS2WS2WS2WS2W2S2WS2WS2WS2WS2WS2WS2WS2WS2WS2WS2WS2WS2WS2WS2WS2WS2WS2WS2WS2WS2WS2WS2WS2WS2WS2WS2WS2WS2WS2WS2WS2WS2WS2WS2WS2WS2WS2WS2WS2WS2WS2WS2WS2WS2WS2WS2WS2WS2WS2WS2WS2WS2WS2WS2WS2WS2WS2WS2WS2WS2WS2WS2WS2WS2WS2WS2WS2WS2WS2WS2WS2WS2WS2WS2WS2WS2WS2WS2WS2W2S2WS2WS2WS2WS2WS2WS2WS2WS2WS2WS2WS2WS2WS2WS2WS2WS2WS2WS2WS2WS2WS2WS2WS2WS2WS2WS2WS2WS2WS2WS2WS2WS2WS2WS2WS2WS2WS2WS2WS2WS2WS2WS2WS2WS2WS2WS2WS2WS2WS2WS2WS2WS2WS2WS2WS2WS2WS2WS2WS2WS2WS2WS2WS2WS2WS2WS2WS2WS2WS2WS2WS2WS2WS2WS2WS2WS2WS2W2S2WS2WS2WS2WS2WS2WS2WS2WS2WS2WS2WS2WS2WS2WS2WS2WS2WS2WS2WS2WS2WS2WS2WS2WS2WS2WS2WS2WS2WS2WS2WS2WS2WS2WS2WS2WS2WS2WS2WS2WS2WS2WS2WS2WS2WS2WS2WS2WS2WS2WS2WS2WS2WS2WS2WS2WS2WS2WS2WS2WS2WS2WS2WS2WS2WS2WS2WS2WS2WS2WS2WS2WS2WS2WS2WS2WS2W2S2WS2WS2WS2WS2WS2WS2WS2WS2WS2WS2WS2WS2WS2WS2WS2WS2WS2WS2WS2WS2WS2WS2WS2WS2WS2WS2WS2WS2WS2WS2WS2WS2WS2WS2WS2WS2WS2WS2WS2WS2WS2WS2WS2WS2WS2WS2WS2WS2WS2WS2WS2WS2WS2WS2WS2WS2WS2WS2WS2WS2WS2WS2WS2WS2WS2WS2WS2WS2WS2WS2WS2WS2WS2WS2W3S2WS2WS2WS2WS2WS2WS2WS2WS2WS2WS2WS2WS2WS2WS2WS2WS2WS2WS2WS2WS2WS2WS2WS2WS2WS2WS2WS2WS2WS2WS2WS2WS2WS2WS2WS2WS2WS2WS2WS2WS2WS2WS2WS2WS2WS2WS2WS2WS2WS2WS2WS2WS2WS2WS2WS2WS2WS2WS2WS2WS2WS2WS2WS2WS2WS2WS2WS2WS2WS2WS2WS2W3S2WS2WS2WS2WS2WS2WS2WS2WS2WS2WS2WS2WS2WS2WS2WS2WS2WS2WS2WS2WS2WS2WS2WS2WS2WS2WS2WS2WS2WS2WS2WS2WS2WS2WS2WS2WS2WS2WS2WS2WS2WS2WS2WS2WS2WS2WS2WS2WS2WS2WS2WS2WS2WS2WS2WS2WS2WS2WS2WS2WS2WS2WS2WS2WS2WS2WS2WS2WS2WS2W3S2WS2WS2WS2WS2WS2WS2WS2WS2WS2WS2WS2WS2WS2WS2WS2WS2WS2WS2WS2WS2WS2WS2WS2WS2WS2WS2WS2WS2WS2WS2WS2WS2WS2WS2WS2WS2WS2WS2WS2WS2WS2WS2WS2WS2WS2WS2WS2WS2WS2WS2WS2WS2WS2WS2WS2WS2WS2WS2WS2WS2WS2WS2WS2WS2WS2WS2WS2W3S2WS2WS2WS2WS2WS2WS2WS2WS2WS2WS2WS2WS2WS2WS2WS2WS2WS2WS2WS2WS2WS2WS2WS2WS2WS2WS2WS2WS2WS2WS2WS2WS2WS2WS2WS2WS2WS2WS2WS2WS2WS2WS2WS2WS2WS2WS2WS2WS2WS2WS2WS2WS2WS2WS2WS2WS2WS2WS2WS2WS2WS2WS2WS2WS2WS2WS2W3S2WS2WS2WS2WS2WS2WS2WS2WS2WS2WS2WS2WS2WS2WS2WS2WS2WS2WS2WS2WS2WS2WS2WS2WS2WS2WS2WS2WS2WS2WS2WS2WS2WS2WS2WS2WS2WS2WS2WS2WS2WS2WS2WS2WS2WS2WS2WS2WS2WS2WS2WS2WS2WS2WS2WS2WS2WS2WS2WS2WS2WS2WS2WS2WS2W2S2WS2WS2WS2WS2WS2WS2WS2WS2WS2WS2WS2WS2WS2WS2WS2WS2WS2WS2WS2WS2WS2WS2WS2WS2WS2WS2WS2WS2WS2WS2WS2WS2WS2WS2WS2WS2WS2WS2WS2WS2WS2WS2WS2WS2WS2WS2WS2WS2WS2WS2WS2WS2WS2WS2WS2WS2WS2WS2WS2WS2WS2WS2W2S2WS2WS2WS2WS2WS2WS2WS2WS2WS2WS2WS2WS2WS2WS2WS2WS2WS2WS2WS2WS2WS2WS2WS2WS2WS2WS2WS2WS2WS2WS2WS2WS2WS2WS2WS2WS2WS2WS2WS2WS2WS2WS2WS2WS2WS2WS2WS2WS2WS2WS2WS2WS2WS2WS2WS2WS2WS2WS2WS2WS2W2S2WS2WS2WS2WS2WS2WS2WS2WS2WS2WS2WS2WS2WS2WS2WS2WS2WS2WS2WS2WS2WS2WS2WS2WS2WS2WS2WS2WS2WS2WS2WS2WS2WS2WS2WS2WS2WS2WS2WS2WS2WS2WS2WS2WS2WS2WS2WS2WS2WS2WS2WS2WS2WS2WS2WS2WS2WS2WS2W2S2WS2WS2WS2WS2WS2WS2WS2WS2WS2WS2WS2WS2WS2WS2WS2WS2WS2WS2WS2WS2WS2WS2WS2WS2WS2WS2WS2WS2WS2WS2WS2WS2WS2WS2WS2WS2WS2WS2WS2WS2WS2WS2WS2WS2WS2WS2WS2WS2WS2WS2WS2WS2WS2WS2WS2WS2WS2W2S2WS2WS2WS2WS2WS2WS2WS2WS2WS2WS2WS2WS2WS2WS2WS2WS2WS2WS2WS2WS2WS2WS2WS2WS2WS2WS2WS2WS2WS2WS2WS2WS2WS2WS2WS2WS2WS2WS2WS2WS2WS2WS2WS2WS2WS2WS2WS2WS2WS2WS2WS2WS2WS2WS2WS2W2S2WS2WS2WS2WS2WS2WS2WS2WS2WS2WS2WS2WS2WS2WS2WS2WS2WS2WS2WS2WS2WS2WS2WS2WS2WS2WS2WS2WS2WS2WS2WS2WS2WS2WS2WS2WS2WS2WS2WS2WS2WS2WS2WS2WS2WS2WS2WS2WS2WS2WS2WS2WS2WS2W2S2WS2WS2WS2WS2WS2WS2WS2WS2WS2WS2WS2WS2WS2WS2WS2WS2WS2WS2WS2WS2WS2WS2WS2WS2WS2WS2WS2WS2WS2WS2WS2WS2WS2WS2WS2WS2WS2WS2WS2WS2WS2WS2WS2WS2WS2WS2WS2WS2WS2WS2WS2W2S2WS2WS2WS2WS2WS2WS2WS2WS2WS2WS2WS2WS2WS2WS2WS2WS2WS2WS2WS2WS2WS2WS2WS2WS2WS2WS2WS2WS2WS2WS2WS2WS2WS2WS2WS2WS2WS2WS2WS2WS2WS2WS2WS2WS2WS2WS2WS2WS2WS2W3S2WS2WS2WS2WS2WS2WS2WS2WS2WS2WS2WS2WS2WS2WS2WS2WS2WS2WS2WS2WS2WS2WS2WS2WS2WS2WS2WS2WS2WS2WS2WS2WS2WS2WS2WS2WS2WS2WS2WS2WS2WS2WS2WS2WS2WS2WS2WS2W3S2WS2WS2WS2WS2WS2WS2WS2WS2WS2WS2WS2WS2WS2WS2WS2WS2WS2WS2WS2WS2WS2WS2WS2WS2WS2WS2WS2WS2WS2WS2WS2WS2WS2WS2WS2WS2WS2WS2WS2WS2WS2WS2WS2WS2WS2W3S2WS2WS2WS2WS2WS2WS2WS2WS2WS2WS2WS2WS2WS2WS2WS2WS2WS2WS2WS2WS2WS2WS2WS2WS2WS2WS2WS2WS2WS2WS2WS2WS2WS2WS2WS2WS2WS2WS2WS2WS2WS2WS2WS2W3S2WS2WS2WS2WS2WS2WS2WS2WS2WS2WS2WS2WS2WS2WS2WS2WS2WS2WS2WS2WS2WS2WS2WS2WS2WS2WS2WS2WS2WS2WS2WS2WS2WS2WS2WS2WS2WS2WS2WS2WS2WS2W3S2WS2WS2WS2WS2WS2WS2WS2WS2WS2WS2WS2WS2WS2WS2WS2WS2WS2WS2WS2WS2WS2WS2WS2WS2WS2WS2WS2WS2WS2WS2WS2WS2WS2WS2WS2WS2WS2WS2WS2W2S2WS2WS2WS2WS2WS2WS2WS2WS2WS2WS2WS2WS2WS2WS2WS2WS2WS2WS2WS2WS2WS2WS2WS2WS2WS2WS2WS2WS2WS2WS2WS2WS2WS2WS2WS2WS2WS2WS2WS2WS2WS2WS2WS2WS2WS2WS2WS2WS2WS2WS2WS2WS2WS2WS2WS2WS2WS2WS2WS2WS2WS2WS2WS2WS2WS2WS2WS2WS2WS2WS2WS2WS2WS2WS2WS2W2S2WS2WS2WS2WS2WS2WS2WS2WS2WS2WS2WS2WS2WS2WS2WS2WS2WS2WS2WS2WS2WS2WS2WS2WS2WS2WS2WS2WS2WS2WS2WS2WS2WS2WS2W2S2WS2WS2WS2WS2WS2WS2WS2WS2WS2WS2WS2WS2WS2WS2WS2WS2WS2WS2WS2WS2WS2WS2WS2WS2WS2WS2WS2WS2WS2WS2WS2WS2W2S2WS2WS2WS2WS2WS2WS2WS2WS2WS2WS2WS2WS2WS2WS2WS2WS2WS2WS2WS2WS2WS2WS2WS2WS2WS2WS2WS2WS2WS2WS2W2S2WS2WS2WS2WS2WS2WS2WS2WS2WS2WS2WS2WS2WS2WS2WS2WS2WS2WS2WS2WS2WS2WS2WS2WS2WS2WS2WS2WS2WS2WS2WS2WS2WS2WS2WS2WS2WS2WS2WS2WS2WS2WS2WS2WS2WS2WS2WS2WS2WS2WS2WS2WS2WS2WS2WS2WS2WS2W2S2WS2WS2WS2WS2WS2WS2WS2WS2WS2WS2WS2WS2WS2WS2WS2WS2WS2WS2WS2WS2WS2WS2WS2WS2WS2W3S2WS2WS2WS2WS2WS2WS2WS2WS2WS2WS2WS2WS2WS2WS2WS2WS2WS2WS2WS2WS2WS2WS2W3S2WS2WS2WS2WS2WS2WS2WS2WS2WS2WS2WS2WS2WS2WS2WS2WS2WS2WS2WS2WS2W3S2WS2WS2WS2WS2WS2WS2WS2WS2WS2WS2WS2WS2WS2WS2WS2WS2WS2WS2WS2W2S2WS2WS2WS2WS2WS2WS2WS2WS2WS2WS2WS2WS2WS2WS2WS2WS2WS2W3S2WS2WS2WS2WS2WS2WS2WS2WS2WS2WS2WS2WS2WS2WS2WS2W2S2WS2WS2WS2WS2WS2WS2WS2WS2WS2WS2WS2WS2WS2W2S2WS2WS2WS2WS2WS2WS2WS2WS2WS2WS2WS2W2S2WS2WS2WS2WS2WS2WS2WS2WS2WS2WS2WS2WS2WS2WS2WS2WS2WS2WS2WS2W2S2WS2WS2WS2WS2WS2WS2W2S2WS2WS2WS2WS2W2S2WS2WS2W2S2WS2W
_chemical_formula_sum              "S48448 W24223"
_cell_length_a       326.793
_cell_length_b       326.793
_cell_length_c       12.529
_cell_angle_alpha    90
_cell_angle_beta     90
_cell_angle_gamma    90

_space_group_name_H-M_alt    "P 1"
_space_group_IT_number       1

loop_
  _space_group_symop_operation_xyz
  'x, y, z'

loop_
  _atom_site_type_symbol
  _atom_site_label
  _atom_site_symmetry_multiplicity
  _atom_site_fract_x
  _atom_site_fract_y
  _atom_site_fract_z
  _atom_site_occupancy
  S   S1        1.0  0.99291  0.99733  0.38191  1.0000
  S   S2        1.0  0.99291  0.99733  0.12730  1.0000
  S   S3        1.0  0.97605  0.99840  0.38191  1.0000
  S   S4        1.0  0.97605  0.99840  0.12730  1.0000
  W   W1        1.0  0.98729  0.99769  0.25461  1.0000
  S   S5        1.0  0.98417  0.99300  0.38191  1.0000
  S   S6        1.0  0.98417  0.99300  0.12730  1.0000
  W   W2        1.0  0.99541  0.99229  0.25461  1.0000
  S   S7        1.0  0.99229  0.98760  0.38191  1.0000
  S   S8        1.0  0.99229  0.98760  0.12730  1.0000
  S   S9        1.0  0.95920  0.99946  0.38191  1.0000
  S   S10       1.0  0.95920  0.99946  0.12730  1.0000
  W   W3        1.0  0.97043  0.99875  0.25461  1.0000
  S   S11       1.0  0.96732  0.99406  0.38191  1.0000
  S   S12       1.0  0.96732  0.99406  0.12730  1.0000
  W   W4        1.0  0.97855  0.99335  0.25461  1.0000
  S   S13       1.0  0.97544  0.98867  0.38191  1.0000
  S   S14       1.0  0.97544  0.98867  0.12730  1.0000
  W   W5        1.0  0.98667  0.98796  0.25461  1.0000
  S   S15       1.0  0.98356  0.98327  0.38191  1.0000
  S   S16       1.0  0.98356  0.98327  0.12730  1.0000
  W   W6        1.0  0.99479  0.98256  0.25461  1.0000
  S   S17       1.0  0.99168  0.97787  0.38191  1.0000
  S   S18       1.0  0.99168  0.97787  0.12730  1.0000
  S   S19       1.0  0.99980  0.97247  0.38191  1.0000
  S   S20       1.0  0.99980  0.97247  0.12730  1.0000
  W   W7        1.0  0.95358  0.99982  0.25461  1.0000
  S   S21       1.0  0.95047  0.99513  0.38191  1.0000
  S   S22       1.0  0.95047  0.99513  0.12730  1.0000
  W   W8        1.0  0.96170  0.99442  0.25461  1.0000
  S   S23       1.0  0.95858  0.98973  0.38191  1.0000
  S   S24       1.0  0.95858  0.98973  0.12730  1.0000
  W   W9        1.0  0.96982  0.98902  0.25461  1.0000
  S   S25       1.0  0.96670  0.98433  0.38191  1.0000
  S   S26       1.0  0.96670  0.98433  0.12730  1.0000
  W   W10       1.0  0.97794  0.98362  0.25461  1.0000
  S   S27       1.0  0.97482  0.97894  0.38191  1.0000
  S   S28       1.0  0.97482  0.97894  0.12730  1.0000
  W   W11       1.0  0.98606  0.97823  0.25461  1.0000
  S   S29       1.0  0.98294  0.97354  0.38191  1.0000
  S   S30       1.0  0.98294  0.97354  0.12730  1.0000
  W   W12       1.0  0.99418  0.97283  0.25461  1.0000
  S   S31       1.0  0.99106  0.96814  0.38191  1.0000
  S   S32       1.0  0.99106  0.96814  0.12730  1.0000
  S   S33       1.0  0.99918  0.96274  0.38191  1.0000
  S   S34       1.0  0.99918  0.96274  0.12730  1.0000
  S   S35       1.0  0.93361  0.99619  0.38191  1.0000
  S   S36       1.0  0.93361  0.99619  0.12730  1.0000
  W   W13       1.0  0.94485  0.99548  0.25461  1.0000
  S   S37       1.0  0.94173  0.99079  0.38191  1.0000
  S   S38       1.0  0.94173  0.99079  0.12730  1.0000
  W   W14       1.0  0.95297  0.99009  0.25461  1.0000
  S   S39       1.0  0.94985  0.98540  0.38191  1.0000
  S   S40       1.0  0.94985  0.98540  0.12730  1.0000
  W   W15       1.0  0.96109  0.98469  0.25461  1.0000
  S   S41       1.0  0.95797  0.98000  0.38191  1.0000
  S   S42       1.0  0.95797  0.98000  0.12730  1.0000
  W   W16       1.0  0.96921  0.97929  0.25461  1.0000
  S   S43       1.0  0.96609  0.97460  0.38191  1.0000
  S   S44       1.0  0.96609  0.97460  0.12730  1.0000
  W   W17       1.0  0.97732  0.97389  0.25461  1.0000
  S   S45       1.0  0.97421  0.96921  0.38191  1.0000
  S   S46       1.0  0.97421  0.96921  0.12730  1.0000
  W   W18       1.0  0.98544  0.96850  0.25461  1.0000
  S   S47       1.0  0.98233  0.96381  0.38191  1.0000
  S   S48       1.0  0.98233  0.96381  0.12730  1.0000
  W   W19       1.0  0.99356  0.96310  0.25461  1.0000
  S   S49       1.0  0.99045  0.95841  0.38191  1.0000
  S   S50       1.0  0.99045  0.95841  0.12730  1.0000
  S   S51       1.0  0.99857  0.95301  0.38191  1.0000
  S   S52       1.0  0.99857  0.95301  0.12730  1.0000
  S   S53       1.0  0.91676  0.99726  0.38191  1.0000
  S   S54       1.0  0.91676  0.99726  0.12730  1.0000
  W   W20       1.0  0.92799  0.99655  0.25461  1.0000
  S   S55       1.0  0.92488  0.99186  0.38191  1.0000
  S   S56       1.0  0.92488  0.99186  0.12730  1.0000
  W   W21       1.0  0.93611  0.99115  0.25461  1.0000
  S   S57       1.0  0.93300  0.98646  0.38191  1.0000
  S   S58       1.0  0.93300  0.98646  0.12730  1.0000
  W   W22       1.0  0.94423  0.98575  0.25461  1.0000
  S   S59       1.0  0.94112  0.98106  0.38191  1.0000
  S   S60       1.0  0.94112  0.98106  0.12730  1.0000
  W   W23       1.0  0.95235  0.98035  0.25461  1.0000
  S   S61       1.0  0.94924  0.97567  0.38191  1.0000
  S   S62       1.0  0.94924  0.97567  0.12730  1.0000
  W   W24       1.0  0.96047  0.97496  0.25461  1.0000
  S   S63       1.0  0.95736  0.97027  0.38191  1.0000
  S   S64       1.0  0.95736  0.97027  0.12730  1.0000
  W   W25       1.0  0.96859  0.96956  0.25461  1.0000
  S   S65       1.0  0.96547  0.96487  0.38191  1.0000
  S   S66       1.0  0.96547  0.96487  0.12730  1.0000
  W   W26       1.0  0.97671  0.96416  0.25461  1.0000
  S   S67       1.0  0.97359  0.95948  0.38191  1.0000
  S   S68       1.0  0.97359  0.95948  0.12730  1.0000
  W   W27       1.0  0.98483  0.95877  0.25461  1.0000
  S   S69       1.0  0.98171  0.95408  0.38191  1.0000
  S   S70       1.0  0.98171  0.95408  0.12730  1.0000
  W   W28       1.0  0.99295  0.95337  0.25461  1.0000
  S   S71       1.0  0.98983  0.94868  0.38191  1.0000
  S   S72       1.0  0.98983  0.94868  0.12730  1.0000
  S   S73       1.0  0.99795  0.94328  0.38191  1.0000
  S   S74       1.0  0.99795  0.94328  0.12730  1.0000
  S   S75       1.0  0.89991  0.99832  0.38191  1.0000
  S   S76       1.0  0.89991  0.99832  0.12730  1.0000
  W   W29       1.0  0.91114  0.99761  0.25461  1.0000
  S   S77       1.0  0.90803  0.99292  0.38191  1.0000
  S   S78       1.0  0.90803  0.99292  0.12730  1.0000
  W   W30       1.0  0.91926  0.99221  0.25461  1.0000
  S   S79       1.0  0.91614  0.98753  0.38191  1.0000
  S   S80       1.0  0.91614  0.98753  0.12730  1.0000
  W   W31       1.0  0.92738  0.98682  0.25461  1.0000
  S   S81       1.0  0.92426  0.98213  0.38191  1.0000
  S   S82       1.0  0.92426  0.98213  0.12730  1.0000
  W   W32       1.0  0.93550  0.98142  0.25461  1.0000
  S   S83       1.0  0.93238  0.97673  0.38191  1.0000
  S   S84       1.0  0.93238  0.97673  0.12730  1.0000
  W   W33       1.0  0.94362  0.97602  0.25461  1.0000
  S   S85       1.0  0.94050  0.97133  0.38191  1.0000
  S   S86       1.0  0.94050  0.97133  0.12730  1.0000
  W   W34       1.0  0.95174  0.97062  0.25461  1.0000
  S   S87       1.0  0.94862  0.96594  0.38191  1.0000
  S   S88       1.0  0.94862  0.96594  0.12730  1.0000
  W   W35       1.0  0.95986  0.96523  0.25461  1.0000
  S   S89       1.0  0.95674  0.96054  0.38191  1.0000
  S   S90       1.0  0.95674  0.96054  0.12730  1.0000
  W   W36       1.0  0.96798  0.95983  0.25461  1.0000
  S   S91       1.0  0.96486  0.95514  0.38191  1.0000
  S   S92       1.0  0.96486  0.95514  0.12730  1.0000
  W   W37       1.0  0.97610  0.95443  0.25461  1.0000
  S   S93       1.0  0.97298  0.94975  0.38191  1.0000
  S   S94       1.0  0.97298  0.94975  0.12730  1.0000
  W   W38       1.0  0.98421  0.94904  0.25461  1.0000
  S   S95       1.0  0.98110  0.94435  0.38191  1.0000
  S   S96       1.0  0.98110  0.94435  0.12730  1.0000
  W   W39       1.0  0.99233  0.94364  0.25461  1.0000
  S   S97       1.0  0.98922  0.93895  0.38191  1.0000
  S   S98       1.0  0.98922  0.93895  0.12730  1.0000
  S   S99       1.0  0.99734  0.93355  0.38191  1.0000
  S   S100      1.0  0.99734  0.93355  0.12730  1.0000
  S   S101      1.0  0.88305  0.99938  0.38191  1.0000
  S   S102      1.0  0.88305  0.99938  0.12730  1.0000
  W   W40       1.0  0.89429  0.99868  0.25461  1.0000
  S   S103      1.0  0.89117  0.99399  0.38191  1.0000
  S   S104      1.0  0.89117  0.99399  0.12730  1.0000
  W   W41       1.0  0.90241  0.99328  0.25461  1.0000
  S   S105      1.0  0.89929  0.98859  0.38191  1.0000
  S   S106      1.0  0.89929  0.98859  0.12730  1.0000
  W   W42       1.0  0.91053  0.98788  0.25461  1.0000
  S   S107      1.0  0.90741  0.98319  0.38191  1.0000
  S   S108      1.0  0.90741  0.98319  0.12730  1.0000
  W   W43       1.0  0.91865  0.98248  0.25461  1.0000
  S   S109      1.0  0.91553  0.97780  0.38191  1.0000
  S   S110      1.0  0.91553  0.97780  0.12730  1.0000
  W   W44       1.0  0.92677  0.97709  0.25461  1.0000
  S   S111      1.0  0.92365  0.97240  0.38191  1.0000
  S   S112      1.0  0.92365  0.97240  0.12730  1.0000
  W   W45       1.0  0.93488  0.97169  0.25461  1.0000
  S   S113      1.0  0.93177  0.96700  0.38191  1.0000
  S   S114      1.0  0.93177  0.96700  0.12730  1.0000
  W   W46       1.0  0.94300  0.96629  0.25461  1.0000
  S   S115      1.0  0.93989  0.96160  0.38191  1.0000
  S   S116      1.0  0.93989  0.96160  0.12730  1.0000
  W   W47       1.0  0.95112  0.96089  0.25461  1.0000
  S   S117      1.0  0.94801  0.95621  0.38191  1.0000
  S   S118      1.0  0.94801  0.95621  0.12730  1.0000
  W   W48       1.0  0.95924  0.95550  0.25461  1.0000
  S   S119      1.0  0.95613  0.95081  0.38191  1.0000
  S   S120      1.0  0.95613  0.95081  0.12730  1.0000
  W   W49       1.0  0.96736  0.95010  0.25461  1.0000
  S   S121      1.0  0.96425  0.94541  0.38191  1.0000
  S   S122      1.0  0.96425  0.94541  0.12730  1.0000
  W   W50       1.0  0.97548  0.94470  0.25461  1.0000
  S   S123      1.0  0.97236  0.94002  0.38191  1.0000
  S   S124      1.0  0.97236  0.94002  0.12730  1.0000
  W   W51       1.0  0.98360  0.93931  0.25461  1.0000
  S   S125      1.0  0.98048  0.93462  0.38191  1.0000
  S   S126      1.0  0.98048  0.93462  0.12730  1.0000
  W   W52       1.0  0.99172  0.93391  0.25461  1.0000
  S   S127      1.0  0.98860  0.92922  0.38191  1.0000
  S   S128      1.0  0.98860  0.92922  0.12730  1.0000
  W   W53       1.0  0.99984  0.92851  0.25461  1.0000
  S   S129      1.0  0.99672  0.92382  0.38191  1.0000
  S   S130      1.0  0.99672  0.92382  0.12730  1.0000
  W   W54       1.0  0.87743  0.99974  0.25461  1.0000
  S   S131      1.0  0.87432  0.99505  0.38191  1.0000
  S   S132      1.0  0.87432  0.99505  0.12730  1.0000
  W   W55       1.0  0.88555  0.99434  0.25461  1.0000
  S   S133      1.0  0.88244  0.98965  0.38191  1.0000
  S   S134      1.0  0.88244  0.98965  0.12730  1.0000
  W   W56       1.0  0.89367  0.98895  0.25461  1.0000
  S   S135      1.0  0.89056  0.98426  0.38191  1.0000
  S   S136      1.0  0.89056  0.98426  0.12730  1.0000
  W   W57       1.0  0.90179  0.98355  0.25461  1.0000
  S   S137      1.0  0.89868  0.97886  0.38191  1.0000
  S   S138      1.0  0.89868  0.97886  0.12730  1.0000
  W   W58       1.0  0.90991  0.97815  0.25461  1.0000
  S   S139      1.0  0.90680  0.97346  0.38191  1.0000
  S   S140      1.0  0.90680  0.97346  0.12730  1.0000
  W   W59       1.0  0.91803  0.97275  0.25461  1.0000
  S   S141      1.0  0.91492  0.96807  0.38191  1.0000
  S   S142      1.0  0.91492  0.96807  0.12730  1.0000
  W   W60       1.0  0.92615  0.96736  0.25461  1.0000
  S   S143      1.0  0.92303  0.96267  0.38191  1.0000
  S   S144      1.0  0.92303  0.96267  0.12730  1.0000
  W   W61       1.0  0.93427  0.96196  0.25461  1.0000
  S   S145      1.0  0.93115  0.95727  0.38191  1.0000
  S   S146      1.0  0.93115  0.95727  0.12730  1.0000
  W   W62       1.0  0.94239  0.95656  0.25461  1.0000
  S   S147      1.0  0.93927  0.95187  0.38191  1.0000
  S   S148      1.0  0.93927  0.95187  0.12730  1.0000
  W   W63       1.0  0.95051  0.95116  0.25461  1.0000
  S   S149      1.0  0.94739  0.94648  0.38191  1.0000
  S   S150      1.0  0.94739  0.94648  0.12730  1.0000
  W   W64       1.0  0.95863  0.94577  0.25461  1.0000
  S   S151      1.0  0.95551  0.94108  0.38191  1.0000
  S   S152      1.0  0.95551  0.94108  0.12730  1.0000
  W   W65       1.0  0.96675  0.94037  0.25461  1.0000
  S   S153      1.0  0.96363  0.93568  0.38191  1.0000
  S   S154      1.0  0.96363  0.93568  0.12730  1.0000
  W   W66       1.0  0.97487  0.93497  0.25461  1.0000
  S   S155      1.0  0.97175  0.93029  0.38191  1.0000
  S   S156      1.0  0.97175  0.93029  0.12730  1.0000
  W   W67       1.0  0.98299  0.92958  0.25461  1.0000
  S   S157      1.0  0.97987  0.92489  0.38191  1.0000
  S   S158      1.0  0.97987  0.92489  0.12730  1.0000
  W   W68       1.0  0.99111  0.92418  0.25461  1.0000
  S   S159      1.0  0.98799  0.91949  0.38191  1.0000
  S   S160      1.0  0.98799  0.91949  0.12730  1.0000
  W   W69       1.0  0.99922  0.91878  0.25461  1.0000
  S   S161      1.0  0.99611  0.91409  0.38191  1.0000
  S   S162      1.0  0.99611  0.91409  0.12730  1.0000
  S   S163      1.0  0.85747  0.99612  0.38191  1.0000
  S   S164      1.0  0.85747  0.99612  0.12730  1.0000
  W   W70       1.0  0.86870  0.99541  0.25461  1.0000
  S   S165      1.0  0.86559  0.99072  0.38191  1.0000
  S   S166      1.0  0.86559  0.99072  0.12730  1.0000
  W   W71       1.0  0.87682  0.99001  0.25461  1.0000
  S   S167      1.0  0.87370  0.98532  0.38191  1.0000
  S   S168      1.0  0.87370  0.98532  0.12730  1.0000
  W   W72       1.0  0.88494  0.98461  0.25461  1.0000
  S   S169      1.0  0.88182  0.97992  0.38191  1.0000
  S   S170      1.0  0.88182  0.97992  0.12730  1.0000
  W   W73       1.0  0.89306  0.97922  0.25461  1.0000
  S   S171      1.0  0.88994  0.97453  0.38191  1.0000
  S   S172      1.0  0.88994  0.97453  0.12730  1.0000
  W   W74       1.0  0.90118  0.97382  0.25461  1.0000
  S   S173      1.0  0.89806  0.96913  0.38191  1.0000
  S   S174      1.0  0.89806  0.96913  0.12730  1.0000
  W   W75       1.0  0.90930  0.96842  0.25461  1.0000
  S   S175      1.0  0.90618  0.96373  0.38191  1.0000
  S   S176      1.0  0.90618  0.96373  0.12730  1.0000
  W   W76       1.0  0.91742  0.96302  0.25461  1.0000
  S   S177      1.0  0.91430  0.95834  0.38191  1.0000
  S   S178      1.0  0.91430  0.95834  0.12730  1.0000
  W   W77       1.0  0.92554  0.95763  0.25461  1.0000
  S   S179      1.0  0.92242  0.95294  0.38191  1.0000
  S   S180      1.0  0.92242  0.95294  0.12730  1.0000
  W   W78       1.0  0.93366  0.95223  0.25461  1.0000
  S   S181      1.0  0.93054  0.94754  0.38191  1.0000
  S   S182      1.0  0.93054  0.94754  0.12730  1.0000
  W   W79       1.0  0.94177  0.94683  0.25461  1.0000
  S   S183      1.0  0.93866  0.94214  0.38191  1.0000
  S   S184      1.0  0.93866  0.94214  0.12730  1.0000
  W   W80       1.0  0.94989  0.94143  0.25461  1.0000
  S   S185      1.0  0.94678  0.93675  0.38191  1.0000
  S   S186      1.0  0.94678  0.93675  0.12730  1.0000
  W   W81       1.0  0.95801  0.93604  0.25461  1.0000
  S   S187      1.0  0.95490  0.93135  0.38191  1.0000
  S   S188      1.0  0.95490  0.93135  0.12730  1.0000
  W   W82       1.0  0.96613  0.93064  0.25461  1.0000
  S   S189      1.0  0.96302  0.92595  0.38191  1.0000
  S   S190      1.0  0.96302  0.92595  0.12730  1.0000
  W   W83       1.0  0.97425  0.92524  0.25461  1.0000
  S   S191      1.0  0.97114  0.92055  0.38191  1.0000
  S   S192      1.0  0.97114  0.92055  0.12730  1.0000
  W   W84       1.0  0.98237  0.91985  0.25461  1.0000
  S   S193      1.0  0.97926  0.91516  0.38191  1.0000
  S   S194      1.0  0.97926  0.91516  0.12730  1.0000
  W   W85       1.0  0.99049  0.91445  0.25461  1.0000
  S   S195      1.0  0.98737  0.90976  0.38191  1.0000
  S   S196      1.0  0.98737  0.90976  0.12730  1.0000
  W   W86       1.0  0.99861  0.90905  0.25461  1.0000
  S   S197      1.0  0.99549  0.90436  0.38191  1.0000
  S   S198      1.0  0.99549  0.90436  0.12730  1.0000
  S   S199      1.0  0.84061  0.99718  0.38191  1.0000
  S   S200      1.0  0.84061  0.99718  0.12730  1.0000
  W   W87       1.0  0.85185  0.99647  0.25461  1.0000
  S   S201      1.0  0.84873  0.99178  0.38191  1.0000
  S   S202      1.0  0.84873  0.99178  0.12730  1.0000
  W   W88       1.0  0.85997  0.99107  0.25461  1.0000
  S   S203      1.0  0.85685  0.98639  0.38191  1.0000
  S   S204      1.0  0.85685  0.98639  0.12730  1.0000
  W   W89       1.0  0.86809  0.98568  0.25461  1.0000
  S   S205      1.0  0.86497  0.98099  0.38191  1.0000
  S   S206      1.0  0.86497  0.98099  0.12730  1.0000
  W   W90       1.0  0.87621  0.98028  0.25461  1.0000
  S   S207      1.0  0.87309  0.97559  0.38191  1.0000
  S   S208      1.0  0.87309  0.97559  0.12730  1.0000
  W   W91       1.0  0.88433  0.97488  0.25461  1.0000
  S   S209      1.0  0.88121  0.97019  0.38191  1.0000
  S   S210      1.0  0.88121  0.97019  0.12730  1.0000
  W   W92       1.0  0.89244  0.96948  0.25461  1.0000
  S   S211      1.0  0.88933  0.96480  0.38191  1.0000
  S   S212      1.0  0.88933  0.96480  0.12730  1.0000
  W   W93       1.0  0.90056  0.96409  0.25461  1.0000
  S   S213      1.0  0.89745  0.95940  0.38191  1.0000
  S   S214      1.0  0.89745  0.95940  0.12730  1.0000
  W   W94       1.0  0.90868  0.95869  0.25461  1.0000
  S   S215      1.0  0.90557  0.95400  0.38191  1.0000
  S   S216      1.0  0.90557  0.95400  0.12730  1.0000
  W   W95       1.0  0.91680  0.95329  0.25461  1.0000
  S   S217      1.0  0.91369  0.94861  0.38191  1.0000
  S   S218      1.0  0.91369  0.94861  0.12730  1.0000
  W   W96       1.0  0.92492  0.94790  0.25461  1.0000
  S   S219      1.0  0.92181  0.94321  0.38191  1.0000
  S   S220      1.0  0.92181  0.94321  0.12730  1.0000
  W   W97       1.0  0.93304  0.94250  0.25461  1.0000
  S   S221      1.0  0.92992  0.93781  0.38191  1.0000
  S   S222      1.0  0.92992  0.93781  0.12730  1.0000
  W   W98       1.0  0.94116  0.93710  0.25461  1.0000
  S   S223      1.0  0.93804  0.93241  0.38191  1.0000
  S   S224      1.0  0.93804  0.93241  0.12730  1.0000
  W   W99       1.0  0.94928  0.93170  0.25461  1.0000
  S   S225      1.0  0.94616  0.92702  0.38191  1.0000
  S   S226      1.0  0.94616  0.92702  0.12730  1.0000
  W   W100      1.0  0.95740  0.92631  0.25461  1.0000
  S   S227      1.0  0.95428  0.92162  0.38191  1.0000
  S   S228      1.0  0.95428  0.92162  0.12730  1.0000
  W   W101      1.0  0.96552  0.92091  0.25461  1.0000
  S   S229      1.0  0.96240  0.91622  0.38191  1.0000
  S   S230      1.0  0.96240  0.91622  0.12730  1.0000
  W   W102      1.0  0.97364  0.91551  0.25461  1.0000
  S   S231      1.0  0.97052  0.91082  0.38191  1.0000
  S   S232      1.0  0.97052  0.91082  0.12730  1.0000
  W   W103      1.0  0.98176  0.91012  0.25461  1.0000
  S   S233      1.0  0.97864  0.90543  0.38191  1.0000
  S   S234      1.0  0.97864  0.90543  0.12730  1.0000
  W   W104      1.0  0.98988  0.90472  0.25461  1.0000
  S   S235      1.0  0.98676  0.90003  0.38191  1.0000
  S   S236      1.0  0.98676  0.90003  0.12730  1.0000
  W   W105      1.0  0.99800  0.89932  0.25461  1.0000
  S   S237      1.0  0.99488  0.89463  0.38191  1.0000
  S   S238      1.0  0.99488  0.89463  0.12730  1.0000
  S   S239      1.0  0.82376  0.99825  0.38191  1.0000
  S   S240      1.0  0.82376  0.99825  0.12730  1.0000
  W   W106      1.0  0.83499  0.99754  0.25461  1.0000
  S   S241      1.0  0.83188  0.99285  0.38191  1.0000
  S   S242      1.0  0.83188  0.99285  0.12730  1.0000
  W   W107      1.0  0.84311  0.99214  0.25461  1.0000
  S   S243      1.0  0.84000  0.98745  0.38191  1.0000
  S   S244      1.0  0.84000  0.98745  0.12730  1.0000
  W   W108      1.0  0.85123  0.98674  0.25461  1.0000
  S   S245      1.0  0.84812  0.98205  0.38191  1.0000
  S   S246      1.0  0.84812  0.98205  0.12730  1.0000
  W   W109      1.0  0.85935  0.98134  0.25461  1.0000
  S   S247      1.0  0.85624  0.97666  0.38191  1.0000
  S   S248      1.0  0.85624  0.97666  0.12730  1.0000
  W   W110      1.0  0.86747  0.97595  0.25461  1.0000
  S   S249      1.0  0.86436  0.97126  0.38191  1.0000
  S   S250      1.0  0.86436  0.97126  0.12730  1.0000
  W   W111      1.0  0.87559  0.97055  0.25461  1.0000
  S   S251      1.0  0.87248  0.96586  0.38191  1.0000
  S   S252      1.0  0.87248  0.96586  0.12730  1.0000
  W   W112      1.0  0.88371  0.96515  0.25461  1.0000
  S   S253      1.0  0.88059  0.96046  0.38191  1.0000
  S   S254      1.0  0.88059  0.96046  0.12730  1.0000
  W   W113      1.0  0.89183  0.95975  0.25461  1.0000
  S   S255      1.0  0.88871  0.95507  0.38191  1.0000
  S   S256      1.0  0.88871  0.95507  0.12730  1.0000
  W   W114      1.0  0.89995  0.95436  0.25461  1.0000
  S   S257      1.0  0.89683  0.94967  0.38191  1.0000
  S   S258      1.0  0.89683  0.94967  0.12730  1.0000
  W   W115      1.0  0.90807  0.94896  0.25461  1.0000
  S   S259      1.0  0.90495  0.94427  0.38191  1.0000
  S   S260      1.0  0.90495  0.94427  0.12730  1.0000
  W   W116      1.0  0.91619  0.94356  0.25461  1.0000
  S   S261      1.0  0.91307  0.93888  0.38191  1.0000
  S   S262      1.0  0.91307  0.93888  0.12730  1.0000
  W   W117      1.0  0.92431  0.93817  0.25461  1.0000
  S   S263      1.0  0.92119  0.93348  0.38191  1.0000
  S   S264      1.0  0.92119  0.93348  0.12730  1.0000
  W   W118      1.0  0.93243  0.93277  0.25461  1.0000
  S   S265      1.0  0.92931  0.92808  0.38191  1.0000
  S   S266      1.0  0.92931  0.92808  0.12730  1.0000
  W   W119      1.0  0.94055  0.92737  0.25461  1.0000
  S   S267      1.0  0.93743  0.92268  0.38191  1.0000
  S   S268      1.0  0.93743  0.92268  0.12730  1.0000
  W   W120      1.0  0.94867  0.92197  0.25461  1.0000
  S   S269      1.0  0.94555  0.91729  0.38191  1.0000
  S   S270      1.0  0.94555  0.91729  0.12730  1.0000
  W   W121      1.0  0.95678  0.91658  0.25461  1.0000
  S   S271      1.0  0.95367  0.91189  0.38191  1.0000
  S   S272      1.0  0.95367  0.91189  0.12730  1.0000
  W   W122      1.0  0.96490  0.91118  0.25461  1.0000
  S   S273      1.0  0.96179  0.90649  0.38191  1.0000
  S   S274      1.0  0.96179  0.90649  0.12730  1.0000
  W   W123      1.0  0.97302  0.90578  0.25461  1.0000
  S   S275      1.0  0.96991  0.90109  0.38191  1.0000
  S   S276      1.0  0.96991  0.90109  0.12730  1.0000
  W   W124      1.0  0.98114  0.90039  0.25461  1.0000
  S   S277      1.0  0.97803  0.89570  0.38191  1.0000
  S   S278      1.0  0.97803  0.89570  0.12730  1.0000
  W   W125      1.0  0.98926  0.89499  0.25461  1.0000
  S   S279      1.0  0.98615  0.89030  0.38191  1.0000
  S   S280      1.0  0.98615  0.89030  0.12730  1.0000
  W   W126      1.0  0.99738  0.88959  0.25461  1.0000
  S   S281      1.0  0.99426  0.88490  0.38191  1.0000
  S   S282      1.0  0.99426  0.88490  0.12730  1.0000
  S   S283      1.0  0.80691  0.99931  0.38191  1.0000
  S   S284      1.0  0.80691  0.99931  0.12730  1.0000
  W   W127      1.0  0.81814  0.99860  0.25461  1.0000
  S   S285      1.0  0.81503  0.99391  0.38191  1.0000
  S   S286      1.0  0.81503  0.99391  0.12730  1.0000
  W   W128      1.0  0.82626  0.99320  0.25461  1.0000
  S   S287      1.0  0.82315  0.98851  0.38191  1.0000
  S   S288      1.0  0.82315  0.98851  0.12730  1.0000
  W   W129      1.0  0.83438  0.98781  0.25461  1.0000
  S   S289      1.0  0.83126  0.98312  0.38191  1.0000
  S   S290      1.0  0.83126  0.98312  0.12730  1.0000
  W   W130      1.0  0.84250  0.98241  0.25461  1.0000
  S   S291      1.0  0.83938  0.97772  0.38191  1.0000
  S   S292      1.0  0.83938  0.97772  0.12730  1.0000
  W   W131      1.0  0.85062  0.97701  0.25461  1.0000
  S   S293      1.0  0.84750  0.97232  0.38191  1.0000
  S   S294      1.0  0.84750  0.97232  0.12730  1.0000
  W   W132      1.0  0.85874  0.97161  0.25461  1.0000
  S   S295      1.0  0.85562  0.96693  0.38191  1.0000
  S   S296      1.0  0.85562  0.96693  0.12730  1.0000
  W   W133      1.0  0.86686  0.96622  0.25461  1.0000
  S   S297      1.0  0.86374  0.96153  0.38191  1.0000
  S   S298      1.0  0.86374  0.96153  0.12730  1.0000
  W   W134      1.0  0.87498  0.96082  0.25461  1.0000
  S   S299      1.0  0.87186  0.95613  0.38191  1.0000
  S   S300      1.0  0.87186  0.95613  0.12730  1.0000
  W   W135      1.0  0.88310  0.95542  0.25461  1.0000
  S   S301      1.0  0.87998  0.95073  0.38191  1.0000
  S   S302      1.0  0.87998  0.95073  0.12730  1.0000
  W   W136      1.0  0.89122  0.95002  0.25461  1.0000
  S   S303      1.0  0.88810  0.94534  0.38191  1.0000
  S   S304      1.0  0.88810  0.94534  0.12730  1.0000
  W   W137      1.0  0.89933  0.94463  0.25461  1.0000
  S   S305      1.0  0.89622  0.93994  0.38191  1.0000
  S   S306      1.0  0.89622  0.93994  0.12730  1.0000
  W   W138      1.0  0.90745  0.93923  0.25461  1.0000
  S   S307      1.0  0.90434  0.93454  0.38191  1.0000
  S   S308      1.0  0.90434  0.93454  0.12730  1.0000
  W   W139      1.0  0.91557  0.93383  0.25461  1.0000
  S   S309      1.0  0.91246  0.92915  0.38191  1.0000
  S   S310      1.0  0.91246  0.92915  0.12730  1.0000
  W   W140      1.0  0.92369  0.92844  0.25461  1.0000
  S   S311      1.0  0.92058  0.92375  0.38191  1.0000
  S   S312      1.0  0.92058  0.92375  0.12730  1.0000
  W   W141      1.0  0.93181  0.92304  0.25461  1.0000
  S   S313      1.0  0.92870  0.91835  0.38191  1.0000
  S   S314      1.0  0.92870  0.91835  0.12730  1.0000
  W   W142      1.0  0.93993  0.91764  0.25461  1.0000
  S   S315      1.0  0.93682  0.91295  0.38191  1.0000
  S   S316      1.0  0.93682  0.91295  0.12730  1.0000
  W   W143      1.0  0.94805  0.91224  0.25461  1.0000
  S   S317      1.0  0.94493  0.90756  0.38191  1.0000
  S   S318      1.0  0.94493  0.90756  0.12730  1.0000
  W   W144      1.0  0.95617  0.90685  0.25461  1.0000
  S   S319      1.0  0.95305  0.90216  0.38191  1.0000
  S   S320      1.0  0.95305  0.90216  0.12730  1.0000
  W   W145      1.0  0.96429  0.90145  0.25461  1.0000
  S   S321      1.0  0.96117  0.89676  0.38191  1.0000
  S   S322      1.0  0.96117  0.89676  0.12730  1.0000
  W   W146      1.0  0.97241  0.89605  0.25461  1.0000
  S   S323      1.0  0.96929  0.89136  0.38191  1.0000
  S   S324      1.0  0.96929  0.89136  0.12730  1.0000
  W   W147      1.0  0.98053  0.89065  0.25461  1.0000
  S   S325      1.0  0.97741  0.88597  0.38191  1.0000
  S   S326      1.0  0.97741  0.88597  0.12730  1.0000
  W   W148      1.0  0.98865  0.88526  0.25461  1.0000
  S   S327      1.0  0.98553  0.88057  0.38191  1.0000
  S   S328      1.0  0.98553  0.88057  0.12730  1.0000
  W   W149      1.0  0.99677  0.87986  0.25461  1.0000
  S   S329      1.0  0.99365  0.87517  0.38191  1.0000
  S   S330      1.0  0.99365  0.87517  0.12730  1.0000
  W   W150      1.0  0.80129  0.99966  0.25461  1.0000
  S   S331      1.0  0.79817  0.99498  0.38191  1.0000
  S   S332      1.0  0.79817  0.99498  0.12730  1.0000
  W   W151      1.0  0.80941  0.99427  0.25461  1.0000
  S   S333      1.0  0.80629  0.98958  0.38191  1.0000
  S   S334      1.0  0.80629  0.98958  0.12730  1.0000
  W   W152      1.0  0.81753  0.98887  0.25461  1.0000
  S   S335      1.0  0.81441  0.98418  0.38191  1.0000
  S   S336      1.0  0.81441  0.98418  0.12730  1.0000
  W   W153      1.0  0.82565  0.98347  0.25461  1.0000
  S   S337      1.0  0.82253  0.97878  0.38191  1.0000
  S   S338      1.0  0.82253  0.97878  0.12730  1.0000
  W   W154      1.0  0.83377  0.97808  0.25461  1.0000
  S   S339      1.0  0.83065  0.97339  0.38191  1.0000
  S   S340      1.0  0.83065  0.97339  0.12730  1.0000
  W   W155      1.0  0.84189  0.97268  0.25461  1.0000
  S   S341      1.0  0.83877  0.96799  0.38191  1.0000
  S   S342      1.0  0.83877  0.96799  0.12730  1.0000
  W   W156      1.0  0.85000  0.96728  0.25461  1.0000
  S   S343      1.0  0.84689  0.96259  0.38191  1.0000
  S   S344      1.0  0.84689  0.96259  0.12730  1.0000
  W   W157      1.0  0.85812  0.96188  0.25461  1.0000
  S   S345      1.0  0.85501  0.95720  0.38191  1.0000
  S   S346      1.0  0.85501  0.95720  0.12730  1.0000
  W   W158      1.0  0.86624  0.95649  0.25461  1.0000
  S   S347      1.0  0.86313  0.95180  0.38191  1.0000
  S   S348      1.0  0.86313  0.95180  0.12730  1.0000
  W   W159      1.0  0.87436  0.95109  0.25461  1.0000
  S   S349      1.0  0.87125  0.94640  0.38191  1.0000
  S   S350      1.0  0.87125  0.94640  0.12730  1.0000
  W   W160      1.0  0.88248  0.94569  0.25461  1.0000
  S   S351      1.0  0.87937  0.94100  0.38191  1.0000
  S   S352      1.0  0.87937  0.94100  0.12730  1.0000
  W   W161      1.0  0.89060  0.94029  0.25461  1.0000
  S   S353      1.0  0.88748  0.93561  0.38191  1.0000
  S   S354      1.0  0.88748  0.93561  0.12730  1.0000
  W   W162      1.0  0.89872  0.93490  0.25461  1.0000
  S   S355      1.0  0.89560  0.93021  0.38191  1.0000
  S   S356      1.0  0.89560  0.93021  0.12730  1.0000
  W   W163      1.0  0.90684  0.92950  0.25461  1.0000
  S   S357      1.0  0.90372  0.92481  0.38191  1.0000
  S   S358      1.0  0.90372  0.92481  0.12730  1.0000
  W   W164      1.0  0.91496  0.92410  0.25461  1.0000
  S   S359      1.0  0.91184  0.91942  0.38191  1.0000
  S   S360      1.0  0.91184  0.91942  0.12730  1.0000
  W   W165      1.0  0.92308  0.91871  0.25461  1.0000
  S   S361      1.0  0.91996  0.91402  0.38191  1.0000
  S   S362      1.0  0.91996  0.91402  0.12730  1.0000
  W   W166      1.0  0.93120  0.91331  0.25461  1.0000
  S   S363      1.0  0.92808  0.90862  0.38191  1.0000
  S   S364      1.0  0.92808  0.90862  0.12730  1.0000
  W   W167      1.0  0.93932  0.90791  0.25461  1.0000
  S   S365      1.0  0.93620  0.90322  0.38191  1.0000
  S   S366      1.0  0.93620  0.90322  0.12730  1.0000
  W   W168      1.0  0.94744  0.90251  0.25461  1.0000
  S   S367      1.0  0.94432  0.89783  0.38191  1.0000
  S   S368      1.0  0.94432  0.89783  0.12730  1.0000
  W   W169      1.0  0.95556  0.89712  0.25461  1.0000
  S   S369      1.0  0.95244  0.89243  0.38191  1.0000
  S   S370      1.0  0.95244  0.89243  0.12730  1.0000
  W   W170      1.0  0.96367  0.89172  0.25461  1.0000
  S   S371      1.0  0.96056  0.88703  0.38191  1.0000
  S   S372      1.0  0.96056  0.88703  0.12730  1.0000
  W   W171      1.0  0.97179  0.88632  0.25461  1.0000
  S   S373      1.0  0.96868  0.88163  0.38191  1.0000
  S   S374      1.0  0.96868  0.88163  0.12730  1.0000
  W   W172      1.0  0.97991  0.88092  0.25461  1.0000
  S   S375      1.0  0.97680  0.87624  0.38191  1.0000
  S   S376      1.0  0.97680  0.87624  0.12730  1.0000
  W   W173      1.0  0.98803  0.87553  0.25461  1.0000
  S   S377      1.0  0.98492  0.87084  0.38191  1.0000
  S   S378      1.0  0.98492  0.87084  0.12730  1.0000
  W   W174      1.0  0.99615  0.87013  0.25461  1.0000
  S   S379      1.0  0.99304  0.86544  0.38191  1.0000
  S   S380      1.0  0.99304  0.86544  0.12730  1.0000
  S   S381      1.0  0.78132  0.99604  0.38191  1.0000
  S   S382      1.0  0.78132  0.99604  0.12730  1.0000
  W   W175      1.0  0.79255  0.99533  0.25461  1.0000
  S   S383      1.0  0.78944  0.99064  0.38191  1.0000
  S   S384      1.0  0.78944  0.99064  0.12730  1.0000
  W   W176      1.0  0.80067  0.98993  0.25461  1.0000
  S   S385      1.0  0.79756  0.98525  0.38191  1.0000
  S   S386      1.0  0.79756  0.98525  0.12730  1.0000
  W   W177      1.0  0.80879  0.98454  0.25461  1.0000
  S   S387      1.0  0.80568  0.97985  0.38191  1.0000
  S   S388      1.0  0.80568  0.97985  0.12730  1.0000
  W   W178      1.0  0.81691  0.97914  0.25461  1.0000
  S   S389      1.0  0.81380  0.97445  0.38191  1.0000
  S   S390      1.0  0.81380  0.97445  0.12730  1.0000
  W   W179      1.0  0.82503  0.97374  0.25461  1.0000
  S   S391      1.0  0.82192  0.96905  0.38191  1.0000
  S   S392      1.0  0.82192  0.96905  0.12730  1.0000
  W   W180      1.0  0.83315  0.96835  0.25461  1.0000
  S   S393      1.0  0.83004  0.96366  0.38191  1.0000
  S   S394      1.0  0.83004  0.96366  0.12730  1.0000
  W   W181      1.0  0.84127  0.96295  0.25461  1.0000
  S   S395      1.0  0.83815  0.95826  0.38191  1.0000
  S   S396      1.0  0.83815  0.95826  0.12730  1.0000
  W   W182      1.0  0.84939  0.95755  0.25461  1.0000
  S   S397      1.0  0.84627  0.95286  0.38191  1.0000
  S   S398      1.0  0.84627  0.95286  0.12730  1.0000
  W   W183      1.0  0.85751  0.95215  0.25461  1.0000
  S   S399      1.0  0.85439  0.94747  0.38191  1.0000
  S   S400      1.0  0.85439  0.94747  0.12730  1.0000
  W   W184      1.0  0.86563  0.94676  0.25461  1.0000
  S   S401      1.0  0.86251  0.94207  0.38191  1.0000
  S   S402      1.0  0.86251  0.94207  0.12730  1.0000
  W   W185      1.0  0.87375  0.94136  0.25461  1.0000
  S   S403      1.0  0.87063  0.93667  0.38191  1.0000
  S   S404      1.0  0.87063  0.93667  0.12730  1.0000
  W   W186      1.0  0.88187  0.93596  0.25461  1.0000
  S   S405      1.0  0.87875  0.93127  0.38191  1.0000
  S   S406      1.0  0.87875  0.93127  0.12730  1.0000
  W   W187      1.0  0.88999  0.93056  0.25461  1.0000
  S   S407      1.0  0.88687  0.92588  0.38191  1.0000
  S   S408      1.0  0.88687  0.92588  0.12730  1.0000
  W   W188      1.0  0.89811  0.92517  0.25461  1.0000
  S   S409      1.0  0.89499  0.92048  0.38191  1.0000
  S   S410      1.0  0.89499  0.92048  0.12730  1.0000
  W   W189      1.0  0.90623  0.91977  0.25461  1.0000
  S   S411      1.0  0.90311  0.91508  0.38191  1.0000
  S   S412      1.0  0.90311  0.91508  0.12730  1.0000
  W   W190      1.0  0.91434  0.91437  0.25461  1.0000
  S   S413      1.0  0.91123  0.90968  0.38191  1.0000
  S   S414      1.0  0.91123  0.90968  0.12730  1.0000
  W   W191      1.0  0.92246  0.90898  0.25461  1.0000
  S   S415      1.0  0.91935  0.90429  0.38191  1.0000
  S   S416      1.0  0.91935  0.90429  0.12730  1.0000
  W   W192      1.0  0.93058  0.90358  0.25461  1.0000
  S   S417      1.0  0.92747  0.89889  0.38191  1.0000
  S   S418      1.0  0.92747  0.89889  0.12730  1.0000
  W   W193      1.0  0.93870  0.89818  0.25461  1.0000
  S   S419      1.0  0.93559  0.89349  0.38191  1.0000
  S   S420      1.0  0.93559  0.89349  0.12730  1.0000
  W   W194      1.0  0.94682  0.89278  0.25461  1.0000
  S   S421      1.0  0.94371  0.88810  0.38191  1.0000
  S   S422      1.0  0.94371  0.88810  0.12730  1.0000
  W   W195      1.0  0.95494  0.88739  0.25461  1.0000
  S   S423      1.0  0.95182  0.88270  0.38191  1.0000
  S   S424      1.0  0.95182  0.88270  0.12730  1.0000
  W   W196      1.0  0.96306  0.88199  0.25461  1.0000
  S   S425      1.0  0.95994  0.87730  0.38191  1.0000
  S   S426      1.0  0.95994  0.87730  0.12730  1.0000
  W   W197      1.0  0.97118  0.87659  0.25461  1.0000
  S   S427      1.0  0.96806  0.87190  0.38191  1.0000
  S   S428      1.0  0.96806  0.87190  0.12730  1.0000
  W   W198      1.0  0.97930  0.87119  0.25461  1.0000
  S   S429      1.0  0.97618  0.86651  0.38191  1.0000
  S   S430      1.0  0.97618  0.86651  0.12730  1.0000
  W   W199      1.0  0.98742  0.86580  0.25461  1.0000
  S   S431      1.0  0.98430  0.86111  0.38191  1.0000
  S   S432      1.0  0.98430  0.86111  0.12730  1.0000
  W   W200      1.0  0.99554  0.86040  0.25461  1.0000
  S   S433      1.0  0.99242  0.85571  0.38191  1.0000
  S   S434      1.0  0.99242  0.85571  0.12730  1.0000
  S   S435      1.0  0.76447  0.99711  0.38191  1.0000
  S   S436      1.0  0.76447  0.99711  0.12730  1.0000
  W   W201      1.0  0.77570  0.99640  0.25461  1.0000
  S   S437      1.0  0.77259  0.99171  0.38191  1.0000
  S   S438      1.0  0.77259  0.99171  0.12730  1.0000
  W   W202      1.0  0.78382  0.99100  0.25461  1.0000
  S   S439      1.0  0.78071  0.98631  0.38191  1.0000
  S   S440      1.0  0.78071  0.98631  0.12730  1.0000
  W   W203      1.0  0.79194  0.98560  0.25461  1.0000
  S   S441      1.0  0.78882  0.98091  0.38191  1.0000
  S   S442      1.0  0.78882  0.98091  0.12730  1.0000
  W   W204      1.0  0.80006  0.98020  0.25461  1.0000
  S   S443      1.0  0.79694  0.97552  0.38191  1.0000
  S   S444      1.0  0.79694  0.97552  0.12730  1.0000
  W   W205      1.0  0.80818  0.97481  0.25461  1.0000
  S   S445      1.0  0.80506  0.97012  0.38191  1.0000
  S   S446      1.0  0.80506  0.97012  0.12730  1.0000
  W   W206      1.0  0.81630  0.96941  0.25461  1.0000
  S   S447      1.0  0.81318  0.96472  0.38191  1.0000
  S   S448      1.0  0.81318  0.96472  0.12730  1.0000
  W   W207      1.0  0.82442  0.96401  0.25461  1.0000
  S   S449      1.0  0.82130  0.95932  0.38191  1.0000
  S   S450      1.0  0.82130  0.95932  0.12730  1.0000
  W   W208      1.0  0.83254  0.95861  0.25461  1.0000
  S   S451      1.0  0.82942  0.95393  0.38191  1.0000
  S   S452      1.0  0.82942  0.95393  0.12730  1.0000
  W   W209      1.0  0.84066  0.95322  0.25461  1.0000
  S   S453      1.0  0.83754  0.94853  0.38191  1.0000
  S   S454      1.0  0.83754  0.94853  0.12730  1.0000
  W   W210      1.0  0.84878  0.94782  0.25461  1.0000
  S   S455      1.0  0.84566  0.94313  0.38191  1.0000
  S   S456      1.0  0.84566  0.94313  0.12730  1.0000
  W   W211      1.0  0.85689  0.94242  0.25461  1.0000
  S   S457      1.0  0.85378  0.93774  0.38191  1.0000
  S   S458      1.0  0.85378  0.93774  0.12730  1.0000
  W   W212      1.0  0.86501  0.93703  0.25461  1.0000
  S   S459      1.0  0.86190  0.93234  0.38191  1.0000
  S   S460      1.0  0.86190  0.93234  0.12730  1.0000
  W   W213      1.0  0.87313  0.93163  0.25461  1.0000
  S   S461      1.0  0.87002  0.92694  0.38191  1.0000
  S   S462      1.0  0.87002  0.92694  0.12730  1.0000
  W   W214      1.0  0.88125  0.92623  0.25461  1.0000
  S   S463      1.0  0.87814  0.92154  0.38191  1.0000
  S   S464      1.0  0.87814  0.92154  0.12730  1.0000
  W   W215      1.0  0.88937  0.92083  0.25461  1.0000
  S   S465      1.0  0.88626  0.91615  0.38191  1.0000
  S   S466      1.0  0.88626  0.91615  0.12730  1.0000
  W   W216      1.0  0.89749  0.91544  0.25461  1.0000
  S   S467      1.0  0.89438  0.91075  0.38191  1.0000
  S   S468      1.0  0.89438  0.91075  0.12730  1.0000
  W   W217      1.0  0.90561  0.91004  0.25461  1.0000
  S   S469      1.0  0.90249  0.90535  0.38191  1.0000
  S   S470      1.0  0.90249  0.90535  0.12730  1.0000
  W   W218      1.0  0.91373  0.90464  0.25461  1.0000
  S   S471      1.0  0.91061  0.89995  0.38191  1.0000
  S   S472      1.0  0.91061  0.89995  0.12730  1.0000
  W   W219      1.0  0.92185  0.89925  0.25461  1.0000
  S   S473      1.0  0.91873  0.89456  0.38191  1.0000
  S   S474      1.0  0.91873  0.89456  0.12730  1.0000
  W   W220      1.0  0.92997  0.89385  0.25461  1.0000
  S   S475      1.0  0.92685  0.88916  0.38191  1.0000
  S   S476      1.0  0.92685  0.88916  0.12730  1.0000
  W   W221      1.0  0.93809  0.88845  0.25461  1.0000
  S   S477      1.0  0.93497  0.88376  0.38191  1.0000
  S   S478      1.0  0.93497  0.88376  0.12730  1.0000
  W   W222      1.0  0.94621  0.88305  0.25461  1.0000
  S   S479      1.0  0.94309  0.87837  0.38191  1.0000
  S   S480      1.0  0.94309  0.87837  0.12730  1.0000
  W   W223      1.0  0.95433  0.87766  0.25461  1.0000
  S   S481      1.0  0.95121  0.87297  0.38191  1.0000
  S   S482      1.0  0.95121  0.87297  0.12730  1.0000
  W   W224      1.0  0.96245  0.87226  0.25461  1.0000
  S   S483      1.0  0.95933  0.86757  0.38191  1.0000
  S   S484      1.0  0.95933  0.86757  0.12730  1.0000
  W   W225      1.0  0.97057  0.86686  0.25461  1.0000
  S   S485      1.0  0.96745  0.86217  0.38191  1.0000
  S   S486      1.0  0.96745  0.86217  0.12730  1.0000
  W   W226      1.0  0.97868  0.86146  0.25461  1.0000
  S   S487      1.0  0.97557  0.85678  0.38191  1.0000
  S   S488      1.0  0.97557  0.85678  0.12730  1.0000
  W   W227      1.0  0.98680  0.85607  0.25461  1.0000
  S   S489      1.0  0.98369  0.85138  0.38191  1.0000
  S   S490      1.0  0.98369  0.85138  0.12730  1.0000
  W   W228      1.0  0.99492  0.85067  0.25461  1.0000
  S   S491      1.0  0.99181  0.84598  0.38191  1.0000
  S   S492      1.0  0.99181  0.84598  0.12730  1.0000
  S   S493      1.0  0.99993  0.84059  0.38191  1.0000
  S   S494      1.0  0.99993  0.84059  0.12730  1.0000
  S   S495      1.0  0.74761  0.99817  0.38191  1.0000
  S   S496      1.0  0.74761  0.99817  0.12730  1.0000
  W   W229      1.0  0.75885  0.99746  0.25461  1.0000
  S   S497      1.0  0.75573  0.99277  0.38191  1.0000
  S   S498      1.0  0.75573  0.99277  0.12730  1.0000
  W   W230      1.0  0.76697  0.99206  0.25461  1.0000
  S   S499      1.0  0.76385  0.98738  0.38191  1.0000
  S   S500      1.0  0.76385  0.98738  0.12730  1.0000
  W   W231      1.0  0.77509  0.98667  0.25461  1.0000
  S   S501      1.0  0.77197  0.98198  0.38191  1.0000
  S   S502      1.0  0.77197  0.98198  0.12730  1.0000
  W   W232      1.0  0.78321  0.98127  0.25461  1.0000
  S   S503      1.0  0.78009  0.97658  0.38191  1.0000
  S   S504      1.0  0.78009  0.97658  0.12730  1.0000
  W   W233      1.0  0.79133  0.97587  0.25461  1.0000
  S   S505      1.0  0.78821  0.97118  0.38191  1.0000
  S   S506      1.0  0.78821  0.97118  0.12730  1.0000
  W   W234      1.0  0.79945  0.97047  0.25461  1.0000
  S   S507      1.0  0.79633  0.96579  0.38191  1.0000
  S   S508      1.0  0.79633  0.96579  0.12730  1.0000
  W   W235      1.0  0.80756  0.96508  0.25461  1.0000
  S   S509      1.0  0.80445  0.96039  0.38191  1.0000
  S   S510      1.0  0.80445  0.96039  0.12730  1.0000
  W   W236      1.0  0.81568  0.95968  0.25461  1.0000
  S   S511      1.0  0.81257  0.95499  0.38191  1.0000
  S   S512      1.0  0.81257  0.95499  0.12730  1.0000
  W   W237      1.0  0.82380  0.95428  0.25461  1.0000
  S   S513      1.0  0.82069  0.94959  0.38191  1.0000
  S   S514      1.0  0.82069  0.94959  0.12730  1.0000
  W   W238      1.0  0.83192  0.94888  0.25461  1.0000
  S   S515      1.0  0.82881  0.94420  0.38191  1.0000
  S   S516      1.0  0.82881  0.94420  0.12730  1.0000
  W   W239      1.0  0.84004  0.94349  0.25461  1.0000
  S   S517      1.0  0.83693  0.93880  0.38191  1.0000
  S   S518      1.0  0.83693  0.93880  0.12730  1.0000
  W   W240      1.0  0.84816  0.93809  0.25461  1.0000
  S   S519      1.0  0.84504  0.93340  0.38191  1.0000
  S   S520      1.0  0.84504  0.93340  0.12730  1.0000
  W   W241      1.0  0.85628  0.93269  0.25461  1.0000
  S   S521      1.0  0.85316  0.92801  0.38191  1.0000
  S   S522      1.0  0.85316  0.92801  0.12730  1.0000
  W   W242      1.0  0.86440  0.92730  0.25461  1.0000
  S   S523      1.0  0.86128  0.92261  0.38191  1.0000
  S   S524      1.0  0.86128  0.92261  0.12730  1.0000
  W   W243      1.0  0.87252  0.92190  0.25461  1.0000
  S   S525      1.0  0.86940  0.91721  0.38191  1.0000
  S   S526      1.0  0.86940  0.91721  0.12730  1.0000
  W   W244      1.0  0.88064  0.91650  0.25461  1.0000
  S   S527      1.0  0.87752  0.91181  0.38191  1.0000
  S   S528      1.0  0.87752  0.91181  0.12730  1.0000
  W   W245      1.0  0.88876  0.91110  0.25461  1.0000
  S   S529      1.0  0.88564  0.90642  0.38191  1.0000
  S   S530      1.0  0.88564  0.90642  0.12730  1.0000
  W   W246      1.0  0.89688  0.90571  0.25461  1.0000
  S   S531      1.0  0.89376  0.90102  0.38191  1.0000
  S   S532      1.0  0.89376  0.90102  0.12730  1.0000
  W   W247      1.0  0.90500  0.90031  0.25461  1.0000
  S   S533      1.0  0.90188  0.89562  0.38191  1.0000
  S   S534      1.0  0.90188  0.89562  0.12730  1.0000
  W   W248      1.0  0.91312  0.89491  0.25461  1.0000
  S   S535      1.0  0.91000  0.89022  0.38191  1.0000
  S   S536      1.0  0.91000  0.89022  0.12730  1.0000
  W   W249      1.0  0.92123  0.88952  0.25461  1.0000
  S   S537      1.0  0.91812  0.88483  0.38191  1.0000
  S   S538      1.0  0.91812  0.88483  0.12730  1.0000
  W   W250      1.0  0.92935  0.88412  0.25461  1.0000
  S   S539      1.0  0.92624  0.87943  0.38191  1.0000
  S   S540      1.0  0.92624  0.87943  0.12730  1.0000
  W   W251      1.0  0.93747  0.87872  0.25461  1.0000
  S   S541      1.0  0.93436  0.87403  0.38191  1.0000
  S   S542      1.0  0.93436  0.87403  0.12730  1.0000
  W   W252      1.0  0.94559  0.87332  0.25461  1.0000
  S   S543      1.0  0.94248  0.86864  0.38191  1.0000
  S   S544      1.0  0.94248  0.86864  0.12730  1.0000
  W   W253      1.0  0.95371  0.86793  0.25461  1.0000
  S   S545      1.0  0.95060  0.86324  0.38191  1.0000
  S   S546      1.0  0.95060  0.86324  0.12730  1.0000
  W   W254      1.0  0.96183  0.86253  0.25461  1.0000
  S   S547      1.0  0.95872  0.85784  0.38191  1.0000
  S   S548      1.0  0.95872  0.85784  0.12730  1.0000
  W   W255      1.0  0.96995  0.85713  0.25461  1.0000
  S   S549      1.0  0.96683  0.85244  0.38191  1.0000
  S   S550      1.0  0.96683  0.85244  0.12730  1.0000
  W   W256      1.0  0.97807  0.85173  0.25461  1.0000
  S   S551      1.0  0.97495  0.84705  0.38191  1.0000
  S   S552      1.0  0.97495  0.84705  0.12730  1.0000
  W   W257      1.0  0.98619  0.84634  0.25461  1.0000
  S   S553      1.0  0.98307  0.84165  0.38191  1.0000
  S   S554      1.0  0.98307  0.84165  0.12730  1.0000
  W   W258      1.0  0.99431  0.84094  0.25461  1.0000
  S   S555      1.0  0.99119  0.83625  0.38191  1.0000
  S   S556      1.0  0.99119  0.83625  0.12730  1.0000
  S   S557      1.0  0.99931  0.83085  0.38191  1.0000
  S   S558      1.0  0.99931  0.83085  0.12730  1.0000
  S   S559      1.0  0.73076  0.99923  0.38191  1.0000
  S   S560      1.0  0.73076  0.99923  0.12730  1.0000
  W   W259      1.0  0.74200  0.99852  0.25461  1.0000
  S   S561      1.0  0.73888  0.99384  0.38191  1.0000
  S   S562      1.0  0.73888  0.99384  0.12730  1.0000
  W   W260      1.0  0.75012  0.99313  0.25461  1.0000
  S   S563      1.0  0.74700  0.98844  0.38191  1.0000
  S   S564      1.0  0.74700  0.98844  0.12730  1.0000
  W   W261      1.0  0.75823  0.98773  0.25461  1.0000
  S   S565      1.0  0.75512  0.98304  0.38191  1.0000
  S   S566      1.0  0.75512  0.98304  0.12730  1.0000
  W   W262      1.0  0.76635  0.98233  0.25461  1.0000
  S   S567      1.0  0.76324  0.97764  0.38191  1.0000
  S   S568      1.0  0.76324  0.97764  0.12730  1.0000
  W   W263      1.0  0.77447  0.97694  0.25461  1.0000
  S   S569      1.0  0.77136  0.97225  0.38191  1.0000
  S   S570      1.0  0.77136  0.97225  0.12730  1.0000
  W   W264      1.0  0.78259  0.97154  0.25461  1.0000
  S   S571      1.0  0.77948  0.96685  0.38191  1.0000
  S   S572      1.0  0.77948  0.96685  0.12730  1.0000
  W   W265      1.0  0.79071  0.96614  0.25461  1.0000
  S   S573      1.0  0.78760  0.96145  0.38191  1.0000
  S   S574      1.0  0.78760  0.96145  0.12730  1.0000
  W   W266      1.0  0.79883  0.96074  0.25461  1.0000
  S   S575      1.0  0.79571  0.95606  0.38191  1.0000
  S   S576      1.0  0.79571  0.95606  0.12730  1.0000
  W   W267      1.0  0.80695  0.95535  0.25461  1.0000
  S   S577      1.0  0.80383  0.95066  0.38191  1.0000
  S   S578      1.0  0.80383  0.95066  0.12730  1.0000
  W   W268      1.0  0.81507  0.94995  0.25461  1.0000
  S   S579      1.0  0.81195  0.94526  0.38191  1.0000
  S   S580      1.0  0.81195  0.94526  0.12730  1.0000
  W   W269      1.0  0.82319  0.94455  0.25461  1.0000
  S   S581      1.0  0.82007  0.93986  0.38191  1.0000
  S   S582      1.0  0.82007  0.93986  0.12730  1.0000
  W   W270      1.0  0.83131  0.93915  0.25461  1.0000
  S   S583      1.0  0.82819  0.93447  0.38191  1.0000
  S   S584      1.0  0.82819  0.93447  0.12730  1.0000
  W   W271      1.0  0.83943  0.93376  0.25461  1.0000
  S   S585      1.0  0.83631  0.92907  0.38191  1.0000
  S   S586      1.0  0.83631  0.92907  0.12730  1.0000
  W   W272      1.0  0.84755  0.92836  0.25461  1.0000
  S   S587      1.0  0.84443  0.92367  0.38191  1.0000
  S   S588      1.0  0.84443  0.92367  0.12730  1.0000
  W   W273      1.0  0.85567  0.92296  0.25461  1.0000
  S   S589      1.0  0.85255  0.91828  0.38191  1.0000
  S   S590      1.0  0.85255  0.91828  0.12730  1.0000
  W   W274      1.0  0.86379  0.91757  0.25461  1.0000
  S   S591      1.0  0.86067  0.91288  0.38191  1.0000
  S   S592      1.0  0.86067  0.91288  0.12730  1.0000
  W   W275      1.0  0.87190  0.91217  0.25461  1.0000
  S   S593      1.0  0.86879  0.90748  0.38191  1.0000
  S   S594      1.0  0.86879  0.90748  0.12730  1.0000
  W   W276      1.0  0.88002  0.90677  0.25461  1.0000
  S   S595      1.0  0.87691  0.90208  0.38191  1.0000
  S   S596      1.0  0.87691  0.90208  0.12730  1.0000
  W   W277      1.0  0.88814  0.90137  0.25461  1.0000
  S   S597      1.0  0.88503  0.89669  0.38191  1.0000
  S   S598      1.0  0.88503  0.89669  0.12730  1.0000
  W   W278      1.0  0.89626  0.89598  0.25461  1.0000
  S   S599      1.0  0.89315  0.89129  0.38191  1.0000
  S   S600      1.0  0.89315  0.89129  0.12730  1.0000
  W   W279      1.0  0.90438  0.89058  0.25461  1.0000
  S   S601      1.0  0.90127  0.88589  0.38191  1.0000
  S   S602      1.0  0.90127  0.88589  0.12730  1.0000
  W   W280      1.0  0.91250  0.88518  0.25461  1.0000
  S   S603      1.0  0.90938  0.88049  0.38191  1.0000
  S   S604      1.0  0.90938  0.88049  0.12730  1.0000
  W   W281      1.0  0.92062  0.87978  0.25461  1.0000
  S   S605      1.0  0.91750  0.87510  0.38191  1.0000
  S   S606      1.0  0.91750  0.87510  0.12730  1.0000
  W   W282      1.0  0.92874  0.87439  0.25461  1.0000
  S   S607      1.0  0.92562  0.86970  0.38191  1.0000
  S   S608      1.0  0.92562  0.86970  0.12730  1.0000
  W   W283      1.0  0.93686  0.86899  0.25461  1.0000
  S   S609      1.0  0.93374  0.86430  0.38191  1.0000
  S   S610      1.0  0.93374  0.86430  0.12730  1.0000
  W   W284      1.0  0.94498  0.86359  0.25461  1.0000
  S   S611      1.0  0.94186  0.85891  0.38191  1.0000
  S   S612      1.0  0.94186  0.85891  0.12730  1.0000
  W   W285      1.0  0.95310  0.85820  0.25461  1.0000
  S   S613      1.0  0.94998  0.85351  0.38191  1.0000
  S   S614      1.0  0.94998  0.85351  0.12730  1.0000
  W   W286      1.0  0.96122  0.85280  0.25461  1.0000
  S   S615      1.0  0.95810  0.84811  0.38191  1.0000
  S   S616      1.0  0.95810  0.84811  0.12730  1.0000
  W   W287      1.0  0.96934  0.84740  0.25461  1.0000
  S   S617      1.0  0.96622  0.84271  0.38191  1.0000
  S   S618      1.0  0.96622  0.84271  0.12730  1.0000
  W   W288      1.0  0.97746  0.84200  0.25461  1.0000
  S   S619      1.0  0.97434  0.83732  0.38191  1.0000
  S   S620      1.0  0.97434  0.83732  0.12730  1.0000
  W   W289      1.0  0.98557  0.83661  0.25461  1.0000
  S   S621      1.0  0.98246  0.83192  0.38191  1.0000
  S   S622      1.0  0.98246  0.83192  0.12730  1.0000
  W   W290      1.0  0.99369  0.83121  0.25461  1.0000
  S   S623      1.0  0.99058  0.82652  0.38191  1.0000
  S   S624      1.0  0.99058  0.82652  0.12730  1.0000
  S   S625      1.0  0.99870  0.82112  0.38191  1.0000
  S   S626      1.0  0.99870  0.82112  0.12730  1.0000
  W   W291      1.0  0.72514  0.99959  0.25461  1.0000
  S   S627      1.0  0.72203  0.99490  0.38191  1.0000
  S   S628      1.0  0.72203  0.99490  0.12730  1.0000
  W   W292      1.0  0.73326  0.99419  0.25461  1.0000
  S   S629      1.0  0.73015  0.98950  0.38191  1.0000
  S   S630      1.0  0.73015  0.98950  0.12730  1.0000
  W   W293      1.0  0.74138  0.98879  0.25461  1.0000
  S   S631      1.0  0.73827  0.98411  0.38191  1.0000
  S   S632      1.0  0.73827  0.98411  0.12730  1.0000
  W   W294      1.0  0.74950  0.98340  0.25461  1.0000
  S   S633      1.0  0.74638  0.97871  0.38191  1.0000
  S   S634      1.0  0.74638  0.97871  0.12730  1.0000
  W   W295      1.0  0.75762  0.97800  0.25461  1.0000
  S   S635      1.0  0.75450  0.97331  0.38191  1.0000
  S   S636      1.0  0.75450  0.97331  0.12730  1.0000
  W   W296      1.0  0.76574  0.97260  0.25461  1.0000
  S   S637      1.0  0.76262  0.96791  0.38191  1.0000
  S   S638      1.0  0.76262  0.96791  0.12730  1.0000
  W   W297      1.0  0.77386  0.96721  0.25461  1.0000
  S   S639      1.0  0.77074  0.96252  0.38191  1.0000
  S   S640      1.0  0.77074  0.96252  0.12730  1.0000
  W   W298      1.0  0.78198  0.96181  0.25461  1.0000
  S   S641      1.0  0.77886  0.95712  0.38191  1.0000
  S   S642      1.0  0.77886  0.95712  0.12730  1.0000
  W   W299      1.0  0.79010  0.95641  0.25461  1.0000
  S   S643      1.0  0.78698  0.95172  0.38191  1.0000
  S   S644      1.0  0.78698  0.95172  0.12730  1.0000
  W   W300      1.0  0.79822  0.95101  0.25461  1.0000
  S   S645      1.0  0.79510  0.94633  0.38191  1.0000
  S   S646      1.0  0.79510  0.94633  0.12730  1.0000
  W   W301      1.0  0.80634  0.94562  0.25461  1.0000
  S   S647      1.0  0.80322  0.94093  0.38191  1.0000
  S   S648      1.0  0.80322  0.94093  0.12730  1.0000
  W   W302      1.0  0.81445  0.94022  0.25461  1.0000
  S   S649      1.0  0.81134  0.93553  0.38191  1.0000
  S   S650      1.0  0.81134  0.93553  0.12730  1.0000
  W   W303      1.0  0.82257  0.93482  0.25461  1.0000
  S   S651      1.0  0.81946  0.93013  0.38191  1.0000
  S   S652      1.0  0.81946  0.93013  0.12730  1.0000
  W   W304      1.0  0.83069  0.92942  0.25461  1.0000
  S   S653      1.0  0.82758  0.92474  0.38191  1.0000
  S   S654      1.0  0.82758  0.92474  0.12730  1.0000
  W   W305      1.0  0.83881  0.92403  0.25461  1.0000
  S   S655      1.0  0.83570  0.91934  0.38191  1.0000
  S   S656      1.0  0.83570  0.91934  0.12730  1.0000
  W   W306      1.0  0.84693  0.91863  0.25461  1.0000
  S   S657      1.0  0.84382  0.91394  0.38191  1.0000
  S   S658      1.0  0.84382  0.91394  0.12730  1.0000
  W   W307      1.0  0.85505  0.91323  0.25461  1.0000
  S   S659      1.0  0.85194  0.90855  0.38191  1.0000
  S   S660      1.0  0.85194  0.90855  0.12730  1.0000
  W   W308      1.0  0.86317  0.90784  0.25461  1.0000
  S   S661      1.0  0.86005  0.90315  0.38191  1.0000
  S   S662      1.0  0.86005  0.90315  0.12730  1.0000
  W   W309      1.0  0.87129  0.90244  0.25461  1.0000
  S   S663      1.0  0.86817  0.89775  0.38191  1.0000
  S   S664      1.0  0.86817  0.89775  0.12730  1.0000
  W   W310      1.0  0.87941  0.89704  0.25461  1.0000
  S   S665      1.0  0.87629  0.89235  0.38191  1.0000
  S   S666      1.0  0.87629  0.89235  0.12730  1.0000
  W   W311      1.0  0.88753  0.89164  0.25461  1.0000
  S   S667      1.0  0.88441  0.88696  0.38191  1.0000
  S   S668      1.0  0.88441  0.88696  0.12730  1.0000
  W   W312      1.0  0.89565  0.88625  0.25461  1.0000
  S   S669      1.0  0.89253  0.88156  0.38191  1.0000
  S   S670      1.0  0.89253  0.88156  0.12730  1.0000
  W   W313      1.0  0.90377  0.88085  0.25461  1.0000
  S   S671      1.0  0.90065  0.87616  0.38191  1.0000
  S   S672      1.0  0.90065  0.87616  0.12730  1.0000
  W   W314      1.0  0.91189  0.87545  0.25461  1.0000
  S   S673      1.0  0.90877  0.87076  0.38191  1.0000
  S   S674      1.0  0.90877  0.87076  0.12730  1.0000
  W   W315      1.0  0.92001  0.87005  0.25461  1.0000
  S   S675      1.0  0.91689  0.86537  0.38191  1.0000
  S   S676      1.0  0.91689  0.86537  0.12730  1.0000
  W   W316      1.0  0.92813  0.86466  0.25461  1.0000
  S   S677      1.0  0.92501  0.85997  0.38191  1.0000
  S   S678      1.0  0.92501  0.85997  0.12730  1.0000
  W   W317      1.0  0.93624  0.85926  0.25461  1.0000
  S   S679      1.0  0.93313  0.85457  0.38191  1.0000
  S   S680      1.0  0.93313  0.85457  0.12730  1.0000
  W   W318      1.0  0.94436  0.85386  0.25461  1.0000
  S   S681      1.0  0.94125  0.84918  0.38191  1.0000
  S   S682      1.0  0.94125  0.84918  0.12730  1.0000
  W   W319      1.0  0.95248  0.84847  0.25461  1.0000
  S   S683      1.0  0.94937  0.84378  0.38191  1.0000
  S   S684      1.0  0.94937  0.84378  0.12730  1.0000
  W   W320      1.0  0.96060  0.84307  0.25461  1.0000
  S   S685      1.0  0.95749  0.83838  0.38191  1.0000
  S   S686      1.0  0.95749  0.83838  0.12730  1.0000
  W   W321      1.0  0.96872  0.83767  0.25461  1.0000
  S   S687      1.0  0.96561  0.83298  0.38191  1.0000
  S   S688      1.0  0.96561  0.83298  0.12730  1.0000
  W   W322      1.0  0.97684  0.83227  0.25461  1.0000
  S   S689      1.0  0.97372  0.82759  0.38191  1.0000
  S   S690      1.0  0.97372  0.82759  0.12730  1.0000
  W   W323      1.0  0.98496  0.82688  0.25461  1.0000
  S   S691      1.0  0.98184  0.82219  0.38191  1.0000
  S   S692      1.0  0.98184  0.82219  0.12730  1.0000
  W   W324      1.0  0.99308  0.82148  0.25461  1.0000
  S   S693      1.0  0.98996  0.81679  0.38191  1.0000
  S   S694      1.0  0.98996  0.81679  0.12730  1.0000
  S   S695      1.0  0.99808  0.81139  0.38191  1.0000
  S   S696      1.0  0.99808  0.81139  0.12730  1.0000
  S   S697      1.0  0.70517  0.99597  0.38191  1.0000
  S   S698      1.0  0.70517  0.99597  0.12730  1.0000
  W   W325      1.0  0.71641  0.99526  0.25461  1.0000
  S   S699      1.0  0.71329  0.99057  0.38191  1.0000
  S   S700      1.0  0.71329  0.99057  0.12730  1.0000
  W   W326      1.0  0.72453  0.98986  0.25461  1.0000
  S   S701      1.0  0.72141  0.98517  0.38191  1.0000
  S   S702      1.0  0.72141  0.98517  0.12730  1.0000
  W   W327      1.0  0.73265  0.98446  0.25461  1.0000
  S   S703      1.0  0.72953  0.97977  0.38191  1.0000
  S   S704      1.0  0.72953  0.97977  0.12730  1.0000
  W   W328      1.0  0.74077  0.97906  0.25461  1.0000
  S   S705      1.0  0.73765  0.97438  0.38191  1.0000
  S   S706      1.0  0.73765  0.97438  0.12730  1.0000
  W   W329      1.0  0.74889  0.97367  0.25461  1.0000
  S   S707      1.0  0.74577  0.96898  0.38191  1.0000
  S   S708      1.0  0.74577  0.96898  0.12730  1.0000
  W   W330      1.0  0.75701  0.96827  0.25461  1.0000
  S   S709      1.0  0.75389  0.96358  0.38191  1.0000
  S   S710      1.0  0.75389  0.96358  0.12730  1.0000
  W   W331      1.0  0.76512  0.96287  0.25461  1.0000
  S   S711      1.0  0.76201  0.95818  0.38191  1.0000
  S   S712      1.0  0.76201  0.95818  0.12730  1.0000
  W   W332      1.0  0.77324  0.95748  0.25461  1.0000
  S   S713      1.0  0.77013  0.95279  0.38191  1.0000
  S   S714      1.0  0.77013  0.95279  0.12730  1.0000
  W   W333      1.0  0.78136  0.95208  0.25461  1.0000
  S   S715      1.0  0.77825  0.94739  0.38191  1.0000
  S   S716      1.0  0.77825  0.94739  0.12730  1.0000
  W   W334      1.0  0.78948  0.94668  0.25461  1.0000
  S   S717      1.0  0.78637  0.94199  0.38191  1.0000
  S   S718      1.0  0.78637  0.94199  0.12730  1.0000
  W   W335      1.0  0.79760  0.94128  0.25461  1.0000
  S   S719      1.0  0.79449  0.93660  0.38191  1.0000
  S   S720      1.0  0.79449  0.93660  0.12730  1.0000
  W   W336      1.0  0.80572  0.93589  0.25461  1.0000
  S   S721      1.0  0.80260  0.93120  0.38191  1.0000
  S   S722      1.0  0.80260  0.93120  0.12730  1.0000
  W   W337      1.0  0.81384  0.93049  0.25461  1.0000
  S   S723      1.0  0.81072  0.92580  0.38191  1.0000
  S   S724      1.0  0.81072  0.92580  0.12730  1.0000
  W   W338      1.0  0.82196  0.92509  0.25461  1.0000
  S   S725      1.0  0.81884  0.92040  0.38191  1.0000
  S   S726      1.0  0.81884  0.92040  0.12730  1.0000
  W   W339      1.0  0.83008  0.91969  0.25461  1.0000
  S   S727      1.0  0.82696  0.91501  0.38191  1.0000
  S   S728      1.0  0.82696  0.91501  0.12730  1.0000
  W   W340      1.0  0.83820  0.91430  0.25461  1.0000
  S   S729      1.0  0.83508  0.90961  0.38191  1.0000
  S   S730      1.0  0.83508  0.90961  0.12730  1.0000
  W   W341      1.0  0.84632  0.90890  0.25461  1.0000
  S   S731      1.0  0.84320  0.90421  0.38191  1.0000
  S   S732      1.0  0.84320  0.90421  0.12730  1.0000
  W   W342      1.0  0.85444  0.90350  0.25461  1.0000
  S   S733      1.0  0.85132  0.89881  0.38191  1.0000
  S   S734      1.0  0.85132  0.89881  0.12730  1.0000
  W   W343      1.0  0.86256  0.89811  0.25461  1.0000
  S   S735      1.0  0.85944  0.89342  0.38191  1.0000
  S   S736      1.0  0.85944  0.89342  0.12730  1.0000
  W   W344      1.0  0.87068  0.89271  0.25461  1.0000
  S   S737      1.0  0.86756  0.88802  0.38191  1.0000
  S   S738      1.0  0.86756  0.88802  0.12730  1.0000
  W   W345      1.0  0.87879  0.88731  0.25461  1.0000
  S   S739      1.0  0.87568  0.88262  0.38191  1.0000
  S   S740      1.0  0.87568  0.88262  0.12730  1.0000
  W   W346      1.0  0.88691  0.88191  0.25461  1.0000
  S   S741      1.0  0.88380  0.87723  0.38191  1.0000
  S   S742      1.0  0.88380  0.87723  0.12730  1.0000
  W   W347      1.0  0.89503  0.87652  0.25461  1.0000
  S   S743      1.0  0.89192  0.87183  0.38191  1.0000
  S   S744      1.0  0.89192  0.87183  0.12730  1.0000
  W   W348      1.0  0.90315  0.87112  0.25461  1.0000
  S   S745      1.0  0.90004  0.86643  0.38191  1.0000
  S   S746      1.0  0.90004  0.86643  0.12730  1.0000
  W   W349      1.0  0.91127  0.86572  0.25461  1.0000
  S   S747      1.0  0.90816  0.86103  0.38191  1.0000
  S   S748      1.0  0.90816  0.86103  0.12730  1.0000
  W   W350      1.0  0.91939  0.86032  0.25461  1.0000
  S   S749      1.0  0.91628  0.85564  0.38191  1.0000
  S   S750      1.0  0.91628  0.85564  0.12730  1.0000
  W   W351      1.0  0.92751  0.85493  0.25461  1.0000
  S   S751      1.0  0.92439  0.85024  0.38191  1.0000
  S   S752      1.0  0.92439  0.85024  0.12730  1.0000
  W   W352      1.0  0.93563  0.84953  0.25461  1.0000
  S   S753      1.0  0.93251  0.84484  0.38191  1.0000
  S   S754      1.0  0.93251  0.84484  0.12730  1.0000
  W   W353      1.0  0.94375  0.84413  0.25461  1.0000
  S   S755      1.0  0.94063  0.83945  0.38191  1.0000
  S   S756      1.0  0.94063  0.83945  0.12730  1.0000
  W   W354      1.0  0.95187  0.83874  0.25461  1.0000
  S   S757      1.0  0.94875  0.83405  0.38191  1.0000
  S   S758      1.0  0.94875  0.83405  0.12730  1.0000
  W   W355      1.0  0.95999  0.83334  0.25461  1.0000
  S   S759      1.0  0.95687  0.82865  0.38191  1.0000
  S   S760      1.0  0.95687  0.82865  0.12730  1.0000
  W   W356      1.0  0.96811  0.82794  0.25461  1.0000
  S   S761      1.0  0.96499  0.82325  0.38191  1.0000
  S   S762      1.0  0.96499  0.82325  0.12730  1.0000
  W   W357      1.0  0.97623  0.82254  0.25461  1.0000
  S   S763      1.0  0.97311  0.81786  0.38191  1.0000
  S   S764      1.0  0.97311  0.81786  0.12730  1.0000
  W   W358      1.0  0.98435  0.81715  0.25461  1.0000
  S   S765      1.0  0.98123  0.81246  0.38191  1.0000
  S   S766      1.0  0.98123  0.81246  0.12730  1.0000
  W   W359      1.0  0.99246  0.81175  0.25461  1.0000
  S   S767      1.0  0.98935  0.80706  0.38191  1.0000
  S   S768      1.0  0.98935  0.80706  0.12730  1.0000
  S   S769      1.0  0.99747  0.80166  0.38191  1.0000
  S   S770      1.0  0.99747  0.80166  0.12730  1.0000
  S   S771      1.0  0.68832  0.99703  0.38191  1.0000
  S   S772      1.0  0.68832  0.99703  0.12730  1.0000
  W   W360      1.0  0.69956  0.99632  0.25461  1.0000
  S   S773      1.0  0.69644  0.99163  0.38191  1.0000
  S   S774      1.0  0.69644  0.99163  0.12730  1.0000
  W   W361      1.0  0.70768  0.99092  0.25461  1.0000
  S   S775      1.0  0.70456  0.98624  0.38191  1.0000
  S   S776      1.0  0.70456  0.98624  0.12730  1.0000
  W   W362      1.0  0.71579  0.98553  0.25461  1.0000
  S   S777      1.0  0.71268  0.98084  0.38191  1.0000
  S   S778      1.0  0.71268  0.98084  0.12730  1.0000
  W   W363      1.0  0.72391  0.98013  0.25461  1.0000
  S   S779      1.0  0.72080  0.97544  0.38191  1.0000
  S   S780      1.0  0.72080  0.97544  0.12730  1.0000
  W   W364      1.0  0.73203  0.97473  0.25461  1.0000
  S   S781      1.0  0.72892  0.97004  0.38191  1.0000
  S   S782      1.0  0.72892  0.97004  0.12730  1.0000
  W   W365      1.0  0.74015  0.96933  0.25461  1.0000
  S   S783      1.0  0.73704  0.96465  0.38191  1.0000
  S   S784      1.0  0.73704  0.96465  0.12730  1.0000
  W   W366      1.0  0.74827  0.96394  0.25461  1.0000
  S   S785      1.0  0.74516  0.95925  0.38191  1.0000
  S   S786      1.0  0.74516  0.95925  0.12730  1.0000
  W   W367      1.0  0.75639  0.95854  0.25461  1.0000
  S   S787      1.0  0.75327  0.95385  0.38191  1.0000
  S   S788      1.0  0.75327  0.95385  0.12730  1.0000
  W   W368      1.0  0.76451  0.95314  0.25461  1.0000
  S   S789      1.0  0.76139  0.94845  0.38191  1.0000
  S   S790      1.0  0.76139  0.94845  0.12730  1.0000
  W   W369      1.0  0.77263  0.94774  0.25461  1.0000
  S   S791      1.0  0.76951  0.94306  0.38191  1.0000
  S   S792      1.0  0.76951  0.94306  0.12730  1.0000
  W   W370      1.0  0.78075  0.94235  0.25461  1.0000
  S   S793      1.0  0.77763  0.93766  0.38191  1.0000
  S   S794      1.0  0.77763  0.93766  0.12730  1.0000
  W   W371      1.0  0.78887  0.93695  0.25461  1.0000
  S   S795      1.0  0.78575  0.93226  0.38191  1.0000
  S   S796      1.0  0.78575  0.93226  0.12730  1.0000
  W   W372      1.0  0.79699  0.93155  0.25461  1.0000
  S   S797      1.0  0.79387  0.92687  0.38191  1.0000
  S   S798      1.0  0.79387  0.92687  0.12730  1.0000
  W   W373      1.0  0.80511  0.92616  0.25461  1.0000
  S   S799      1.0  0.80199  0.92147  0.38191  1.0000
  S   S800      1.0  0.80199  0.92147  0.12730  1.0000
  W   W374      1.0  0.81323  0.92076  0.25461  1.0000
  S   S801      1.0  0.81011  0.91607  0.38191  1.0000
  S   S802      1.0  0.81011  0.91607  0.12730  1.0000
  W   W375      1.0  0.82135  0.91536  0.25461  1.0000
  S   S803      1.0  0.81823  0.91067  0.38191  1.0000
  S   S804      1.0  0.81823  0.91067  0.12730  1.0000
  W   W376      1.0  0.82946  0.90996  0.25461  1.0000
  S   S805      1.0  0.82635  0.90528  0.38191  1.0000
  S   S806      1.0  0.82635  0.90528  0.12730  1.0000
  W   W377      1.0  0.83758  0.90457  0.25461  1.0000
  S   S807      1.0  0.83447  0.89988  0.38191  1.0000
  S   S808      1.0  0.83447  0.89988  0.12730  1.0000
  W   W378      1.0  0.84570  0.89917  0.25461  1.0000
  S   S809      1.0  0.84259  0.89448  0.38191  1.0000
  S   S810      1.0  0.84259  0.89448  0.12730  1.0000
  W   W379      1.0  0.85382  0.89377  0.25461  1.0000
  S   S811      1.0  0.85071  0.88908  0.38191  1.0000
  S   S812      1.0  0.85071  0.88908  0.12730  1.0000
  W   W380      1.0  0.86194  0.88838  0.25461  1.0000
  S   S813      1.0  0.85883  0.88369  0.38191  1.0000
  S   S814      1.0  0.85883  0.88369  0.12730  1.0000
  W   W381      1.0  0.87006  0.88298  0.25461  1.0000
  S   S815      1.0  0.86694  0.87829  0.38191  1.0000
  S   S816      1.0  0.86694  0.87829  0.12730  1.0000
  W   W382      1.0  0.87818  0.87758  0.25461  1.0000
  S   S817      1.0  0.87506  0.87289  0.38191  1.0000
  S   S818      1.0  0.87506  0.87289  0.12730  1.0000
  W   W383      1.0  0.88630  0.87218  0.25461  1.0000
  S   S819      1.0  0.88318  0.86750  0.38191  1.0000
  S   S820      1.0  0.88318  0.86750  0.12730  1.0000
  W   W384      1.0  0.89442  0.86679  0.25461  1.0000
  S   S821      1.0  0.89130  0.86210  0.38191  1.0000
  S   S822      1.0  0.89130  0.86210  0.12730  1.0000
  W   W385      1.0  0.90254  0.86139  0.25461  1.0000
  S   S823      1.0  0.89942  0.85670  0.38191  1.0000
  S   S824      1.0  0.89942  0.85670  0.12730  1.0000
  W   W386      1.0  0.91066  0.85599  0.25461  1.0000
  S   S825      1.0  0.90754  0.85130  0.38191  1.0000
  S   S826      1.0  0.90754  0.85130  0.12730  1.0000
  W   W387      1.0  0.91878  0.85059  0.25461  1.0000
  S   S827      1.0  0.91566  0.84591  0.38191  1.0000
  S   S828      1.0  0.91566  0.84591  0.12730  1.0000
  W   W388      1.0  0.92690  0.84520  0.25461  1.0000
  S   S829      1.0  0.92378  0.84051  0.38191  1.0000
  S   S830      1.0  0.92378  0.84051  0.12730  1.0000
  W   W389      1.0  0.93502  0.83980  0.25461  1.0000
  S   S831      1.0  0.93190  0.83511  0.38191  1.0000
  S   S832      1.0  0.93190  0.83511  0.12730  1.0000
  W   W390      1.0  0.94313  0.83440  0.25461  1.0000
  S   S833      1.0  0.94002  0.82972  0.38191  1.0000
  S   S834      1.0  0.94002  0.82972  0.12730  1.0000
  W   W391      1.0  0.95125  0.82901  0.25461  1.0000
  S   S835      1.0  0.94814  0.82432  0.38191  1.0000
  S   S836      1.0  0.94814  0.82432  0.12730  1.0000
  W   W392      1.0  0.95937  0.82361  0.25461  1.0000
  S   S837      1.0  0.95626  0.81892  0.38191  1.0000
  S   S838      1.0  0.95626  0.81892  0.12730  1.0000
  W   W393      1.0  0.96749  0.81821  0.25461  1.0000
  S   S839      1.0  0.96438  0.81352  0.38191  1.0000
  S   S840      1.0  0.96438  0.81352  0.12730  1.0000
  W   W394      1.0  0.97561  0.81281  0.25461  1.0000
  S   S841      1.0  0.97250  0.80813  0.38191  1.0000
  S   S842      1.0  0.97250  0.80813  0.12730  1.0000
  W   W395      1.0  0.98373  0.80742  0.25461  1.0000
  S   S843      1.0  0.98061  0.80273  0.38191  1.0000
  S   S844      1.0  0.98061  0.80273  0.12730  1.0000
  W   W396      1.0  0.99185  0.80202  0.25461  1.0000
  S   S845      1.0  0.98873  0.79733  0.38191  1.0000
  S   S846      1.0  0.98873  0.79733  0.12730  1.0000
  W   W397      1.0  0.99997  0.79662  0.25461  1.0000
  S   S847      1.0  0.99685  0.79193  0.38191  1.0000
  S   S848      1.0  0.99685  0.79193  0.12730  1.0000
  S   S849      1.0  0.67147  0.99809  0.38191  1.0000
  S   S850      1.0  0.67147  0.99809  0.12730  1.0000
  W   W398      1.0  0.68270  0.99738  0.25461  1.0000
  S   S851      1.0  0.67959  0.99270  0.38191  1.0000
  S   S852      1.0  0.67959  0.99270  0.12730  1.0000
  W   W399      1.0  0.69082  0.99199  0.25461  1.0000
  S   S853      1.0  0.68771  0.98730  0.38191  1.0000
  S   S854      1.0  0.68771  0.98730  0.12730  1.0000
  W   W400      1.0  0.69894  0.98659  0.25461  1.0000
  S   S855      1.0  0.69583  0.98190  0.38191  1.0000
  S   S856      1.0  0.69583  0.98190  0.12730  1.0000
  W   W401      1.0  0.70706  0.98119  0.25461  1.0000
  S   S857      1.0  0.70394  0.97651  0.38191  1.0000
  S   S858      1.0  0.70394  0.97651  0.12730  1.0000
  W   W402      1.0  0.71518  0.97580  0.25461  1.0000
  S   S859      1.0  0.71206  0.97111  0.38191  1.0000
  S   S860      1.0  0.71206  0.97111  0.12730  1.0000
  W   W403      1.0  0.72330  0.97040  0.25461  1.0000
  S   S861      1.0  0.72018  0.96571  0.38191  1.0000
  S   S862      1.0  0.72018  0.96571  0.12730  1.0000
  W   W404      1.0  0.73142  0.96500  0.25461  1.0000
  S   S863      1.0  0.72830  0.96031  0.38191  1.0000
  S   S864      1.0  0.72830  0.96031  0.12730  1.0000
  W   W405      1.0  0.73954  0.95960  0.25461  1.0000
  S   S865      1.0  0.73642  0.95492  0.38191  1.0000
  S   S866      1.0  0.73642  0.95492  0.12730  1.0000
  W   W406      1.0  0.74766  0.95421  0.25461  1.0000
  S   S867      1.0  0.74454  0.94952  0.38191  1.0000
  S   S868      1.0  0.74454  0.94952  0.12730  1.0000
  W   W407      1.0  0.75578  0.94881  0.25461  1.0000
  S   S869      1.0  0.75266  0.94412  0.38191  1.0000
  S   S870      1.0  0.75266  0.94412  0.12730  1.0000
  W   W408      1.0  0.76390  0.94341  0.25461  1.0000
  S   S871      1.0  0.76078  0.93872  0.38191  1.0000
  S   S872      1.0  0.76078  0.93872  0.12730  1.0000
  W   W409      1.0  0.77201  0.93801  0.25461  1.0000
  S   S873      1.0  0.76890  0.93333  0.38191  1.0000
  S   S874      1.0  0.76890  0.93333  0.12730  1.0000
  W   W410      1.0  0.78013  0.93262  0.25461  1.0000
  S   S875      1.0  0.77702  0.92793  0.38191  1.0000
  S   S876      1.0  0.77702  0.92793  0.12730  1.0000
  W   W411      1.0  0.78825  0.92722  0.25461  1.0000
  S   S877      1.0  0.78514  0.92253  0.38191  1.0000
  S   S878      1.0  0.78514  0.92253  0.12730  1.0000
  W   W412      1.0  0.79637  0.92182  0.25461  1.0000
  S   S879      1.0  0.79326  0.91714  0.38191  1.0000
  S   S880      1.0  0.79326  0.91714  0.12730  1.0000
  W   W413      1.0  0.80449  0.91643  0.25461  1.0000
  S   S881      1.0  0.80138  0.91174  0.38191  1.0000
  S   S882      1.0  0.80138  0.91174  0.12730  1.0000
  W   W414      1.0  0.81261  0.91103  0.25461  1.0000
  S   S883      1.0  0.80950  0.90634  0.38191  1.0000
  S   S884      1.0  0.80950  0.90634  0.12730  1.0000
  W   W415      1.0  0.82073  0.90563  0.25461  1.0000
  S   S885      1.0  0.81761  0.90094  0.38191  1.0000
  S   S886      1.0  0.81761  0.90094  0.12730  1.0000
  W   W416      1.0  0.82885  0.90023  0.25461  1.0000
  S   S887      1.0  0.82573  0.89555  0.38191  1.0000
  S   S888      1.0  0.82573  0.89555  0.12730  1.0000
  W   W417      1.0  0.83697  0.89484  0.25461  1.0000
  S   S889      1.0  0.83385  0.89015  0.38191  1.0000
  S   S890      1.0  0.83385  0.89015  0.12730  1.0000
  W   W418      1.0  0.84509  0.88944  0.25461  1.0000
  S   S891      1.0  0.84197  0.88475  0.38191  1.0000
  S   S892      1.0  0.84197  0.88475  0.12730  1.0000
  W   W419      1.0  0.85321  0.88404  0.25461  1.0000
  S   S893      1.0  0.85009  0.87935  0.38191  1.0000
  S   S894      1.0  0.85009  0.87935  0.12730  1.0000
  W   W420      1.0  0.86133  0.87865  0.25461  1.0000
  S   S895      1.0  0.85821  0.87396  0.38191  1.0000
  S   S896      1.0  0.85821  0.87396  0.12730  1.0000
  W   W421      1.0  0.86945  0.87325  0.25461  1.0000
  S   S897      1.0  0.86633  0.86856  0.38191  1.0000
  S   S898      1.0  0.86633  0.86856  0.12730  1.0000
  W   W422      1.0  0.87757  0.86785  0.25461  1.0000
  S   S899      1.0  0.87445  0.86316  0.38191  1.0000
  S   S900      1.0  0.87445  0.86316  0.12730  1.0000
  W   W423      1.0  0.88569  0.86245  0.25461  1.0000
  S   S901      1.0  0.88257  0.85777  0.38191  1.0000
  S   S902      1.0  0.88257  0.85777  0.12730  1.0000
  W   W424      1.0  0.89380  0.85706  0.25461  1.0000
  S   S903      1.0  0.89069  0.85237  0.38191  1.0000
  S   S904      1.0  0.89069  0.85237  0.12730  1.0000
  W   W425      1.0  0.90192  0.85166  0.25461  1.0000
  S   S905      1.0  0.89881  0.84697  0.38191  1.0000
  S   S906      1.0  0.89881  0.84697  0.12730  1.0000
  W   W426      1.0  0.91004  0.84626  0.25461  1.0000
  S   S907      1.0  0.90693  0.84157  0.38191  1.0000
  S   S908      1.0  0.90693  0.84157  0.12730  1.0000
  W   W427      1.0  0.91816  0.84086  0.25461  1.0000
  S   S909      1.0  0.91505  0.83618  0.38191  1.0000
  S   S910      1.0  0.91505  0.83618  0.12730  1.0000
  W   W428      1.0  0.92628  0.83547  0.25461  1.0000
  S   S911      1.0  0.92317  0.83078  0.38191  1.0000
  S   S912      1.0  0.92317  0.83078  0.12730  1.0000
  W   W429      1.0  0.93440  0.83007  0.25461  1.0000
  S   S913      1.0  0.93128  0.82538  0.38191  1.0000
  S   S914      1.0  0.93128  0.82538  0.12730  1.0000
  W   W430      1.0  0.94252  0.82467  0.25461  1.0000
  S   S915      1.0  0.93940  0.81998  0.38191  1.0000
  S   S916      1.0  0.93940  0.81998  0.12730  1.0000
  W   W431      1.0  0.95064  0.81928  0.25461  1.0000
  S   S917      1.0  0.94752  0.81459  0.38191  1.0000
  S   S918      1.0  0.94752  0.81459  0.12730  1.0000
  W   W432      1.0  0.95876  0.81388  0.25461  1.0000
  S   S919      1.0  0.95564  0.80919  0.38191  1.0000
  S   S920      1.0  0.95564  0.80919  0.12730  1.0000
  W   W433      1.0  0.96688  0.80848  0.25461  1.0000
  S   S921      1.0  0.96376  0.80379  0.38191  1.0000
  S   S922      1.0  0.96376  0.80379  0.12730  1.0000
  W   W434      1.0  0.97500  0.80308  0.25461  1.0000
  S   S923      1.0  0.97188  0.79840  0.38191  1.0000
  S   S924      1.0  0.97188  0.79840  0.12730  1.0000
  W   W435      1.0  0.98312  0.79769  0.25461  1.0000
  S   S925      1.0  0.98000  0.79300  0.38191  1.0000
  S   S926      1.0  0.98000  0.79300  0.12730  1.0000
  W   W436      1.0  0.99124  0.79229  0.25461  1.0000
  S   S927      1.0  0.98812  0.78760  0.38191  1.0000
  S   S928      1.0  0.98812  0.78760  0.12730  1.0000
  W   W437      1.0  0.99936  0.78689  0.25461  1.0000
  S   S929      1.0  0.99624  0.78220  0.38191  1.0000
  S   S930      1.0  0.99624  0.78220  0.12730  1.0000
  S   S931      1.0  0.65461  0.99916  0.38191  1.0000
  S   S932      1.0  0.65461  0.99916  0.12730  1.0000
  W   W438      1.0  0.66585  0.99845  0.25461  1.0000
  S   S933      1.0  0.66273  0.99376  0.38191  1.0000
  S   S934      1.0  0.66273  0.99376  0.12730  1.0000
  W   W439      1.0  0.67397  0.99305  0.25461  1.0000
  S   S935      1.0  0.67085  0.98836  0.38191  1.0000
  S   S936      1.0  0.67085  0.98836  0.12730  1.0000
  W   W440      1.0  0.68209  0.98765  0.25461  1.0000
  S   S937      1.0  0.67897  0.98297  0.38191  1.0000
  S   S938      1.0  0.67897  0.98297  0.12730  1.0000
  W   W441      1.0  0.69021  0.98226  0.25461  1.0000
  S   S939      1.0  0.68709  0.97757  0.38191  1.0000
  S   S940      1.0  0.68709  0.97757  0.12730  1.0000
  W   W442      1.0  0.69833  0.97686  0.25461  1.0000
  S   S941      1.0  0.69521  0.97217  0.38191  1.0000
  S   S942      1.0  0.69521  0.97217  0.12730  1.0000
  W   W443      1.0  0.70645  0.97146  0.25461  1.0000
  S   S943      1.0  0.70333  0.96677  0.38191  1.0000
  S   S944      1.0  0.70333  0.96677  0.12730  1.0000
  W   W444      1.0  0.71457  0.96607  0.25461  1.0000
  S   S945      1.0  0.71145  0.96138  0.38191  1.0000
  S   S946      1.0  0.71145  0.96138  0.12730  1.0000
  W   W445      1.0  0.72268  0.96067  0.25461  1.0000
  S   S947      1.0  0.71957  0.95598  0.38191  1.0000
  S   S948      1.0  0.71957  0.95598  0.12730  1.0000
  W   W446      1.0  0.73080  0.95527  0.25461  1.0000
  S   S949      1.0  0.72769  0.95058  0.38191  1.0000
  S   S950      1.0  0.72769  0.95058  0.12730  1.0000
  W   W447      1.0  0.73892  0.94987  0.25461  1.0000
  S   S951      1.0  0.73581  0.94519  0.38191  1.0000
  S   S952      1.0  0.73581  0.94519  0.12730  1.0000
  W   W448      1.0  0.74704  0.94448  0.25461  1.0000
  S   S953      1.0  0.74393  0.93979  0.38191  1.0000
  S   S954      1.0  0.74393  0.93979  0.12730  1.0000
  W   W449      1.0  0.75516  0.93908  0.25461  1.0000
  S   S955      1.0  0.75205  0.93439  0.38191  1.0000
  S   S956      1.0  0.75205  0.93439  0.12730  1.0000
  W   W450      1.0  0.76328  0.93368  0.25461  1.0000
  S   S957      1.0  0.76016  0.92899  0.38191  1.0000
  S   S958      1.0  0.76016  0.92899  0.12730  1.0000
  W   W451      1.0  0.77140  0.92828  0.25461  1.0000
  S   S959      1.0  0.76828  0.92360  0.38191  1.0000
  S   S960      1.0  0.76828  0.92360  0.12730  1.0000
  W   W452      1.0  0.77952  0.92289  0.25461  1.0000
  S   S961      1.0  0.77640  0.91820  0.38191  1.0000
  S   S962      1.0  0.77640  0.91820  0.12730  1.0000
  W   W453      1.0  0.78764  0.91749  0.25461  1.0000
  S   S963      1.0  0.78452  0.91280  0.38191  1.0000
  S   S964      1.0  0.78452  0.91280  0.12730  1.0000
  W   W454      1.0  0.79576  0.91209  0.25461  1.0000
  S   S965      1.0  0.79264  0.90741  0.38191  1.0000
  S   S966      1.0  0.79264  0.90741  0.12730  1.0000
  W   W455      1.0  0.80388  0.90670  0.25461  1.0000
  S   S967      1.0  0.80076  0.90201  0.38191  1.0000
  S   S968      1.0  0.80076  0.90201  0.12730  1.0000
  W   W456      1.0  0.81200  0.90130  0.25461  1.0000
  S   S969      1.0  0.80888  0.89661  0.38191  1.0000
  S   S970      1.0  0.80888  0.89661  0.12730  1.0000
  W   W457      1.0  0.82012  0.89590  0.25461  1.0000
  S   S971      1.0  0.81700  0.89121  0.38191  1.0000
  S   S972      1.0  0.81700  0.89121  0.12730  1.0000
  W   W458      1.0  0.82824  0.89050  0.25461  1.0000
  S   S973      1.0  0.82512  0.88582  0.38191  1.0000
  S   S974      1.0  0.82512  0.88582  0.12730  1.0000
  W   W459      1.0  0.83635  0.88511  0.25461  1.0000
  S   S975      1.0  0.83324  0.88042  0.38191  1.0000
  S   S976      1.0  0.83324  0.88042  0.12730  1.0000
  W   W460      1.0  0.84447  0.87971  0.25461  1.0000
  S   S977      1.0  0.84136  0.87502  0.38191  1.0000
  S   S978      1.0  0.84136  0.87502  0.12730  1.0000
  W   W461      1.0  0.85259  0.87431  0.25461  1.0000
  S   S979      1.0  0.84948  0.86962  0.38191  1.0000
  S   S980      1.0  0.84948  0.86962  0.12730  1.0000
  W   W462      1.0  0.86071  0.86891  0.25461  1.0000
  S   S981      1.0  0.85760  0.86423  0.38191  1.0000
  S   S982      1.0  0.85760  0.86423  0.12730  1.0000
  W   W463      1.0  0.86883  0.86352  0.25461  1.0000
  S   S983      1.0  0.86572  0.85883  0.38191  1.0000
  S   S984      1.0  0.86572  0.85883  0.12730  1.0000
  W   W464      1.0  0.87695  0.85812  0.25461  1.0000
  S   S985      1.0  0.87384  0.85343  0.38191  1.0000
  S   S986      1.0  0.87384  0.85343  0.12730  1.0000
  W   W465      1.0  0.88507  0.85272  0.25461  1.0000
  S   S987      1.0  0.88195  0.84804  0.38191  1.0000
  S   S988      1.0  0.88195  0.84804  0.12730  1.0000
  W   W466      1.0  0.89319  0.84733  0.25461  1.0000
  S   S989      1.0  0.89007  0.84264  0.38191  1.0000
  S   S990      1.0  0.89007  0.84264  0.12730  1.0000
  W   W467      1.0  0.90131  0.84193  0.25461  1.0000
  S   S991      1.0  0.89819  0.83724  0.38191  1.0000
  S   S992      1.0  0.89819  0.83724  0.12730  1.0000
  W   W468      1.0  0.90943  0.83653  0.25461  1.0000
  S   S993      1.0  0.90631  0.83184  0.38191  1.0000
  S   S994      1.0  0.90631  0.83184  0.12730  1.0000
  W   W469      1.0  0.91755  0.83113  0.25461  1.0000
  S   S995      1.0  0.91443  0.82645  0.38191  1.0000
  S   S996      1.0  0.91443  0.82645  0.12730  1.0000
  W   W470      1.0  0.92567  0.82574  0.25461  1.0000
  S   S997      1.0  0.92255  0.82105  0.38191  1.0000
  S   S998      1.0  0.92255  0.82105  0.12730  1.0000
  W   W471      1.0  0.93379  0.82034  0.25461  1.0000
  S   S999      1.0  0.93067  0.81565  0.38191  1.0000
  S   S1000     1.0  0.93067  0.81565  0.12730  1.0000
  W   W472      1.0  0.94191  0.81494  0.25461  1.0000
  S   S1001     1.0  0.93879  0.81025  0.38191  1.0000
  S   S1002     1.0  0.93879  0.81025  0.12730  1.0000
  W   W473      1.0  0.95002  0.80955  0.25461  1.0000
  S   S1003     1.0  0.94691  0.80486  0.38191  1.0000
  S   S1004     1.0  0.94691  0.80486  0.12730  1.0000
  W   W474      1.0  0.95814  0.80415  0.25461  1.0000
  S   S1005     1.0  0.95503  0.79946  0.38191  1.0000
  S   S1006     1.0  0.95503  0.79946  0.12730  1.0000
  W   W475      1.0  0.96626  0.79875  0.25461  1.0000
  S   S1007     1.0  0.96315  0.79406  0.38191  1.0000
  S   S1008     1.0  0.96315  0.79406  0.12730  1.0000
  W   W476      1.0  0.97438  0.79335  0.25461  1.0000
  S   S1009     1.0  0.97127  0.78867  0.38191  1.0000
  S   S1010     1.0  0.97127  0.78867  0.12730  1.0000
  W   W477      1.0  0.98250  0.78796  0.25461  1.0000
  S   S1011     1.0  0.97939  0.78327  0.38191  1.0000
  S   S1012     1.0  0.97939  0.78327  0.12730  1.0000
  W   W478      1.0  0.99062  0.78256  0.25461  1.0000
  S   S1013     1.0  0.98751  0.77787  0.38191  1.0000
  S   S1014     1.0  0.98751  0.77787  0.12730  1.0000
  W   W479      1.0  0.99874  0.77716  0.25461  1.0000
  S   S1015     1.0  0.99562  0.77247  0.38191  1.0000
  S   S1016     1.0  0.99562  0.77247  0.12730  1.0000
  W   W480      1.0  0.64900  0.99951  0.25461  1.0000
  S   S1017     1.0  0.64588  0.99483  0.38191  1.0000
  S   S1018     1.0  0.64588  0.99483  0.12730  1.0000
  W   W481      1.0  0.65712  0.99412  0.25461  1.0000
  S   S1019     1.0  0.65400  0.98943  0.38191  1.0000
  S   S1020     1.0  0.65400  0.98943  0.12730  1.0000
  W   W482      1.0  0.66524  0.98872  0.25461  1.0000
  S   S1021     1.0  0.66212  0.98403  0.38191  1.0000
  S   S1022     1.0  0.66212  0.98403  0.12730  1.0000
  W   W483      1.0  0.67335  0.98332  0.25461  1.0000
  S   S1023     1.0  0.67024  0.97863  0.38191  1.0000
  S   S1024     1.0  0.67024  0.97863  0.12730  1.0000
  W   W484      1.0  0.68147  0.97792  0.25461  1.0000
  S   S1025     1.0  0.67836  0.97324  0.38191  1.0000
  S   S1026     1.0  0.67836  0.97324  0.12730  1.0000
  W   W485      1.0  0.68959  0.97253  0.25461  1.0000
  S   S1027     1.0  0.68648  0.96784  0.38191  1.0000
  S   S1028     1.0  0.68648  0.96784  0.12730  1.0000
  W   W486      1.0  0.69771  0.96713  0.25461  1.0000
  S   S1029     1.0  0.69460  0.96244  0.38191  1.0000
  S   S1030     1.0  0.69460  0.96244  0.12730  1.0000
  W   W487      1.0  0.70583  0.96173  0.25461  1.0000
  S   S1031     1.0  0.70272  0.95704  0.38191  1.0000
  S   S1032     1.0  0.70272  0.95704  0.12730  1.0000
  W   W488      1.0  0.71395  0.95634  0.25461  1.0000
  S   S1033     1.0  0.71083  0.95165  0.38191  1.0000
  S   S1034     1.0  0.71083  0.95165  0.12730  1.0000
  W   W489      1.0  0.72207  0.95094  0.25461  1.0000
  S   S1035     1.0  0.71895  0.94625  0.38191  1.0000
  S   S1036     1.0  0.71895  0.94625  0.12730  1.0000
  W   W490      1.0  0.73019  0.94554  0.25461  1.0000
  S   S1037     1.0  0.72707  0.94085  0.38191  1.0000
  S   S1038     1.0  0.72707  0.94085  0.12730  1.0000
  W   W491      1.0  0.73831  0.94014  0.25461  1.0000
  S   S1039     1.0  0.73519  0.93546  0.38191  1.0000
  S   S1040     1.0  0.73519  0.93546  0.12730  1.0000
  W   W492      1.0  0.74643  0.93475  0.25461  1.0000
  S   S1041     1.0  0.74331  0.93006  0.38191  1.0000
  S   S1042     1.0  0.74331  0.93006  0.12730  1.0000
  W   W493      1.0  0.75455  0.92935  0.25461  1.0000
  S   S1043     1.0  0.75143  0.92466  0.38191  1.0000
  S   S1044     1.0  0.75143  0.92466  0.12730  1.0000
  W   W494      1.0  0.76267  0.92395  0.25461  1.0000
  S   S1045     1.0  0.75955  0.91926  0.38191  1.0000
  S   S1046     1.0  0.75955  0.91926  0.12730  1.0000
  W   W495      1.0  0.77079  0.91855  0.25461  1.0000
  S   S1047     1.0  0.76767  0.91387  0.38191  1.0000
  S   S1048     1.0  0.76767  0.91387  0.12730  1.0000
  W   W496      1.0  0.77891  0.91316  0.25461  1.0000
  S   S1049     1.0  0.77579  0.90847  0.38191  1.0000
  S   S1050     1.0  0.77579  0.90847  0.12730  1.0000
  W   W497      1.0  0.78702  0.90776  0.25461  1.0000
  S   S1051     1.0  0.78391  0.90307  0.38191  1.0000
  S   S1052     1.0  0.78391  0.90307  0.12730  1.0000
  W   W498      1.0  0.79514  0.90236  0.25461  1.0000
  S   S1053     1.0  0.79203  0.89768  0.38191  1.0000
  S   S1054     1.0  0.79203  0.89768  0.12730  1.0000
  W   W499      1.0  0.80326  0.89697  0.25461  1.0000
  S   S1055     1.0  0.80015  0.89228  0.38191  1.0000
  S   S1056     1.0  0.80015  0.89228  0.12730  1.0000
  W   W500      1.0  0.81138  0.89157  0.25461  1.0000
  S   S1057     1.0  0.80827  0.88688  0.38191  1.0000
  S   S1058     1.0  0.80827  0.88688  0.12730  1.0000
  W   W501      1.0  0.81950  0.88617  0.25461  1.0000
  S   S1059     1.0  0.81639  0.88148  0.38191  1.0000
  S   S1060     1.0  0.81639  0.88148  0.12730  1.0000
  W   W502      1.0  0.82762  0.88077  0.25461  1.0000
  S   S1061     1.0  0.82450  0.87609  0.38191  1.0000
  S   S1062     1.0  0.82450  0.87609  0.12730  1.0000
  W   W503      1.0  0.83574  0.87538  0.25461  1.0000
  S   S1063     1.0  0.83262  0.87069  0.38191  1.0000
  S   S1064     1.0  0.83262  0.87069  0.12730  1.0000
  W   W504      1.0  0.84386  0.86998  0.25461  1.0000
  S   S1065     1.0  0.84074  0.86529  0.38191  1.0000
  S   S1066     1.0  0.84074  0.86529  0.12730  1.0000
  W   W505      1.0  0.85198  0.86458  0.25461  1.0000
  S   S1067     1.0  0.84886  0.85989  0.38191  1.0000
  S   S1068     1.0  0.84886  0.85989  0.12730  1.0000
  W   W506      1.0  0.86010  0.85918  0.25461  1.0000
  S   S1069     1.0  0.85698  0.85450  0.38191  1.0000
  S   S1070     1.0  0.85698  0.85450  0.12730  1.0000
  W   W507      1.0  0.86822  0.85379  0.25461  1.0000
  S   S1071     1.0  0.86510  0.84910  0.38191  1.0000
  S   S1072     1.0  0.86510  0.84910  0.12730  1.0000
  W   W508      1.0  0.87634  0.84839  0.25461  1.0000
  S   S1073     1.0  0.87322  0.84370  0.38191  1.0000
  S   S1074     1.0  0.87322  0.84370  0.12730  1.0000
  W   W509      1.0  0.88446  0.84299  0.25461  1.0000
  S   S1075     1.0  0.88134  0.83831  0.38191  1.0000
  S   S1076     1.0  0.88134  0.83831  0.12730  1.0000
  W   W510      1.0  0.89258  0.83760  0.25461  1.0000
  S   S1077     1.0  0.88946  0.83291  0.38191  1.0000
  S   S1078     1.0  0.88946  0.83291  0.12730  1.0000
  W   W511      1.0  0.90069  0.83220  0.25461  1.0000
  S   S1079     1.0  0.89758  0.82751  0.38191  1.0000
  S   S1080     1.0  0.89758  0.82751  0.12730  1.0000
  W   W512      1.0  0.90881  0.82680  0.25461  1.0000
  S   S1081     1.0  0.90570  0.82211  0.38191  1.0000
  S   S1082     1.0  0.90570  0.82211  0.12730  1.0000
  W   W513      1.0  0.91693  0.82140  0.25461  1.0000
  S   S1083     1.0  0.91382  0.81672  0.38191  1.0000
  S   S1084     1.0  0.91382  0.81672  0.12730  1.0000
  W   W514      1.0  0.92505  0.81601  0.25461  1.0000
  S   S1085     1.0  0.92194  0.81132  0.38191  1.0000
  S   S1086     1.0  0.92194  0.81132  0.12730  1.0000
  W   W515      1.0  0.93317  0.81061  0.25461  1.0000
  S   S1087     1.0  0.93006  0.80592  0.38191  1.0000
  S   S1088     1.0  0.93006  0.80592  0.12730  1.0000
  W   W516      1.0  0.94129  0.80521  0.25461  1.0000
  S   S1089     1.0  0.93818  0.80052  0.38191  1.0000
  S   S1090     1.0  0.93818  0.80052  0.12730  1.0000
  W   W517      1.0  0.94941  0.79982  0.25461  1.0000
  S   S1091     1.0  0.94629  0.79513  0.38191  1.0000
  S   S1092     1.0  0.94629  0.79513  0.12730  1.0000
  W   W518      1.0  0.95753  0.79442  0.25461  1.0000
  S   S1093     1.0  0.95441  0.78973  0.38191  1.0000
  S   S1094     1.0  0.95441  0.78973  0.12730  1.0000
  W   W519      1.0  0.96565  0.78902  0.25461  1.0000
  S   S1095     1.0  0.96253  0.78433  0.38191  1.0000
  S   S1096     1.0  0.96253  0.78433  0.12730  1.0000
  W   W520      1.0  0.97377  0.78362  0.25461  1.0000
  S   S1097     1.0  0.97065  0.77894  0.38191  1.0000
  S   S1098     1.0  0.97065  0.77894  0.12730  1.0000
  W   W521      1.0  0.98189  0.77823  0.25461  1.0000
  S   S1099     1.0  0.97877  0.77354  0.38191  1.0000
  S   S1100     1.0  0.97877  0.77354  0.12730  1.0000
  W   W522      1.0  0.99001  0.77283  0.25461  1.0000
  S   S1101     1.0  0.98689  0.76814  0.38191  1.0000
  S   S1102     1.0  0.98689  0.76814  0.12730  1.0000
  W   W523      1.0  0.99813  0.76743  0.25461  1.0000
  S   S1103     1.0  0.99501  0.76274  0.38191  1.0000
  S   S1104     1.0  0.99501  0.76274  0.12730  1.0000
  S   S1105     1.0  0.62903  0.99589  0.38191  1.0000
  S   S1106     1.0  0.62903  0.99589  0.12730  1.0000
  W   W524      1.0  0.64026  0.99518  0.25461  1.0000
  S   S1107     1.0  0.63715  0.99049  0.38191  1.0000
  S   S1108     1.0  0.63715  0.99049  0.12730  1.0000
  W   W525      1.0  0.64838  0.98978  0.25461  1.0000
  S   S1109     1.0  0.64527  0.98510  0.38191  1.0000
  S   S1110     1.0  0.64527  0.98510  0.12730  1.0000
  W   W526      1.0  0.65650  0.98439  0.25461  1.0000
  S   S1111     1.0  0.65339  0.97970  0.38191  1.0000
  S   S1112     1.0  0.65339  0.97970  0.12730  1.0000
  W   W527      1.0  0.66462  0.97899  0.25461  1.0000
  S   S1113     1.0  0.66150  0.97430  0.38191  1.0000
  S   S1114     1.0  0.66150  0.97430  0.12730  1.0000
  W   W528      1.0  0.67274  0.97359  0.25461  1.0000
  S   S1115     1.0  0.66962  0.96890  0.38191  1.0000
  S   S1116     1.0  0.66962  0.96890  0.12730  1.0000
  W   W529      1.0  0.68086  0.96819  0.25461  1.0000
  S   S1117     1.0  0.67774  0.96351  0.38191  1.0000
  S   S1118     1.0  0.67774  0.96351  0.12730  1.0000
  W   W530      1.0  0.68898  0.96280  0.25461  1.0000
  S   S1119     1.0  0.68586  0.95811  0.38191  1.0000
  S   S1120     1.0  0.68586  0.95811  0.12730  1.0000
  W   W531      1.0  0.69710  0.95740  0.25461  1.0000
  S   S1121     1.0  0.69398  0.95271  0.38191  1.0000
  S   S1122     1.0  0.69398  0.95271  0.12730  1.0000
  W   W532      1.0  0.70522  0.95200  0.25461  1.0000
  S   S1123     1.0  0.70210  0.94731  0.38191  1.0000
  S   S1124     1.0  0.70210  0.94731  0.12730  1.0000
  W   W533      1.0  0.71334  0.94661  0.25461  1.0000
  S   S1125     1.0  0.71022  0.94192  0.38191  1.0000
  S   S1126     1.0  0.71022  0.94192  0.12730  1.0000
  W   W534      1.0  0.72146  0.94121  0.25461  1.0000
  S   S1127     1.0  0.71834  0.93652  0.38191  1.0000
  S   S1128     1.0  0.71834  0.93652  0.12730  1.0000
  W   W535      1.0  0.72957  0.93581  0.25461  1.0000
  S   S1129     1.0  0.72646  0.93112  0.38191  1.0000
  S   S1130     1.0  0.72646  0.93112  0.12730  1.0000
  W   W536      1.0  0.73769  0.93041  0.25461  1.0000
  S   S1131     1.0  0.73458  0.92573  0.38191  1.0000
  S   S1132     1.0  0.73458  0.92573  0.12730  1.0000
  W   W537      1.0  0.74581  0.92502  0.25461  1.0000
  S   S1133     1.0  0.74270  0.92033  0.38191  1.0000
  S   S1134     1.0  0.74270  0.92033  0.12730  1.0000
  W   W538      1.0  0.75393  0.91962  0.25461  1.0000
  S   S1135     1.0  0.75082  0.91493  0.38191  1.0000
  S   S1136     1.0  0.75082  0.91493  0.12730  1.0000
  W   W539      1.0  0.76205  0.91422  0.25461  1.0000
  S   S1137     1.0  0.75894  0.90953  0.38191  1.0000
  S   S1138     1.0  0.75894  0.90953  0.12730  1.0000
  W   W540      1.0  0.77017  0.90882  0.25461  1.0000
  S   S1139     1.0  0.76706  0.90414  0.38191  1.0000
  S   S1140     1.0  0.76706  0.90414  0.12730  1.0000
  W   W541      1.0  0.77829  0.90343  0.25461  1.0000
  S   S1141     1.0  0.77517  0.89874  0.38191  1.0000
  S   S1142     1.0  0.77517  0.89874  0.12730  1.0000
  W   W542      1.0  0.78641  0.89803  0.25461  1.0000
  S   S1143     1.0  0.78329  0.89334  0.38191  1.0000
  S   S1144     1.0  0.78329  0.89334  0.12730  1.0000
  W   W543      1.0  0.79453  0.89263  0.25461  1.0000
  S   S1145     1.0  0.79141  0.88794  0.38191  1.0000
  S   S1146     1.0  0.79141  0.88794  0.12730  1.0000
  W   W544      1.0  0.80265  0.88724  0.25461  1.0000
  S   S1147     1.0  0.79953  0.88255  0.38191  1.0000
  S   S1148     1.0  0.79953  0.88255  0.12730  1.0000
  W   W545      1.0  0.81077  0.88184  0.25461  1.0000
  S   S1149     1.0  0.80765  0.87715  0.38191  1.0000
  S   S1150     1.0  0.80765  0.87715  0.12730  1.0000
  W   W546      1.0  0.81889  0.87644  0.25461  1.0000
  S   S1151     1.0  0.81577  0.87175  0.38191  1.0000
  S   S1152     1.0  0.81577  0.87175  0.12730  1.0000
  W   W547      1.0  0.82701  0.87104  0.25461  1.0000
  S   S1153     1.0  0.82389  0.86636  0.38191  1.0000
  S   S1154     1.0  0.82389  0.86636  0.12730  1.0000
  W   W548      1.0  0.83513  0.86565  0.25461  1.0000
  S   S1155     1.0  0.83201  0.86096  0.38191  1.0000
  S   S1156     1.0  0.83201  0.86096  0.12730  1.0000
  W   W549      1.0  0.84325  0.86025  0.25461  1.0000
  S   S1157     1.0  0.84013  0.85556  0.38191  1.0000
  S   S1158     1.0  0.84013  0.85556  0.12730  1.0000
  W   W550      1.0  0.85136  0.85485  0.25461  1.0000
  S   S1159     1.0  0.84825  0.85016  0.38191  1.0000
  S   S1160     1.0  0.84825  0.85016  0.12730  1.0000
  W   W551      1.0  0.85948  0.84945  0.25461  1.0000
  S   S1161     1.0  0.85637  0.84477  0.38191  1.0000
  S   S1162     1.0  0.85637  0.84477  0.12730  1.0000
  W   W552      1.0  0.86760  0.84406  0.25461  1.0000
  S   S1163     1.0  0.86449  0.83937  0.38191  1.0000
  S   S1164     1.0  0.86449  0.83937  0.12730  1.0000
  W   W553      1.0  0.87572  0.83866  0.25461  1.0000
  S   S1165     1.0  0.87261  0.83397  0.38191  1.0000
  S   S1166     1.0  0.87261  0.83397  0.12730  1.0000
  W   W554      1.0  0.88384  0.83326  0.25461  1.0000
  S   S1167     1.0  0.88073  0.82858  0.38191  1.0000
  S   S1168     1.0  0.88073  0.82858  0.12730  1.0000
  W   W555      1.0  0.89196  0.82787  0.25461  1.0000
  S   S1169     1.0  0.88884  0.82318  0.38191  1.0000
  S   S1170     1.0  0.88884  0.82318  0.12730  1.0000
  W   W556      1.0  0.90008  0.82247  0.25461  1.0000
  S   S1171     1.0  0.89696  0.81778  0.38191  1.0000
  S   S1172     1.0  0.89696  0.81778  0.12730  1.0000
  W   W557      1.0  0.90820  0.81707  0.25461  1.0000
  S   S1173     1.0  0.90508  0.81238  0.38191  1.0000
  S   S1174     1.0  0.90508  0.81238  0.12730  1.0000
  W   W558      1.0  0.91632  0.81167  0.25461  1.0000
  S   S1175     1.0  0.91320  0.80699  0.38191  1.0000
  S   S1176     1.0  0.91320  0.80699  0.12730  1.0000
  W   W559      1.0  0.92444  0.80628  0.25461  1.0000
  S   S1177     1.0  0.92132  0.80159  0.38191  1.0000
  S   S1178     1.0  0.92132  0.80159  0.12730  1.0000
  W   W560      1.0  0.93256  0.80088  0.25461  1.0000
  S   S1179     1.0  0.92944  0.79619  0.38191  1.0000
  S   S1180     1.0  0.92944  0.79619  0.12730  1.0000
  W   W561      1.0  0.94068  0.79548  0.25461  1.0000
  S   S1181     1.0  0.93756  0.79079  0.38191  1.0000
  S   S1182     1.0  0.93756  0.79079  0.12730  1.0000
  W   W562      1.0  0.94880  0.79009  0.25461  1.0000
  S   S1183     1.0  0.94568  0.78540  0.38191  1.0000
  S   S1184     1.0  0.94568  0.78540  0.12730  1.0000
  W   W563      1.0  0.95692  0.78469  0.25461  1.0000
  S   S1185     1.0  0.95380  0.78000  0.38191  1.0000
  S   S1186     1.0  0.95380  0.78000  0.12730  1.0000
  W   W564      1.0  0.96503  0.77929  0.25461  1.0000
  S   S1187     1.0  0.96192  0.77460  0.38191  1.0000
  S   S1188     1.0  0.96192  0.77460  0.12730  1.0000
  W   W565      1.0  0.97315  0.77389  0.25461  1.0000
  S   S1189     1.0  0.97004  0.76921  0.38191  1.0000
  S   S1190     1.0  0.97004  0.76921  0.12730  1.0000
  W   W566      1.0  0.98127  0.76850  0.25461  1.0000
  S   S1191     1.0  0.97816  0.76381  0.38191  1.0000
  S   S1192     1.0  0.97816  0.76381  0.12730  1.0000
  W   W567      1.0  0.98939  0.76310  0.25461  1.0000
  S   S1193     1.0  0.98628  0.75841  0.38191  1.0000
  S   S1194     1.0  0.98628  0.75841  0.12730  1.0000
  W   W568      1.0  0.99751  0.75770  0.25461  1.0000
  S   S1195     1.0  0.99440  0.75301  0.38191  1.0000
  S   S1196     1.0  0.99440  0.75301  0.12730  1.0000
  S   S1197     1.0  0.61217  0.99695  0.38191  1.0000
  S   S1198     1.0  0.61217  0.99695  0.12730  1.0000
  W   W569      1.0  0.62341  0.99624  0.25461  1.0000
  S   S1199     1.0  0.62029  0.99156  0.38191  1.0000
  S   S1200     1.0  0.62029  0.99156  0.12730  1.0000
  W   W570      1.0  0.63153  0.99085  0.25461  1.0000
  S   S1201     1.0  0.62841  0.98616  0.38191  1.0000
  S   S1202     1.0  0.62841  0.98616  0.12730  1.0000
  W   W571      1.0  0.63965  0.98545  0.25461  1.0000
  S   S1203     1.0  0.63653  0.98076  0.38191  1.0000
  S   S1204     1.0  0.63653  0.98076  0.12730  1.0000
  W   W572      1.0  0.64777  0.98005  0.25461  1.0000
  S   S1205     1.0  0.64465  0.97537  0.38191  1.0000
  S   S1206     1.0  0.64465  0.97537  0.12730  1.0000
  W   W573      1.0  0.65589  0.97466  0.25461  1.0000
  S   S1207     1.0  0.65277  0.96997  0.38191  1.0000
  S   S1208     1.0  0.65277  0.96997  0.12730  1.0000
  W   W574      1.0  0.66401  0.96926  0.25461  1.0000
  S   S1209     1.0  0.66089  0.96457  0.38191  1.0000
  S   S1210     1.0  0.66089  0.96457  0.12730  1.0000
  W   W575      1.0  0.67213  0.96386  0.25461  1.0000
  S   S1211     1.0  0.66901  0.95917  0.38191  1.0000
  S   S1212     1.0  0.66901  0.95917  0.12730  1.0000
  W   W576      1.0  0.68024  0.95846  0.25461  1.0000
  S   S1213     1.0  0.67713  0.95378  0.38191  1.0000
  S   S1214     1.0  0.67713  0.95378  0.12730  1.0000
  W   W577      1.0  0.68836  0.95307  0.25461  1.0000
  S   S1215     1.0  0.68525  0.94838  0.38191  1.0000
  S   S1216     1.0  0.68525  0.94838  0.12730  1.0000
  W   W578      1.0  0.69648  0.94767  0.25461  1.0000
  S   S1217     1.0  0.69337  0.94298  0.38191  1.0000
  S   S1218     1.0  0.69337  0.94298  0.12730  1.0000
  W   W579      1.0  0.70460  0.94227  0.25461  1.0000
  S   S1219     1.0  0.70149  0.93758  0.38191  1.0000
  S   S1220     1.0  0.70149  0.93758  0.12730  1.0000
  W   W580      1.0  0.71272  0.93687  0.25461  1.0000
  S   S1221     1.0  0.70961  0.93219  0.38191  1.0000
  S   S1222     1.0  0.70961  0.93219  0.12730  1.0000
  W   W581      1.0  0.72084  0.93148  0.25461  1.0000
  S   S1223     1.0  0.71773  0.92679  0.38191  1.0000
  S   S1224     1.0  0.71773  0.92679  0.12730  1.0000
  W   W582      1.0  0.72896  0.92608  0.25461  1.0000
  S   S1225     1.0  0.72584  0.92139  0.38191  1.0000
  S   S1226     1.0  0.72584  0.92139  0.12730  1.0000
  W   W583      1.0  0.73708  0.92068  0.25461  1.0000
  S   S1227     1.0  0.73396  0.91600  0.38191  1.0000
  S   S1228     1.0  0.73396  0.91600  0.12730  1.0000
  W   W584      1.0  0.74520  0.91529  0.25461  1.0000
  S   S1229     1.0  0.74208  0.91060  0.38191  1.0000
  S   S1230     1.0  0.74208  0.91060  0.12730  1.0000
  W   W585      1.0  0.75332  0.90989  0.25461  1.0000
  S   S1231     1.0  0.75020  0.90520  0.38191  1.0000
  S   S1232     1.0  0.75020  0.90520  0.12730  1.0000
  W   W586      1.0  0.76144  0.90449  0.25461  1.0000
  S   S1233     1.0  0.75832  0.89980  0.38191  1.0000
  S   S1234     1.0  0.75832  0.89980  0.12730  1.0000
  W   W587      1.0  0.76956  0.89909  0.25461  1.0000
  S   S1235     1.0  0.76644  0.89441  0.38191  1.0000
  S   S1236     1.0  0.76644  0.89441  0.12730  1.0000
  W   W588      1.0  0.77768  0.89370  0.25461  1.0000
  S   S1237     1.0  0.77456  0.88901  0.38191  1.0000
  S   S1238     1.0  0.77456  0.88901  0.12730  1.0000
  W   W589      1.0  0.78580  0.88830  0.25461  1.0000
  S   S1239     1.0  0.78268  0.88361  0.38191  1.0000
  S   S1240     1.0  0.78268  0.88361  0.12730  1.0000
  W   W590      1.0  0.79391  0.88290  0.25461  1.0000
  S   S1241     1.0  0.79080  0.87821  0.38191  1.0000
  S   S1242     1.0  0.79080  0.87821  0.12730  1.0000
  W   W591      1.0  0.80203  0.87751  0.25461  1.0000
  S   S1243     1.0  0.79892  0.87282  0.38191  1.0000
  S   S1244     1.0  0.79892  0.87282  0.12730  1.0000
  W   W592      1.0  0.81015  0.87211  0.25461  1.0000
  S   S1245     1.0  0.80704  0.86742  0.38191  1.0000
  S   S1246     1.0  0.80704  0.86742  0.12730  1.0000
  W   W593      1.0  0.81827  0.86671  0.25461  1.0000
  S   S1247     1.0  0.81516  0.86202  0.38191  1.0000
  S   S1248     1.0  0.81516  0.86202  0.12730  1.0000
  W   W594      1.0  0.82639  0.86131  0.25461  1.0000
  S   S1249     1.0  0.82328  0.85663  0.38191  1.0000
  S   S1250     1.0  0.82328  0.85663  0.12730  1.0000
  W   W595      1.0  0.83451  0.85592  0.25461  1.0000
  S   S1251     1.0  0.83140  0.85123  0.38191  1.0000
  S   S1252     1.0  0.83140  0.85123  0.12730  1.0000
  W   W596      1.0  0.84263  0.85052  0.25461  1.0000
  S   S1253     1.0  0.83951  0.84583  0.38191  1.0000
  S   S1254     1.0  0.83951  0.84583  0.12730  1.0000
  W   W597      1.0  0.85075  0.84512  0.25461  1.0000
  S   S1255     1.0  0.84763  0.84043  0.38191  1.0000
  S   S1256     1.0  0.84763  0.84043  0.12730  1.0000
  W   W598      1.0  0.85887  0.83972  0.25461  1.0000
  S   S1257     1.0  0.85575  0.83504  0.38191  1.0000
  S   S1258     1.0  0.85575  0.83504  0.12730  1.0000
  W   W599      1.0  0.86699  0.83433  0.25461  1.0000
  S   S1259     1.0  0.86387  0.82964  0.38191  1.0000
  S   S1260     1.0  0.86387  0.82964  0.12730  1.0000
  W   W600      1.0  0.87511  0.82893  0.25461  1.0000
  S   S1261     1.0  0.87199  0.82424  0.38191  1.0000
  S   S1262     1.0  0.87199  0.82424  0.12730  1.0000
  W   W601      1.0  0.88323  0.82353  0.25461  1.0000
  S   S1263     1.0  0.88011  0.81885  0.38191  1.0000
  S   S1264     1.0  0.88011  0.81885  0.12730  1.0000
  W   W602      1.0  0.89135  0.81814  0.25461  1.0000
  S   S1265     1.0  0.88823  0.81345  0.38191  1.0000
  S   S1266     1.0  0.88823  0.81345  0.12730  1.0000
  W   W603      1.0  0.89947  0.81274  0.25461  1.0000
  S   S1267     1.0  0.89635  0.80805  0.38191  1.0000
  S   S1268     1.0  0.89635  0.80805  0.12730  1.0000
  W   W604      1.0  0.90758  0.80734  0.25461  1.0000
  S   S1269     1.0  0.90447  0.80265  0.38191  1.0000
  S   S1270     1.0  0.90447  0.80265  0.12730  1.0000
  W   W605      1.0  0.91570  0.80194  0.25461  1.0000
  S   S1271     1.0  0.91259  0.79726  0.38191  1.0000
  S   S1272     1.0  0.91259  0.79726  0.12730  1.0000
  W   W606      1.0  0.92382  0.79655  0.25461  1.0000
  S   S1273     1.0  0.92071  0.79186  0.38191  1.0000
  S   S1274     1.0  0.92071  0.79186  0.12730  1.0000
  W   W607      1.0  0.93194  0.79115  0.25461  1.0000
  S   S1275     1.0  0.92883  0.78646  0.38191  1.0000
  S   S1276     1.0  0.92883  0.78646  0.12730  1.0000
  W   W608      1.0  0.94006  0.78575  0.25461  1.0000
  S   S1277     1.0  0.93695  0.78106  0.38191  1.0000
  S   S1278     1.0  0.93695  0.78106  0.12730  1.0000
  W   W609      1.0  0.94818  0.78035  0.25461  1.0000
  S   S1279     1.0  0.94507  0.77567  0.38191  1.0000
  S   S1280     1.0  0.94507  0.77567  0.12730  1.0000
  W   W610      1.0  0.95630  0.77496  0.25461  1.0000
  S   S1281     1.0  0.95318  0.77027  0.38191  1.0000
  S   S1282     1.0  0.95318  0.77027  0.12730  1.0000
  W   W611      1.0  0.96442  0.76956  0.25461  1.0000
  S   S1283     1.0  0.96130  0.76487  0.38191  1.0000
  S   S1284     1.0  0.96130  0.76487  0.12730  1.0000
  W   W612      1.0  0.97254  0.76416  0.25461  1.0000
  S   S1285     1.0  0.96942  0.75948  0.38191  1.0000
  S   S1286     1.0  0.96942  0.75948  0.12730  1.0000
  W   W613      1.0  0.98066  0.75877  0.25461  1.0000
  S   S1287     1.0  0.97754  0.75408  0.38191  1.0000
  S   S1288     1.0  0.97754  0.75408  0.12730  1.0000
  W   W614      1.0  0.98878  0.75337  0.25461  1.0000
  S   S1289     1.0  0.98566  0.74868  0.38191  1.0000
  S   S1290     1.0  0.98566  0.74868  0.12730  1.0000
  W   W615      1.0  0.99690  0.74797  0.25461  1.0000
  S   S1291     1.0  0.99378  0.74328  0.38191  1.0000
  S   S1292     1.0  0.99378  0.74328  0.12730  1.0000
  S   S1293     1.0  0.59532  0.99802  0.38191  1.0000
  S   S1294     1.0  0.59532  0.99802  0.12730  1.0000
  W   W616      1.0  0.60656  0.99731  0.25461  1.0000
  S   S1295     1.0  0.60344  0.99262  0.38191  1.0000
  S   S1296     1.0  0.60344  0.99262  0.12730  1.0000
  W   W617      1.0  0.61468  0.99191  0.25461  1.0000
  S   S1297     1.0  0.61156  0.98722  0.38191  1.0000
  S   S1298     1.0  0.61156  0.98722  0.12730  1.0000
  W   W618      1.0  0.62280  0.98651  0.25461  1.0000
  S   S1299     1.0  0.61968  0.98183  0.38191  1.0000
  S   S1300     1.0  0.61968  0.98183  0.12730  1.0000
  W   W619      1.0  0.63091  0.98112  0.25461  1.0000
  S   S1301     1.0  0.62780  0.97643  0.38191  1.0000
  S   S1302     1.0  0.62780  0.97643  0.12730  1.0000
  W   W620      1.0  0.63903  0.97572  0.25461  1.0000
  S   S1303     1.0  0.63592  0.97103  0.38191  1.0000
  S   S1304     1.0  0.63592  0.97103  0.12730  1.0000
  W   W621      1.0  0.64715  0.97032  0.25461  1.0000
  S   S1305     1.0  0.64404  0.96564  0.38191  1.0000
  S   S1306     1.0  0.64404  0.96564  0.12730  1.0000
  W   W622      1.0  0.65527  0.96493  0.25461  1.0000
  S   S1307     1.0  0.65216  0.96024  0.38191  1.0000
  S   S1308     1.0  0.65216  0.96024  0.12730  1.0000
  W   W623      1.0  0.66339  0.95953  0.25461  1.0000
  S   S1309     1.0  0.66028  0.95484  0.38191  1.0000
  S   S1310     1.0  0.66028  0.95484  0.12730  1.0000
  W   W624      1.0  0.67151  0.95413  0.25461  1.0000
  S   S1311     1.0  0.66839  0.94944  0.38191  1.0000
  S   S1312     1.0  0.66839  0.94944  0.12730  1.0000
  W   W625      1.0  0.67963  0.94873  0.25461  1.0000
  S   S1313     1.0  0.67651  0.94405  0.38191  1.0000
  S   S1314     1.0  0.67651  0.94405  0.12730  1.0000
  W   W626      1.0  0.68775  0.94334  0.25461  1.0000
  S   S1315     1.0  0.68463  0.93865  0.38191  1.0000
  S   S1316     1.0  0.68463  0.93865  0.12730  1.0000
  W   W627      1.0  0.69587  0.93794  0.25461  1.0000
  S   S1317     1.0  0.69275  0.93325  0.38191  1.0000
  S   S1318     1.0  0.69275  0.93325  0.12730  1.0000
  W   W628      1.0  0.70399  0.93254  0.25461  1.0000
  S   S1319     1.0  0.70087  0.92785  0.38191  1.0000
  S   S1320     1.0  0.70087  0.92785  0.12730  1.0000
  W   W629      1.0  0.71211  0.92714  0.25461  1.0000
  S   S1321     1.0  0.70899  0.92246  0.38191  1.0000
  S   S1322     1.0  0.70899  0.92246  0.12730  1.0000
  W   W630      1.0  0.72023  0.92175  0.25461  1.0000
  S   S1323     1.0  0.71711  0.91706  0.38191  1.0000
  S   S1324     1.0  0.71711  0.91706  0.12730  1.0000
  W   W631      1.0  0.72835  0.91635  0.25461  1.0000
  S   S1325     1.0  0.72523  0.91166  0.38191  1.0000
  S   S1326     1.0  0.72523  0.91166  0.12730  1.0000
  W   W632      1.0  0.73647  0.91095  0.25461  1.0000
  S   S1327     1.0  0.73335  0.90627  0.38191  1.0000
  S   S1328     1.0  0.73335  0.90627  0.12730  1.0000
  W   W633      1.0  0.74458  0.90556  0.25461  1.0000
  S   S1329     1.0  0.74147  0.90087  0.38191  1.0000
  S   S1330     1.0  0.74147  0.90087  0.12730  1.0000
  W   W634      1.0  0.75270  0.90016  0.25461  1.0000
  S   S1331     1.0  0.74959  0.89547  0.38191  1.0000
  S   S1332     1.0  0.74959  0.89547  0.12730  1.0000
  W   W635      1.0  0.76082  0.89476  0.25461  1.0000
  S   S1333     1.0  0.75771  0.89007  0.38191  1.0000
  S   S1334     1.0  0.75771  0.89007  0.12730  1.0000
  W   W636      1.0  0.76894  0.88936  0.25461  1.0000
  S   S1335     1.0  0.76583  0.88468  0.38191  1.0000
  S   S1336     1.0  0.76583  0.88468  0.12730  1.0000
  W   W637      1.0  0.77706  0.88397  0.25461  1.0000
  S   S1337     1.0  0.77395  0.87928  0.38191  1.0000
  S   S1338     1.0  0.77395  0.87928  0.12730  1.0000
  W   W638      1.0  0.78518  0.87857  0.25461  1.0000
  S   S1339     1.0  0.78206  0.87388  0.38191  1.0000
  S   S1340     1.0  0.78206  0.87388  0.12730  1.0000
  W   W639      1.0  0.79330  0.87317  0.25461  1.0000
  S   S1341     1.0  0.79018  0.86848  0.38191  1.0000
  S   S1342     1.0  0.79018  0.86848  0.12730  1.0000
  W   W640      1.0  0.80142  0.86778  0.25461  1.0000
  S   S1343     1.0  0.79830  0.86309  0.38191  1.0000
  S   S1344     1.0  0.79830  0.86309  0.12730  1.0000
  W   W641      1.0  0.80954  0.86238  0.25461  1.0000
  S   S1345     1.0  0.80642  0.85769  0.38191  1.0000
  S   S1346     1.0  0.80642  0.85769  0.12730  1.0000
  W   W642      1.0  0.81766  0.85698  0.25461  1.0000
  S   S1347     1.0  0.81454  0.85229  0.38191  1.0000
  S   S1348     1.0  0.81454  0.85229  0.12730  1.0000
  W   W643      1.0  0.82578  0.85158  0.25461  1.0000
  S   S1349     1.0  0.82266  0.84690  0.38191  1.0000
  S   S1350     1.0  0.82266  0.84690  0.12730  1.0000
  W   W644      1.0  0.83390  0.84619  0.25461  1.0000
  S   S1351     1.0  0.83078  0.84150  0.38191  1.0000
  S   S1352     1.0  0.83078  0.84150  0.12730  1.0000
  W   W645      1.0  0.84202  0.84079  0.25461  1.0000
  S   S1353     1.0  0.83890  0.83610  0.38191  1.0000
  S   S1354     1.0  0.83890  0.83610  0.12730  1.0000
  W   W646      1.0  0.85014  0.83539  0.25461  1.0000
  S   S1355     1.0  0.84702  0.83070  0.38191  1.0000
  S   S1356     1.0  0.84702  0.83070  0.12730  1.0000
  W   W647      1.0  0.85825  0.82999  0.25461  1.0000
  S   S1357     1.0  0.85514  0.82531  0.38191  1.0000
  S   S1358     1.0  0.85514  0.82531  0.12730  1.0000
  W   W648      1.0  0.86637  0.82460  0.25461  1.0000
  S   S1359     1.0  0.86326  0.81991  0.38191  1.0000
  S   S1360     1.0  0.86326  0.81991  0.12730  1.0000
  W   W649      1.0  0.87449  0.81920  0.25461  1.0000
  S   S1361     1.0  0.87138  0.81451  0.38191  1.0000
  S   S1362     1.0  0.87138  0.81451  0.12730  1.0000
  W   W650      1.0  0.88261  0.81380  0.25461  1.0000
  S   S1363     1.0  0.87950  0.80912  0.38191  1.0000
  S   S1364     1.0  0.87950  0.80912  0.12730  1.0000
  W   W651      1.0  0.89073  0.80841  0.25461  1.0000
  S   S1365     1.0  0.88762  0.80372  0.38191  1.0000
  S   S1366     1.0  0.88762  0.80372  0.12730  1.0000
  W   W652      1.0  0.89885  0.80301  0.25461  1.0000
  S   S1367     1.0  0.89574  0.79832  0.38191  1.0000
  S   S1368     1.0  0.89574  0.79832  0.12730  1.0000
  W   W653      1.0  0.90697  0.79761  0.25461  1.0000
  S   S1369     1.0  0.90385  0.79292  0.38191  1.0000
  S   S1370     1.0  0.90385  0.79292  0.12730  1.0000
  W   W654      1.0  0.91509  0.79221  0.25461  1.0000
  S   S1371     1.0  0.91197  0.78753  0.38191  1.0000
  S   S1372     1.0  0.91197  0.78753  0.12730  1.0000
  W   W655      1.0  0.92321  0.78682  0.25461  1.0000
  S   S1373     1.0  0.92009  0.78213  0.38191  1.0000
  S   S1374     1.0  0.92009  0.78213  0.12730  1.0000
  W   W656      1.0  0.93133  0.78142  0.25461  1.0000
  S   S1375     1.0  0.92821  0.77673  0.38191  1.0000
  S   S1376     1.0  0.92821  0.77673  0.12730  1.0000
  W   W657      1.0  0.93945  0.77602  0.25461  1.0000
  S   S1377     1.0  0.93633  0.77133  0.38191  1.0000
  S   S1378     1.0  0.93633  0.77133  0.12730  1.0000
  W   W658      1.0  0.94757  0.77062  0.25461  1.0000
  S   S1379     1.0  0.94445  0.76594  0.38191  1.0000
  S   S1380     1.0  0.94445  0.76594  0.12730  1.0000
  W   W659      1.0  0.95569  0.76523  0.25461  1.0000
  S   S1381     1.0  0.95257  0.76054  0.38191  1.0000
  S   S1382     1.0  0.95257  0.76054  0.12730  1.0000
  W   W660      1.0  0.96381  0.75983  0.25461  1.0000
  S   S1383     1.0  0.96069  0.75514  0.38191  1.0000
  S   S1384     1.0  0.96069  0.75514  0.12730  1.0000
  W   W661      1.0  0.97192  0.75443  0.25461  1.0000
  S   S1385     1.0  0.96881  0.74975  0.38191  1.0000
  S   S1386     1.0  0.96881  0.74975  0.12730  1.0000
  W   W662      1.0  0.98004  0.74904  0.25461  1.0000
  S   S1387     1.0  0.97693  0.74435  0.38191  1.0000
  S   S1388     1.0  0.97693  0.74435  0.12730  1.0000
  W   W663      1.0  0.98816  0.74364  0.25461  1.0000
  S   S1389     1.0  0.98505  0.73895  0.38191  1.0000
  S   S1390     1.0  0.98505  0.73895  0.12730  1.0000
  W   W664      1.0  0.99628  0.73824  0.25461  1.0000
  S   S1391     1.0  0.99317  0.73355  0.38191  1.0000
  S   S1392     1.0  0.99317  0.73355  0.12730  1.0000
  S   S1393     1.0  0.57847  0.99908  0.38191  1.0000
  S   S1394     1.0  0.57847  0.99908  0.12730  1.0000
  W   W665      1.0  0.58970  0.99837  0.25461  1.0000
  S   S1395     1.0  0.58659  0.99369  0.38191  1.0000
  S   S1396     1.0  0.58659  0.99369  0.12730  1.0000
  W   W666      1.0  0.59782  0.99298  0.25461  1.0000
  S   S1397     1.0  0.59471  0.98829  0.38191  1.0000
  S   S1398     1.0  0.59471  0.98829  0.12730  1.0000
  W   W667      1.0  0.60594  0.98758  0.25461  1.0000
  S   S1399     1.0  0.60283  0.98289  0.38191  1.0000
  S   S1400     1.0  0.60283  0.98289  0.12730  1.0000
  W   W668      1.0  0.61406  0.98218  0.25461  1.0000
  S   S1401     1.0  0.61095  0.97749  0.38191  1.0000
  S   S1402     1.0  0.61095  0.97749  0.12730  1.0000
  W   W669      1.0  0.62218  0.97678  0.25461  1.0000
  S   S1403     1.0  0.61906  0.97210  0.38191  1.0000
  S   S1404     1.0  0.61906  0.97210  0.12730  1.0000
  W   W670      1.0  0.63030  0.97139  0.25461  1.0000
  S   S1405     1.0  0.62718  0.96670  0.38191  1.0000
  S   S1406     1.0  0.62718  0.96670  0.12730  1.0000
  W   W671      1.0  0.63842  0.96599  0.25461  1.0000
  S   S1407     1.0  0.63530  0.96130  0.38191  1.0000
  S   S1408     1.0  0.63530  0.96130  0.12730  1.0000
  W   W672      1.0  0.64654  0.96059  0.25461  1.0000
  S   S1409     1.0  0.64342  0.95590  0.38191  1.0000
  S   S1410     1.0  0.64342  0.95590  0.12730  1.0000
  W   W673      1.0  0.65466  0.95520  0.25461  1.0000
  S   S1411     1.0  0.65154  0.95051  0.38191  1.0000
  S   S1412     1.0  0.65154  0.95051  0.12730  1.0000
  W   W674      1.0  0.66278  0.94980  0.25461  1.0000
  S   S1413     1.0  0.65966  0.94511  0.38191  1.0000
  S   S1414     1.0  0.65966  0.94511  0.12730  1.0000
  W   W675      1.0  0.67090  0.94440  0.25461  1.0000
  S   S1415     1.0  0.66778  0.93971  0.38191  1.0000
  S   S1416     1.0  0.66778  0.93971  0.12730  1.0000
  W   W676      1.0  0.67902  0.93900  0.25461  1.0000
  S   S1417     1.0  0.67590  0.93432  0.38191  1.0000
  S   S1418     1.0  0.67590  0.93432  0.12730  1.0000
  W   W677      1.0  0.68713  0.93361  0.25461  1.0000
  S   S1419     1.0  0.68402  0.92892  0.38191  1.0000
  S   S1420     1.0  0.68402  0.92892  0.12730  1.0000
  W   W678      1.0  0.69525  0.92821  0.25461  1.0000
  S   S1421     1.0  0.69214  0.92352  0.38191  1.0000
  S   S1422     1.0  0.69214  0.92352  0.12730  1.0000
  W   W679      1.0  0.70337  0.92281  0.25461  1.0000
  S   S1423     1.0  0.70026  0.91812  0.38191  1.0000
  S   S1424     1.0  0.70026  0.91812  0.12730  1.0000
  W   W680      1.0  0.71149  0.91741  0.25461  1.0000
  S   S1425     1.0  0.70838  0.91273  0.38191  1.0000
  S   S1426     1.0  0.70838  0.91273  0.12730  1.0000
  W   W681      1.0  0.71961  0.91202  0.25461  1.0000
  S   S1427     1.0  0.71650  0.90733  0.38191  1.0000
  S   S1428     1.0  0.71650  0.90733  0.12730  1.0000
  W   W682      1.0  0.72773  0.90662  0.25461  1.0000
  S   S1429     1.0  0.72462  0.90193  0.38191  1.0000
  S   S1430     1.0  0.72462  0.90193  0.12730  1.0000
  W   W683      1.0  0.73585  0.90122  0.25461  1.0000
  S   S1431     1.0  0.73273  0.89654  0.38191  1.0000
  S   S1432     1.0  0.73273  0.89654  0.12730  1.0000
  W   W684      1.0  0.74397  0.89583  0.25461  1.0000
  S   S1433     1.0  0.74085  0.89114  0.38191  1.0000
  S   S1434     1.0  0.74085  0.89114  0.12730  1.0000
  W   W685      1.0  0.75209  0.89043  0.25461  1.0000
  S   S1435     1.0  0.74897  0.88574  0.38191  1.0000
  S   S1436     1.0  0.74897  0.88574  0.12730  1.0000
  W   W686      1.0  0.76021  0.88503  0.25461  1.0000
  S   S1437     1.0  0.75709  0.88034  0.38191  1.0000
  S   S1438     1.0  0.75709  0.88034  0.12730  1.0000
  W   W687      1.0  0.76833  0.87963  0.25461  1.0000
  S   S1439     1.0  0.76521  0.87495  0.38191  1.0000
  S   S1440     1.0  0.76521  0.87495  0.12730  1.0000
  W   W688      1.0  0.77645  0.87424  0.25461  1.0000
  S   S1441     1.0  0.77333  0.86955  0.38191  1.0000
  S   S1442     1.0  0.77333  0.86955  0.12730  1.0000
  W   W689      1.0  0.78457  0.86884  0.25461  1.0000
  S   S1443     1.0  0.78145  0.86415  0.38191  1.0000
  S   S1444     1.0  0.78145  0.86415  0.12730  1.0000
  W   W690      1.0  0.79269  0.86344  0.25461  1.0000
  S   S1445     1.0  0.78957  0.85875  0.38191  1.0000
  S   S1446     1.0  0.78957  0.85875  0.12730  1.0000
  W   W691      1.0  0.80081  0.85804  0.25461  1.0000
  S   S1447     1.0  0.79769  0.85336  0.38191  1.0000
  S   S1448     1.0  0.79769  0.85336  0.12730  1.0000
  W   W692      1.0  0.80892  0.85265  0.25461  1.0000
  S   S1449     1.0  0.80581  0.84796  0.38191  1.0000
  S   S1450     1.0  0.80581  0.84796  0.12730  1.0000
  W   W693      1.0  0.81704  0.84725  0.25461  1.0000
  S   S1451     1.0  0.81393  0.84256  0.38191  1.0000
  S   S1452     1.0  0.81393  0.84256  0.12730  1.0000
  W   W694      1.0  0.82516  0.84185  0.25461  1.0000
  S   S1453     1.0  0.82205  0.83717  0.38191  1.0000
  S   S1454     1.0  0.82205  0.83717  0.12730  1.0000
  W   W695      1.0  0.83328  0.83646  0.25461  1.0000
  S   S1455     1.0  0.83017  0.83177  0.38191  1.0000
  S   S1456     1.0  0.83017  0.83177  0.12730  1.0000
  W   W696      1.0  0.84140  0.83106  0.25461  1.0000
  S   S1457     1.0  0.83829  0.82637  0.38191  1.0000
  S   S1458     1.0  0.83829  0.82637  0.12730  1.0000
  W   W697      1.0  0.84952  0.82566  0.25461  1.0000
  S   S1459     1.0  0.84640  0.82097  0.38191  1.0000
  S   S1460     1.0  0.84640  0.82097  0.12730  1.0000
  W   W698      1.0  0.85764  0.82026  0.25461  1.0000
  S   S1461     1.0  0.85452  0.81558  0.38191  1.0000
  S   S1462     1.0  0.85452  0.81558  0.12730  1.0000
  W   W699      1.0  0.86576  0.81487  0.25461  1.0000
  S   S1463     1.0  0.86264  0.81018  0.38191  1.0000
  S   S1464     1.0  0.86264  0.81018  0.12730  1.0000
  W   W700      1.0  0.87388  0.80947  0.25461  1.0000
  S   S1465     1.0  0.87076  0.80478  0.38191  1.0000
  S   S1466     1.0  0.87076  0.80478  0.12730  1.0000
  W   W701      1.0  0.88200  0.80407  0.25461  1.0000
  S   S1467     1.0  0.87888  0.79938  0.38191  1.0000
  S   S1468     1.0  0.87888  0.79938  0.12730  1.0000
  W   W702      1.0  0.89012  0.79868  0.25461  1.0000
  S   S1469     1.0  0.88700  0.79399  0.38191  1.0000
  S   S1470     1.0  0.88700  0.79399  0.12730  1.0000
  W   W703      1.0  0.89824  0.79328  0.25461  1.0000
  S   S1471     1.0  0.89512  0.78859  0.38191  1.0000
  S   S1472     1.0  0.89512  0.78859  0.12730  1.0000
  W   W704      1.0  0.90636  0.78788  0.25461  1.0000
  S   S1473     1.0  0.90324  0.78319  0.38191  1.0000
  S   S1474     1.0  0.90324  0.78319  0.12730  1.0000
  W   W705      1.0  0.91448  0.78248  0.25461  1.0000
  S   S1475     1.0  0.91136  0.77780  0.38191  1.0000
  S   S1476     1.0  0.91136  0.77780  0.12730  1.0000
  W   W706      1.0  0.92259  0.77709  0.25461  1.0000
  S   S1477     1.0  0.91948  0.77240  0.38191  1.0000
  S   S1478     1.0  0.91948  0.77240  0.12730  1.0000
  W   W707      1.0  0.93071  0.77169  0.25461  1.0000
  S   S1479     1.0  0.92760  0.76700  0.38191  1.0000
  S   S1480     1.0  0.92760  0.76700  0.12730  1.0000
  W   W708      1.0  0.93883  0.76629  0.25461  1.0000
  S   S1481     1.0  0.93572  0.76160  0.38191  1.0000
  S   S1482     1.0  0.93572  0.76160  0.12730  1.0000
  W   W709      1.0  0.94695  0.76089  0.25461  1.0000
  S   S1483     1.0  0.94384  0.75621  0.38191  1.0000
  S   S1484     1.0  0.94384  0.75621  0.12730  1.0000
  W   W710      1.0  0.95507  0.75550  0.25461  1.0000
  S   S1485     1.0  0.95196  0.75081  0.38191  1.0000
  S   S1486     1.0  0.95196  0.75081  0.12730  1.0000
  W   W711      1.0  0.96319  0.75010  0.25461  1.0000
  S   S1487     1.0  0.96007  0.74541  0.38191  1.0000
  S   S1488     1.0  0.96007  0.74541  0.12730  1.0000
  W   W712      1.0  0.97131  0.74470  0.25461  1.0000
  S   S1489     1.0  0.96819  0.74002  0.38191  1.0000
  S   S1490     1.0  0.96819  0.74002  0.12730  1.0000
  W   W713      1.0  0.97943  0.73931  0.25461  1.0000
  S   S1491     1.0  0.97631  0.73462  0.38191  1.0000
  S   S1492     1.0  0.97631  0.73462  0.12730  1.0000
  W   W714      1.0  0.98755  0.73391  0.25461  1.0000
  S   S1493     1.0  0.98443  0.72922  0.38191  1.0000
  S   S1494     1.0  0.98443  0.72922  0.12730  1.0000
  W   W715      1.0  0.99567  0.72851  0.25461  1.0000
  S   S1495     1.0  0.99255  0.72382  0.38191  1.0000
  S   S1496     1.0  0.99255  0.72382  0.12730  1.0000
  W   W716      1.0  0.57285  0.99944  0.25461  1.0000
  S   S1497     1.0  0.56973  0.99475  0.38191  1.0000
  S   S1498     1.0  0.56973  0.99475  0.12730  1.0000
  W   W717      1.0  0.58097  0.99404  0.25461  1.0000
  S   S1499     1.0  0.57785  0.98935  0.38191  1.0000
  S   S1500     1.0  0.57785  0.98935  0.12730  1.0000
  W   W718      1.0  0.58909  0.98864  0.25461  1.0000
  S   S1501     1.0  0.58597  0.98396  0.38191  1.0000
  S   S1502     1.0  0.58597  0.98396  0.12730  1.0000
  W   W719      1.0  0.59721  0.98325  0.25461  1.0000
  S   S1503     1.0  0.59409  0.97856  0.38191  1.0000
  S   S1504     1.0  0.59409  0.97856  0.12730  1.0000
  W   W720      1.0  0.60533  0.97785  0.25461  1.0000
  S   S1505     1.0  0.60221  0.97316  0.38191  1.0000
  S   S1506     1.0  0.60221  0.97316  0.12730  1.0000
  W   W721      1.0  0.61345  0.97245  0.25461  1.0000
  S   S1507     1.0  0.61033  0.96776  0.38191  1.0000
  S   S1508     1.0  0.61033  0.96776  0.12730  1.0000
  W   W722      1.0  0.62157  0.96705  0.25461  1.0000
  S   S1509     1.0  0.61845  0.96237  0.38191  1.0000
  S   S1510     1.0  0.61845  0.96237  0.12730  1.0000
  W   W723      1.0  0.62969  0.96166  0.25461  1.0000
  S   S1511     1.0  0.62657  0.95697  0.38191  1.0000
  S   S1512     1.0  0.62657  0.95697  0.12730  1.0000
  W   W724      1.0  0.63780  0.95626  0.25461  1.0000
  S   S1513     1.0  0.63469  0.95157  0.38191  1.0000
  S   S1514     1.0  0.63469  0.95157  0.12730  1.0000
  W   W725      1.0  0.64592  0.95086  0.25461  1.0000
  S   S1515     1.0  0.64281  0.94617  0.38191  1.0000
  S   S1516     1.0  0.64281  0.94617  0.12730  1.0000
  W   W726      1.0  0.65404  0.94547  0.25461  1.0000
  S   S1517     1.0  0.65093  0.94078  0.38191  1.0000
  S   S1518     1.0  0.65093  0.94078  0.12730  1.0000
  W   W727      1.0  0.66216  0.94007  0.25461  1.0000
  S   S1519     1.0  0.65905  0.93538  0.38191  1.0000
  S   S1520     1.0  0.65905  0.93538  0.12730  1.0000
  W   W728      1.0  0.67028  0.93467  0.25461  1.0000
  S   S1521     1.0  0.66717  0.92998  0.38191  1.0000
  S   S1522     1.0  0.66717  0.92998  0.12730  1.0000
  W   W729      1.0  0.67840  0.92927  0.25461  1.0000
  S   S1523     1.0  0.67529  0.92459  0.38191  1.0000
  S   S1524     1.0  0.67529  0.92459  0.12730  1.0000
  W   W730      1.0  0.68652  0.92388  0.25461  1.0000
  S   S1525     1.0  0.68340  0.91919  0.38191  1.0000
  S   S1526     1.0  0.68340  0.91919  0.12730  1.0000
  W   W731      1.0  0.69464  0.91848  0.25461  1.0000
  S   S1527     1.0  0.69152  0.91379  0.38191  1.0000
  S   S1528     1.0  0.69152  0.91379  0.12730  1.0000
  W   W732      1.0  0.70276  0.91308  0.25461  1.0000
  S   S1529     1.0  0.69964  0.90839  0.38191  1.0000
  S   S1530     1.0  0.69964  0.90839  0.12730  1.0000
  W   W733      1.0  0.71088  0.90768  0.25461  1.0000
  S   S1531     1.0  0.70776  0.90300  0.38191  1.0000
  S   S1532     1.0  0.70776  0.90300  0.12730  1.0000
  W   W734      1.0  0.71900  0.90229  0.25461  1.0000
  S   S1533     1.0  0.71588  0.89760  0.38191  1.0000
  S   S1534     1.0  0.71588  0.89760  0.12730  1.0000
  W   W735      1.0  0.72712  0.89689  0.25461  1.0000
  S   S1535     1.0  0.72400  0.89220  0.38191  1.0000
  S   S1536     1.0  0.72400  0.89220  0.12730  1.0000
  W   W736      1.0  0.73524  0.89149  0.25461  1.0000
  S   S1537     1.0  0.73212  0.88681  0.38191  1.0000
  S   S1538     1.0  0.73212  0.88681  0.12730  1.0000
  W   W737      1.0  0.74336  0.88610  0.25461  1.0000
  S   S1539     1.0  0.74024  0.88141  0.38191  1.0000
  S   S1540     1.0  0.74024  0.88141  0.12730  1.0000
  W   W738      1.0  0.75147  0.88070  0.25461  1.0000
  S   S1541     1.0  0.74836  0.87601  0.38191  1.0000
  S   S1542     1.0  0.74836  0.87601  0.12730  1.0000
  W   W739      1.0  0.75959  0.87530  0.25461  1.0000
  S   S1543     1.0  0.75648  0.87061  0.38191  1.0000
  S   S1544     1.0  0.75648  0.87061  0.12730  1.0000
  W   W740      1.0  0.76771  0.86990  0.25461  1.0000
  S   S1545     1.0  0.76460  0.86522  0.38191  1.0000
  S   S1546     1.0  0.76460  0.86522  0.12730  1.0000
  W   W741      1.0  0.77583  0.86451  0.25461  1.0000
  S   S1547     1.0  0.77272  0.85982  0.38191  1.0000
  S   S1548     1.0  0.77272  0.85982  0.12730  1.0000
  W   W742      1.0  0.78395  0.85911  0.25461  1.0000
  S   S1549     1.0  0.78084  0.85442  0.38191  1.0000
  S   S1550     1.0  0.78084  0.85442  0.12730  1.0000
  W   W743      1.0  0.79207  0.85371  0.25461  1.0000
  S   S1551     1.0  0.78896  0.84902  0.38191  1.0000
  S   S1552     1.0  0.78896  0.84902  0.12730  1.0000
  W   W744      1.0  0.80019  0.84831  0.25461  1.0000
  S   S1553     1.0  0.79707  0.84363  0.38191  1.0000
  S   S1554     1.0  0.79707  0.84363  0.12730  1.0000
  W   W745      1.0  0.80831  0.84292  0.25461  1.0000
  S   S1555     1.0  0.80519  0.83823  0.38191  1.0000
  S   S1556     1.0  0.80519  0.83823  0.12730  1.0000
  W   W746      1.0  0.81643  0.83752  0.25461  1.0000
  S   S1557     1.0  0.81331  0.83283  0.38191  1.0000
  S   S1558     1.0  0.81331  0.83283  0.12730  1.0000
  W   W747      1.0  0.82455  0.83212  0.25461  1.0000
  S   S1559     1.0  0.82143  0.82744  0.38191  1.0000
  S   S1560     1.0  0.82143  0.82744  0.12730  1.0000
  W   W748      1.0  0.83267  0.82673  0.25461  1.0000
  S   S1561     1.0  0.82955  0.82204  0.38191  1.0000
  S   S1562     1.0  0.82955  0.82204  0.12730  1.0000
  W   W749      1.0  0.84079  0.82133  0.25461  1.0000
  S   S1563     1.0  0.83767  0.81664  0.38191  1.0000
  S   S1564     1.0  0.83767  0.81664  0.12730  1.0000
  W   W750      1.0  0.84891  0.81593  0.25461  1.0000
  S   S1565     1.0  0.84579  0.81124  0.38191  1.0000
  S   S1566     1.0  0.84579  0.81124  0.12730  1.0000
  W   W751      1.0  0.85703  0.81053  0.25461  1.0000
  S   S1567     1.0  0.85391  0.80585  0.38191  1.0000
  S   S1568     1.0  0.85391  0.80585  0.12730  1.0000
  W   W752      1.0  0.86514  0.80514  0.25461  1.0000
  S   S1569     1.0  0.86203  0.80045  0.38191  1.0000
  S   S1570     1.0  0.86203  0.80045  0.12730  1.0000
  W   W753      1.0  0.87326  0.79974  0.25461  1.0000
  S   S1571     1.0  0.87015  0.79505  0.38191  1.0000
  S   S1572     1.0  0.87015  0.79505  0.12730  1.0000
  W   W754      1.0  0.88138  0.79434  0.25461  1.0000
  S   S1573     1.0  0.87827  0.78965  0.38191  1.0000
  S   S1574     1.0  0.87827  0.78965  0.12730  1.0000
  W   W755      1.0  0.88950  0.78895  0.25461  1.0000
  S   S1575     1.0  0.88639  0.78426  0.38191  1.0000
  S   S1576     1.0  0.88639  0.78426  0.12730  1.0000
  W   W756      1.0  0.89762  0.78355  0.25461  1.0000
  S   S1577     1.0  0.89451  0.77886  0.38191  1.0000
  S   S1578     1.0  0.89451  0.77886  0.12730  1.0000
  W   W757      1.0  0.90574  0.77815  0.25461  1.0000
  S   S1579     1.0  0.90263  0.77346  0.38191  1.0000
  S   S1580     1.0  0.90263  0.77346  0.12730  1.0000
  W   W758      1.0  0.91386  0.77275  0.25461  1.0000
  S   S1581     1.0  0.91074  0.76807  0.38191  1.0000
  S   S1582     1.0  0.91074  0.76807  0.12730  1.0000
  W   W759      1.0  0.92198  0.76736  0.25461  1.0000
  S   S1583     1.0  0.91886  0.76267  0.38191  1.0000
  S   S1584     1.0  0.91886  0.76267  0.12730  1.0000
  W   W760      1.0  0.93010  0.76196  0.25461  1.0000
  S   S1585     1.0  0.92698  0.75727  0.38191  1.0000
  S   S1586     1.0  0.92698  0.75727  0.12730  1.0000
  W   W761      1.0  0.93822  0.75656  0.25461  1.0000
  S   S1587     1.0  0.93510  0.75187  0.38191  1.0000
  S   S1588     1.0  0.93510  0.75187  0.12730  1.0000
  W   W762      1.0  0.94634  0.75116  0.25461  1.0000
  S   S1589     1.0  0.94322  0.74648  0.38191  1.0000
  S   S1590     1.0  0.94322  0.74648  0.12730  1.0000
  W   W763      1.0  0.95446  0.74577  0.25461  1.0000
  S   S1591     1.0  0.95134  0.74108  0.38191  1.0000
  S   S1592     1.0  0.95134  0.74108  0.12730  1.0000
  W   W764      1.0  0.96258  0.74037  0.25461  1.0000
  S   S1593     1.0  0.95946  0.73568  0.38191  1.0000
  S   S1594     1.0  0.95946  0.73568  0.12730  1.0000
  W   W765      1.0  0.97070  0.73497  0.25461  1.0000
  S   S1595     1.0  0.96758  0.73029  0.38191  1.0000
  S   S1596     1.0  0.96758  0.73029  0.12730  1.0000
  W   W766      1.0  0.97882  0.72958  0.25461  1.0000
  S   S1597     1.0  0.97570  0.72489  0.38191  1.0000
  S   S1598     1.0  0.97570  0.72489  0.12730  1.0000
  W   W767      1.0  0.98693  0.72418  0.25461  1.0000
  S   S1599     1.0  0.98382  0.71949  0.38191  1.0000
  S   S1600     1.0  0.98382  0.71949  0.12730  1.0000
  W   W768      1.0  0.99505  0.71878  0.25461  1.0000
  S   S1601     1.0  0.99194  0.71409  0.38191  1.0000
  S   S1602     1.0  0.99194  0.71409  0.12730  1.0000
  S   S1603     1.0  0.55288  0.99581  0.38191  1.0000
  S   S1604     1.0  0.55288  0.99581  0.12730  1.0000
  W   W769      1.0  0.56412  0.99510  0.25461  1.0000
  S   S1605     1.0  0.56100  0.99042  0.38191  1.0000
  S   S1606     1.0  0.56100  0.99042  0.12730  1.0000
  W   W770      1.0  0.57224  0.98971  0.25461  1.0000
  S   S1607     1.0  0.56912  0.98502  0.38191  1.0000
  S   S1608     1.0  0.56912  0.98502  0.12730  1.0000
  W   W771      1.0  0.58036  0.98431  0.25461  1.0000
  S   S1609     1.0  0.57724  0.97962  0.38191  1.0000
  S   S1610     1.0  0.57724  0.97962  0.12730  1.0000
  W   W772      1.0  0.58847  0.97891  0.25461  1.0000
  S   S1611     1.0  0.58536  0.97423  0.38191  1.0000
  S   S1612     1.0  0.58536  0.97423  0.12730  1.0000
  W   W773      1.0  0.59659  0.97352  0.25461  1.0000
  S   S1613     1.0  0.59348  0.96883  0.38191  1.0000
  S   S1614     1.0  0.59348  0.96883  0.12730  1.0000
  W   W774      1.0  0.60471  0.96812  0.25461  1.0000
  S   S1615     1.0  0.60160  0.96343  0.38191  1.0000
  S   S1616     1.0  0.60160  0.96343  0.12730  1.0000
  W   W775      1.0  0.61283  0.96272  0.25461  1.0000
  S   S1617     1.0  0.60972  0.95803  0.38191  1.0000
  S   S1618     1.0  0.60972  0.95803  0.12730  1.0000
  W   W776      1.0  0.62095  0.95732  0.25461  1.0000
  S   S1619     1.0  0.61784  0.95264  0.38191  1.0000
  S   S1620     1.0  0.61784  0.95264  0.12730  1.0000
  W   W777      1.0  0.62907  0.95193  0.25461  1.0000
  S   S1621     1.0  0.62595  0.94724  0.38191  1.0000
  S   S1622     1.0  0.62595  0.94724  0.12730  1.0000
  W   W778      1.0  0.63719  0.94653  0.25461  1.0000
  S   S1623     1.0  0.63407  0.94184  0.38191  1.0000
  S   S1624     1.0  0.63407  0.94184  0.12730  1.0000
  W   W779      1.0  0.64531  0.94113  0.25461  1.0000
  S   S1625     1.0  0.64219  0.93644  0.38191  1.0000
  S   S1626     1.0  0.64219  0.93644  0.12730  1.0000
  W   W780      1.0  0.65343  0.93574  0.25461  1.0000
  S   S1627     1.0  0.65031  0.93105  0.38191  1.0000
  S   S1628     1.0  0.65031  0.93105  0.12730  1.0000
  W   W781      1.0  0.66155  0.93034  0.25461  1.0000
  S   S1629     1.0  0.65843  0.92565  0.38191  1.0000
  S   S1630     1.0  0.65843  0.92565  0.12730  1.0000
  W   W782      1.0  0.66967  0.92494  0.25461  1.0000
  S   S1631     1.0  0.66655  0.92025  0.38191  1.0000
  S   S1632     1.0  0.66655  0.92025  0.12730  1.0000
  W   W783      1.0  0.67779  0.91954  0.25461  1.0000
  S   S1633     1.0  0.67467  0.91486  0.38191  1.0000
  S   S1634     1.0  0.67467  0.91486  0.12730  1.0000
  W   W784      1.0  0.68591  0.91415  0.25461  1.0000
  S   S1635     1.0  0.68279  0.90946  0.38191  1.0000
  S   S1636     1.0  0.68279  0.90946  0.12730  1.0000
  W   W785      1.0  0.69403  0.90875  0.25461  1.0000
  S   S1637     1.0  0.69091  0.90406  0.38191  1.0000
  S   S1638     1.0  0.69091  0.90406  0.12730  1.0000
  W   W786      1.0  0.70214  0.90335  0.25461  1.0000
  S   S1639     1.0  0.69903  0.89866  0.38191  1.0000
  S   S1640     1.0  0.69903  0.89866  0.12730  1.0000
  W   W787      1.0  0.71026  0.89795  0.25461  1.0000
  S   S1641     1.0  0.70715  0.89327  0.38191  1.0000
  S   S1642     1.0  0.70715  0.89327  0.12730  1.0000
  W   W788      1.0  0.71838  0.89256  0.25461  1.0000
  S   S1643     1.0  0.71527  0.88787  0.38191  1.0000
  S   S1644     1.0  0.71527  0.88787  0.12730  1.0000
  W   W789      1.0  0.72650  0.88716  0.25461  1.0000
  S   S1645     1.0  0.72339  0.88247  0.38191  1.0000
  S   S1646     1.0  0.72339  0.88247  0.12730  1.0000
  W   W790      1.0  0.73462  0.88176  0.25461  1.0000
  S   S1647     1.0  0.73151  0.87707  0.38191  1.0000
  S   S1648     1.0  0.73151  0.87707  0.12730  1.0000
  W   W791      1.0  0.74274  0.87637  0.25461  1.0000
  S   S1649     1.0  0.73962  0.87168  0.38191  1.0000
  S   S1650     1.0  0.73962  0.87168  0.12730  1.0000
  W   W792      1.0  0.75086  0.87097  0.25461  1.0000
  S   S1651     1.0  0.74774  0.86628  0.38191  1.0000
  S   S1652     1.0  0.74774  0.86628  0.12730  1.0000
  W   W793      1.0  0.75898  0.86557  0.25461  1.0000
  S   S1653     1.0  0.75586  0.86088  0.38191  1.0000
  S   S1654     1.0  0.75586  0.86088  0.12730  1.0000
  W   W794      1.0  0.76710  0.86017  0.25461  1.0000
  S   S1655     1.0  0.76398  0.85549  0.38191  1.0000
  S   S1656     1.0  0.76398  0.85549  0.12730  1.0000
  W   W795      1.0  0.77522  0.85478  0.25461  1.0000
  S   S1657     1.0  0.77210  0.85009  0.38191  1.0000
  S   S1658     1.0  0.77210  0.85009  0.12730  1.0000
  W   W796      1.0  0.78334  0.84938  0.25461  1.0000
  S   S1659     1.0  0.78022  0.84469  0.38191  1.0000
  S   S1660     1.0  0.78022  0.84469  0.12730  1.0000
  W   W797      1.0  0.79146  0.84398  0.25461  1.0000
  S   S1661     1.0  0.78834  0.83929  0.38191  1.0000
  S   S1662     1.0  0.78834  0.83929  0.12730  1.0000
  W   W798      1.0  0.79958  0.83858  0.25461  1.0000
  S   S1663     1.0  0.79646  0.83390  0.38191  1.0000
  S   S1664     1.0  0.79646  0.83390  0.12730  1.0000
  W   W799      1.0  0.80770  0.83319  0.25461  1.0000
  S   S1665     1.0  0.80458  0.82850  0.38191  1.0000
  S   S1666     1.0  0.80458  0.82850  0.12730  1.0000
  W   W800      1.0  0.81581  0.82779  0.25461  1.0000
  S   S1667     1.0  0.81270  0.82310  0.38191  1.0000
  S   S1668     1.0  0.81270  0.82310  0.12730  1.0000
  W   W801      1.0  0.82393  0.82239  0.25461  1.0000
  S   S1669     1.0  0.82082  0.81771  0.38191  1.0000
  S   S1670     1.0  0.82082  0.81771  0.12730  1.0000
  W   W802      1.0  0.83205  0.81700  0.25461  1.0000
  S   S1671     1.0  0.82894  0.81231  0.38191  1.0000
  S   S1672     1.0  0.82894  0.81231  0.12730  1.0000
  W   W803      1.0  0.84017  0.81160  0.25461  1.0000
  S   S1673     1.0  0.83706  0.80691  0.38191  1.0000
  S   S1674     1.0  0.83706  0.80691  0.12730  1.0000
  W   W804      1.0  0.84829  0.80620  0.25461  1.0000
  S   S1675     1.0  0.84518  0.80151  0.38191  1.0000
  S   S1676     1.0  0.84518  0.80151  0.12730  1.0000
  W   W805      1.0  0.85641  0.80080  0.25461  1.0000
  S   S1677     1.0  0.85330  0.79612  0.38191  1.0000
  S   S1678     1.0  0.85330  0.79612  0.12730  1.0000
  W   W806      1.0  0.86453  0.79541  0.25461  1.0000
  S   S1679     1.0  0.86141  0.79072  0.38191  1.0000
  S   S1680     1.0  0.86141  0.79072  0.12730  1.0000
  W   W807      1.0  0.87265  0.79001  0.25461  1.0000
  S   S1681     1.0  0.86953  0.78532  0.38191  1.0000
  S   S1682     1.0  0.86953  0.78532  0.12730  1.0000
  W   W808      1.0  0.88077  0.78461  0.25461  1.0000
  S   S1683     1.0  0.87765  0.77992  0.38191  1.0000
  S   S1684     1.0  0.87765  0.77992  0.12730  1.0000
  W   W809      1.0  0.88889  0.77922  0.25461  1.0000
  S   S1685     1.0  0.88577  0.77453  0.38191  1.0000
  S   S1686     1.0  0.88577  0.77453  0.12730  1.0000
  W   W810      1.0  0.89701  0.77382  0.25461  1.0000
  S   S1687     1.0  0.89389  0.76913  0.38191  1.0000
  S   S1688     1.0  0.89389  0.76913  0.12730  1.0000
  W   W811      1.0  0.90513  0.76842  0.25461  1.0000
  S   S1689     1.0  0.90201  0.76373  0.38191  1.0000
  S   S1690     1.0  0.90201  0.76373  0.12730  1.0000
  W   W812      1.0  0.91325  0.76302  0.25461  1.0000
  S   S1691     1.0  0.91013  0.75834  0.38191  1.0000
  S   S1692     1.0  0.91013  0.75834  0.12730  1.0000
  W   W813      1.0  0.92137  0.75763  0.25461  1.0000
  S   S1693     1.0  0.91825  0.75294  0.38191  1.0000
  S   S1694     1.0  0.91825  0.75294  0.12730  1.0000
  W   W814      1.0  0.92948  0.75223  0.25461  1.0000
  S   S1695     1.0  0.92637  0.74754  0.38191  1.0000
  S   S1696     1.0  0.92637  0.74754  0.12730  1.0000
  W   W815      1.0  0.93760  0.74683  0.25461  1.0000
  S   S1697     1.0  0.93449  0.74214  0.38191  1.0000
  S   S1698     1.0  0.93449  0.74214  0.12730  1.0000
  W   W816      1.0  0.94572  0.74143  0.25461  1.0000
  S   S1699     1.0  0.94261  0.73675  0.38191  1.0000
  S   S1700     1.0  0.94261  0.73675  0.12730  1.0000
  W   W817      1.0  0.95384  0.73604  0.25461  1.0000
  S   S1701     1.0  0.95073  0.73135  0.38191  1.0000
  S   S1702     1.0  0.95073  0.73135  0.12730  1.0000
  W   W818      1.0  0.96196  0.73064  0.25461  1.0000
  S   S1703     1.0  0.95885  0.72595  0.38191  1.0000
  S   S1704     1.0  0.95885  0.72595  0.12730  1.0000
  W   W819      1.0  0.97008  0.72524  0.25461  1.0000
  S   S1705     1.0  0.96697  0.72055  0.38191  1.0000
  S   S1706     1.0  0.96697  0.72055  0.12730  1.0000
  W   W820      1.0  0.97820  0.71985  0.25461  1.0000
  S   S1707     1.0  0.97508  0.71516  0.38191  1.0000
  S   S1708     1.0  0.97508  0.71516  0.12730  1.0000
  W   W821      1.0  0.98632  0.71445  0.25461  1.0000
  S   S1709     1.0  0.98320  0.70976  0.38191  1.0000
  S   S1710     1.0  0.98320  0.70976  0.12730  1.0000
  W   W822      1.0  0.99444  0.70905  0.25461  1.0000
  S   S1711     1.0  0.99132  0.70436  0.38191  1.0000
  S   S1712     1.0  0.99132  0.70436  0.12730  1.0000
  S   S1713     1.0  0.99944  0.69897  0.38191  1.0000
  S   S1714     1.0  0.99944  0.69897  0.12730  1.0000
  S   S1715     1.0  0.53603  0.99688  0.38191  1.0000
  S   S1716     1.0  0.53603  0.99688  0.12730  1.0000
  W   W823      1.0  0.54726  0.99617  0.25461  1.0000
  S   S1717     1.0  0.54415  0.99148  0.38191  1.0000
  S   S1718     1.0  0.54415  0.99148  0.12730  1.0000
  W   W824      1.0  0.55538  0.99077  0.25461  1.0000
  S   S1719     1.0  0.55227  0.98608  0.38191  1.0000
  S   S1720     1.0  0.55227  0.98608  0.12730  1.0000
  W   W825      1.0  0.56350  0.98537  0.25461  1.0000
  S   S1721     1.0  0.56039  0.98069  0.38191  1.0000
  S   S1722     1.0  0.56039  0.98069  0.12730  1.0000
  W   W826      1.0  0.57162  0.97998  0.25461  1.0000
  S   S1723     1.0  0.56851  0.97529  0.38191  1.0000
  S   S1724     1.0  0.56851  0.97529  0.12730  1.0000
  W   W827      1.0  0.57974  0.97458  0.25461  1.0000
  S   S1725     1.0  0.57662  0.96989  0.38191  1.0000
  S   S1726     1.0  0.57662  0.96989  0.12730  1.0000
  W   W828      1.0  0.58786  0.96918  0.25461  1.0000
  S   S1727     1.0  0.58474  0.96450  0.38191  1.0000
  S   S1728     1.0  0.58474  0.96450  0.12730  1.0000
  W   W829      1.0  0.59598  0.96379  0.25461  1.0000
  S   S1729     1.0  0.59286  0.95910  0.38191  1.0000
  S   S1730     1.0  0.59286  0.95910  0.12730  1.0000
  W   W830      1.0  0.60410  0.95839  0.25461  1.0000
  S   S1731     1.0  0.60098  0.95370  0.38191  1.0000
  S   S1732     1.0  0.60098  0.95370  0.12730  1.0000
  W   W831      1.0  0.61222  0.95299  0.25461  1.0000
  S   S1733     1.0  0.60910  0.94830  0.38191  1.0000
  S   S1734     1.0  0.60910  0.94830  0.12730  1.0000
  W   W832      1.0  0.62034  0.94759  0.25461  1.0000
  S   S1735     1.0  0.61722  0.94291  0.38191  1.0000
  S   S1736     1.0  0.61722  0.94291  0.12730  1.0000
  W   W833      1.0  0.62846  0.94220  0.25461  1.0000
  S   S1737     1.0  0.62534  0.93751  0.38191  1.0000
  S   S1738     1.0  0.62534  0.93751  0.12730  1.0000
  W   W834      1.0  0.63658  0.93680  0.25461  1.0000
  S   S1739     1.0  0.63346  0.93211  0.38191  1.0000
  S   S1740     1.0  0.63346  0.93211  0.12730  1.0000
  W   W835      1.0  0.64469  0.93140  0.25461  1.0000
  S   S1741     1.0  0.64158  0.92671  0.38191  1.0000
  S   S1742     1.0  0.64158  0.92671  0.12730  1.0000
  W   W836      1.0  0.65281  0.92600  0.25461  1.0000
  S   S1743     1.0  0.64970  0.92132  0.38191  1.0000
  S   S1744     1.0  0.64970  0.92132  0.12730  1.0000
  W   W837      1.0  0.66093  0.92061  0.25461  1.0000
  S   S1745     1.0  0.65782  0.91592  0.38191  1.0000
  S   S1746     1.0  0.65782  0.91592  0.12730  1.0000
  W   W838      1.0  0.66905  0.91521  0.25461  1.0000
  S   S1747     1.0  0.66594  0.91052  0.38191  1.0000
  S   S1748     1.0  0.66594  0.91052  0.12730  1.0000
  W   W839      1.0  0.67717  0.90981  0.25461  1.0000
  S   S1749     1.0  0.67406  0.90513  0.38191  1.0000
  S   S1750     1.0  0.67406  0.90513  0.12730  1.0000
  W   W840      1.0  0.68529  0.90442  0.25461  1.0000
  S   S1751     1.0  0.68218  0.89973  0.38191  1.0000
  S   S1752     1.0  0.68218  0.89973  0.12730  1.0000
  W   W841      1.0  0.69341  0.89902  0.25461  1.0000
  S   S1753     1.0  0.69029  0.89433  0.38191  1.0000
  S   S1754     1.0  0.69029  0.89433  0.12730  1.0000
  W   W842      1.0  0.70153  0.89362  0.25461  1.0000
  S   S1755     1.0  0.69841  0.88893  0.38191  1.0000
  S   S1756     1.0  0.69841  0.88893  0.12730  1.0000
  W   W843      1.0  0.70965  0.88822  0.25461  1.0000
  S   S1757     1.0  0.70653  0.88354  0.38191  1.0000
  S   S1758     1.0  0.70653  0.88354  0.12730  1.0000
  W   W844      1.0  0.71777  0.88283  0.25461  1.0000
  S   S1759     1.0  0.71465  0.87814  0.38191  1.0000
  S   S1760     1.0  0.71465  0.87814  0.12730  1.0000
  W   W845      1.0  0.72589  0.87743  0.25461  1.0000
  S   S1761     1.0  0.72277  0.87274  0.38191  1.0000
  S   S1762     1.0  0.72277  0.87274  0.12730  1.0000
  W   W846      1.0  0.73401  0.87203  0.25461  1.0000
  S   S1763     1.0  0.73089  0.86734  0.38191  1.0000
  S   S1764     1.0  0.73089  0.86734  0.12730  1.0000
  W   W847      1.0  0.74213  0.86664  0.25461  1.0000
  S   S1765     1.0  0.73901  0.86195  0.38191  1.0000
  S   S1766     1.0  0.73901  0.86195  0.12730  1.0000
  W   W848      1.0  0.75025  0.86124  0.25461  1.0000
  S   S1767     1.0  0.74713  0.85655  0.38191  1.0000
  S   S1768     1.0  0.74713  0.85655  0.12730  1.0000
  W   W849      1.0  0.75837  0.85584  0.25461  1.0000
  S   S1769     1.0  0.75525  0.85115  0.38191  1.0000
  S   S1770     1.0  0.75525  0.85115  0.12730  1.0000
  W   W850      1.0  0.76648  0.85044  0.25461  1.0000
  S   S1771     1.0  0.76337  0.84576  0.38191  1.0000
  S   S1772     1.0  0.76337  0.84576  0.12730  1.0000
  W   W851      1.0  0.77460  0.84505  0.25461  1.0000
  S   S1773     1.0  0.77149  0.84036  0.38191  1.0000
  S   S1774     1.0  0.77149  0.84036  0.12730  1.0000
  W   W852      1.0  0.78272  0.83965  0.25461  1.0000
  S   S1775     1.0  0.77961  0.83496  0.38191  1.0000
  S   S1776     1.0  0.77961  0.83496  0.12730  1.0000
  W   W853      1.0  0.79084  0.83425  0.25461  1.0000
  S   S1777     1.0  0.78773  0.82956  0.38191  1.0000
  S   S1778     1.0  0.78773  0.82956  0.12730  1.0000
  W   W854      1.0  0.79896  0.82885  0.25461  1.0000
  S   S1779     1.0  0.79585  0.82417  0.38191  1.0000
  S   S1780     1.0  0.79585  0.82417  0.12730  1.0000
  W   W855      1.0  0.80708  0.82346  0.25461  1.0000
  S   S1781     1.0  0.80396  0.81877  0.38191  1.0000
  S   S1782     1.0  0.80396  0.81877  0.12730  1.0000
  W   W856      1.0  0.81520  0.81806  0.25461  1.0000
  S   S1783     1.0  0.81208  0.81337  0.38191  1.0000
  S   S1784     1.0  0.81208  0.81337  0.12730  1.0000
  W   W857      1.0  0.82332  0.81266  0.25461  1.0000
  S   S1785     1.0  0.82020  0.80798  0.38191  1.0000
  S   S1786     1.0  0.82020  0.80798  0.12730  1.0000
  W   W858      1.0  0.83144  0.80727  0.25461  1.0000
  S   S1787     1.0  0.82832  0.80258  0.38191  1.0000
  S   S1788     1.0  0.82832  0.80258  0.12730  1.0000
  W   W859      1.0  0.83956  0.80187  0.25461  1.0000
  S   S1789     1.0  0.83644  0.79718  0.38191  1.0000
  S   S1790     1.0  0.83644  0.79718  0.12730  1.0000
  W   W860      1.0  0.84768  0.79647  0.25461  1.0000
  S   S1791     1.0  0.84456  0.79178  0.38191  1.0000
  S   S1792     1.0  0.84456  0.79178  0.12730  1.0000
  W   W861      1.0  0.85580  0.79107  0.25461  1.0000
  S   S1793     1.0  0.85268  0.78639  0.38191  1.0000
  S   S1794     1.0  0.85268  0.78639  0.12730  1.0000
  W   W862      1.0  0.86392  0.78568  0.25461  1.0000
  S   S1795     1.0  0.86080  0.78099  0.38191  1.0000
  S   S1796     1.0  0.86080  0.78099  0.12730  1.0000
  W   W863      1.0  0.87204  0.78028  0.25461  1.0000
  S   S1797     1.0  0.86892  0.77559  0.38191  1.0000
  S   S1798     1.0  0.86892  0.77559  0.12730  1.0000
  W   W864      1.0  0.88015  0.77488  0.25461  1.0000
  S   S1799     1.0  0.87704  0.77019  0.38191  1.0000
  S   S1800     1.0  0.87704  0.77019  0.12730  1.0000
  W   W865      1.0  0.88827  0.76948  0.25461  1.0000
  S   S1801     1.0  0.88516  0.76480  0.38191  1.0000
  S   S1802     1.0  0.88516  0.76480  0.12730  1.0000
  W   W866      1.0  0.89639  0.76409  0.25461  1.0000
  S   S1803     1.0  0.89328  0.75940  0.38191  1.0000
  S   S1804     1.0  0.89328  0.75940  0.12730  1.0000
  W   W867      1.0  0.90451  0.75869  0.25461  1.0000
  S   S1805     1.0  0.90140  0.75400  0.38191  1.0000
  S   S1806     1.0  0.90140  0.75400  0.12730  1.0000
  W   W868      1.0  0.91263  0.75329  0.25461  1.0000
  S   S1807     1.0  0.90952  0.74861  0.38191  1.0000
  S   S1808     1.0  0.90952  0.74861  0.12730  1.0000
  W   W869      1.0  0.92075  0.74790  0.25461  1.0000
  S   S1809     1.0  0.91763  0.74321  0.38191  1.0000
  S   S1810     1.0  0.91763  0.74321  0.12730  1.0000
  W   W870      1.0  0.92887  0.74250  0.25461  1.0000
  S   S1811     1.0  0.92575  0.73781  0.38191  1.0000
  S   S1812     1.0  0.92575  0.73781  0.12730  1.0000
  W   W871      1.0  0.93699  0.73710  0.25461  1.0000
  S   S1813     1.0  0.93387  0.73241  0.38191  1.0000
  S   S1814     1.0  0.93387  0.73241  0.12730  1.0000
  W   W872      1.0  0.94511  0.73170  0.25461  1.0000
  S   S1815     1.0  0.94199  0.72702  0.38191  1.0000
  S   S1816     1.0  0.94199  0.72702  0.12730  1.0000
  W   W873      1.0  0.95323  0.72631  0.25461  1.0000
  S   S1817     1.0  0.95011  0.72162  0.38191  1.0000
  S   S1818     1.0  0.95011  0.72162  0.12730  1.0000
  W   W874      1.0  0.96135  0.72091  0.25461  1.0000
  S   S1819     1.0  0.95823  0.71622  0.38191  1.0000
  S   S1820     1.0  0.95823  0.71622  0.12730  1.0000
  W   W875      1.0  0.96947  0.71551  0.25461  1.0000
  S   S1821     1.0  0.96635  0.71082  0.38191  1.0000
  S   S1822     1.0  0.96635  0.71082  0.12730  1.0000
  W   W876      1.0  0.97759  0.71012  0.25461  1.0000
  S   S1823     1.0  0.97447  0.70543  0.38191  1.0000
  S   S1824     1.0  0.97447  0.70543  0.12730  1.0000
  W   W877      1.0  0.98571  0.70472  0.25461  1.0000
  S   S1825     1.0  0.98259  0.70003  0.38191  1.0000
  S   S1826     1.0  0.98259  0.70003  0.12730  1.0000
  W   W878      1.0  0.99382  0.69932  0.25461  1.0000
  S   S1827     1.0  0.99071  0.69463  0.38191  1.0000
  S   S1828     1.0  0.99071  0.69463  0.12730  1.0000
  S   S1829     1.0  0.99883  0.68924  0.38191  1.0000
  S   S1830     1.0  0.99883  0.68924  0.12730  1.0000
  S   S1831     1.0  0.51917  0.99794  0.38191  1.0000
  S   S1832     1.0  0.51917  0.99794  0.12730  1.0000
  W   W879      1.0  0.53041  0.99723  0.25461  1.0000
  S   S1833     1.0  0.52729  0.99255  0.38191  1.0000
  S   S1834     1.0  0.52729  0.99255  0.12730  1.0000
  W   W880      1.0  0.53853  0.99184  0.25461  1.0000
  S   S1835     1.0  0.53541  0.98715  0.38191  1.0000
  S   S1836     1.0  0.53541  0.98715  0.12730  1.0000
  W   W881      1.0  0.54665  0.98644  0.25461  1.0000
  S   S1837     1.0  0.54353  0.98175  0.38191  1.0000
  S   S1838     1.0  0.54353  0.98175  0.12730  1.0000
  W   W882      1.0  0.55477  0.98104  0.25461  1.0000
  S   S1839     1.0  0.55165  0.97635  0.38191  1.0000
  S   S1840     1.0  0.55165  0.97635  0.12730  1.0000
  W   W883      1.0  0.56289  0.97564  0.25461  1.0000
  S   S1841     1.0  0.55977  0.97096  0.38191  1.0000
  S   S1842     1.0  0.55977  0.97096  0.12730  1.0000
  W   W884      1.0  0.57101  0.97025  0.25461  1.0000
  S   S1843     1.0  0.56789  0.96556  0.38191  1.0000
  S   S1844     1.0  0.56789  0.96556  0.12730  1.0000
  W   W885      1.0  0.57913  0.96485  0.25461  1.0000
  S   S1845     1.0  0.57601  0.96016  0.38191  1.0000
  S   S1846     1.0  0.57601  0.96016  0.12730  1.0000
  W   W886      1.0  0.58725  0.95945  0.25461  1.0000
  S   S1847     1.0  0.58413  0.95477  0.38191  1.0000
  S   S1848     1.0  0.58413  0.95477  0.12730  1.0000
  W   W887      1.0  0.59536  0.95406  0.25461  1.0000
  S   S1849     1.0  0.59225  0.94937  0.38191  1.0000
  S   S1850     1.0  0.59225  0.94937  0.12730  1.0000
  W   W888      1.0  0.60348  0.94866  0.25461  1.0000
  S   S1851     1.0  0.60037  0.94397  0.38191  1.0000
  S   S1852     1.0  0.60037  0.94397  0.12730  1.0000
  W   W889      1.0  0.61160  0.94326  0.25461  1.0000
  S   S1853     1.0  0.60849  0.93857  0.38191  1.0000
  S   S1854     1.0  0.60849  0.93857  0.12730  1.0000
  W   W890      1.0  0.61972  0.93786  0.25461  1.0000
  S   S1855     1.0  0.61661  0.93318  0.38191  1.0000
  S   S1856     1.0  0.61661  0.93318  0.12730  1.0000
  W   W891      1.0  0.62784  0.93247  0.25461  1.0000
  S   S1857     1.0  0.62473  0.92778  0.38191  1.0000
  S   S1858     1.0  0.62473  0.92778  0.12730  1.0000
  W   W892      1.0  0.63596  0.92707  0.25461  1.0000
  S   S1859     1.0  0.63285  0.92238  0.38191  1.0000
  S   S1860     1.0  0.63285  0.92238  0.12730  1.0000
  W   W893      1.0  0.64408  0.92167  0.25461  1.0000
  S   S1861     1.0  0.64096  0.91698  0.38191  1.0000
  S   S1862     1.0  0.64096  0.91698  0.12730  1.0000
  W   W894      1.0  0.65220  0.91627  0.25461  1.0000
  S   S1863     1.0  0.64908  0.91159  0.38191  1.0000
  S   S1864     1.0  0.64908  0.91159  0.12730  1.0000
  W   W895      1.0  0.66032  0.91088  0.25461  1.0000
  S   S1865     1.0  0.65720  0.90619  0.38191  1.0000
  S   S1866     1.0  0.65720  0.90619  0.12730  1.0000
  W   W896      1.0  0.66844  0.90548  0.25461  1.0000
  S   S1867     1.0  0.66532  0.90079  0.38191  1.0000
  S   S1868     1.0  0.66532  0.90079  0.12730  1.0000
  W   W897      1.0  0.67656  0.90008  0.25461  1.0000
  S   S1869     1.0  0.67344  0.89540  0.38191  1.0000
  S   S1870     1.0  0.67344  0.89540  0.12730  1.0000
  W   W898      1.0  0.68468  0.89469  0.25461  1.0000
  S   S1871     1.0  0.68156  0.89000  0.38191  1.0000
  S   S1872     1.0  0.68156  0.89000  0.12730  1.0000
  W   W899      1.0  0.69280  0.88929  0.25461  1.0000
  S   S1873     1.0  0.68968  0.88460  0.38191  1.0000
  S   S1874     1.0  0.68968  0.88460  0.12730  1.0000
  W   W900      1.0  0.70092  0.88389  0.25461  1.0000
  S   S1875     1.0  0.69780  0.87920  0.38191  1.0000
  S   S1876     1.0  0.69780  0.87920  0.12730  1.0000
  W   W901      1.0  0.70903  0.87849  0.25461  1.0000
  S   S1877     1.0  0.70592  0.87381  0.38191  1.0000
  S   S1878     1.0  0.70592  0.87381  0.12730  1.0000
  W   W902      1.0  0.71715  0.87310  0.25461  1.0000
  S   S1879     1.0  0.71404  0.86841  0.38191  1.0000
  S   S1880     1.0  0.71404  0.86841  0.12730  1.0000
  W   W903      1.0  0.72527  0.86770  0.25461  1.0000
  S   S1881     1.0  0.72216  0.86301  0.38191  1.0000
  S   S1882     1.0  0.72216  0.86301  0.12730  1.0000
  W   W904      1.0  0.73339  0.86230  0.25461  1.0000
  S   S1883     1.0  0.73028  0.85761  0.38191  1.0000
  S   S1884     1.0  0.73028  0.85761  0.12730  1.0000
  W   W905      1.0  0.74151  0.85691  0.25461  1.0000
  S   S1885     1.0  0.73840  0.85222  0.38191  1.0000
  S   S1886     1.0  0.73840  0.85222  0.12730  1.0000
  W   W906      1.0  0.74963  0.85151  0.25461  1.0000
  S   S1887     1.0  0.74652  0.84682  0.38191  1.0000
  S   S1888     1.0  0.74652  0.84682  0.12730  1.0000
  W   W907      1.0  0.75775  0.84611  0.25461  1.0000
  S   S1889     1.0  0.75463  0.84142  0.38191  1.0000
  S   S1890     1.0  0.75463  0.84142  0.12730  1.0000
  W   W908      1.0  0.76587  0.84071  0.25461  1.0000
  S   S1891     1.0  0.76275  0.83603  0.38191  1.0000
  S   S1892     1.0  0.76275  0.83603  0.12730  1.0000
  W   W909      1.0  0.77399  0.83532  0.25461  1.0000
  S   S1893     1.0  0.77087  0.83063  0.38191  1.0000
  S   S1894     1.0  0.77087  0.83063  0.12730  1.0000
  W   W910      1.0  0.78211  0.82992  0.25461  1.0000
  S   S1895     1.0  0.77899  0.82523  0.38191  1.0000
  S   S1896     1.0  0.77899  0.82523  0.12730  1.0000
  W   W911      1.0  0.79023  0.82452  0.25461  1.0000
  S   S1897     1.0  0.78711  0.81983  0.38191  1.0000
  S   S1898     1.0  0.78711  0.81983  0.12730  1.0000
  W   W912      1.0  0.79835  0.81912  0.25461  1.0000
  S   S1899     1.0  0.79523  0.81444  0.38191  1.0000
  S   S1900     1.0  0.79523  0.81444  0.12730  1.0000
  W   W913      1.0  0.80647  0.81373  0.25461  1.0000
  S   S1901     1.0  0.80335  0.80904  0.38191  1.0000
  S   S1902     1.0  0.80335  0.80904  0.12730  1.0000
  W   W914      1.0  0.81459  0.80833  0.25461  1.0000
  S   S1903     1.0  0.81147  0.80364  0.38191  1.0000
  S   S1904     1.0  0.81147  0.80364  0.12730  1.0000
  W   W915      1.0  0.82270  0.80293  0.25461  1.0000
  S   S1905     1.0  0.81959  0.79825  0.38191  1.0000
  S   S1906     1.0  0.81959  0.79825  0.12730  1.0000
  W   W916      1.0  0.83082  0.79754  0.25461  1.0000
  S   S1907     1.0  0.82771  0.79285  0.38191  1.0000
  S   S1908     1.0  0.82771  0.79285  0.12730  1.0000
  W   W917      1.0  0.83894  0.79214  0.25461  1.0000
  S   S1909     1.0  0.83583  0.78745  0.38191  1.0000
  S   S1910     1.0  0.83583  0.78745  0.12730  1.0000
  W   W918      1.0  0.84706  0.78674  0.25461  1.0000
  S   S1911     1.0  0.84395  0.78205  0.38191  1.0000
  S   S1912     1.0  0.84395  0.78205  0.12730  1.0000
  W   W919      1.0  0.85518  0.78134  0.25461  1.0000
  S   S1913     1.0  0.85207  0.77666  0.38191  1.0000
  S   S1914     1.0  0.85207  0.77666  0.12730  1.0000
  W   W920      1.0  0.86330  0.77595  0.25461  1.0000
  S   S1915     1.0  0.86019  0.77126  0.38191  1.0000
  S   S1916     1.0  0.86019  0.77126  0.12730  1.0000
  W   W921      1.0  0.87142  0.77055  0.25461  1.0000
  S   S1917     1.0  0.86830  0.76586  0.38191  1.0000
  S   S1918     1.0  0.86830  0.76586  0.12730  1.0000
  W   W922      1.0  0.87954  0.76515  0.25461  1.0000
  S   S1919     1.0  0.87642  0.76046  0.38191  1.0000
  S   S1920     1.0  0.87642  0.76046  0.12730  1.0000
  W   W923      1.0  0.88766  0.75975  0.25461  1.0000
  S   S1921     1.0  0.88454  0.75507  0.38191  1.0000
  S   S1922     1.0  0.88454  0.75507  0.12730  1.0000
  W   W924      1.0  0.89578  0.75436  0.25461  1.0000
  S   S1923     1.0  0.89266  0.74967  0.38191  1.0000
  S   S1924     1.0  0.89266  0.74967  0.12730  1.0000
  W   W925      1.0  0.90390  0.74896  0.25461  1.0000
  S   S1925     1.0  0.90078  0.74427  0.38191  1.0000
  S   S1926     1.0  0.90078  0.74427  0.12730  1.0000
  W   W926      1.0  0.91202  0.74356  0.25461  1.0000
  S   S1927     1.0  0.90890  0.73888  0.38191  1.0000
  S   S1928     1.0  0.90890  0.73888  0.12730  1.0000
  W   W927      1.0  0.92014  0.73817  0.25461  1.0000
  S   S1929     1.0  0.91702  0.73348  0.38191  1.0000
  S   S1930     1.0  0.91702  0.73348  0.12730  1.0000
  W   W928      1.0  0.92826  0.73277  0.25461  1.0000
  S   S1931     1.0  0.92514  0.72808  0.38191  1.0000
  S   S1932     1.0  0.92514  0.72808  0.12730  1.0000
  W   W929      1.0  0.93638  0.72737  0.25461  1.0000
  S   S1933     1.0  0.93326  0.72268  0.38191  1.0000
  S   S1934     1.0  0.93326  0.72268  0.12730  1.0000
  W   W930      1.0  0.94449  0.72197  0.25461  1.0000
  S   S1935     1.0  0.94138  0.71729  0.38191  1.0000
  S   S1936     1.0  0.94138  0.71729  0.12730  1.0000
  W   W931      1.0  0.95261  0.71658  0.25461  1.0000
  S   S1937     1.0  0.94950  0.71189  0.38191  1.0000
  S   S1938     1.0  0.94950  0.71189  0.12730  1.0000
  W   W932      1.0  0.96073  0.71118  0.25461  1.0000
  S   S1939     1.0  0.95762  0.70649  0.38191  1.0000
  S   S1940     1.0  0.95762  0.70649  0.12730  1.0000
  W   W933      1.0  0.96885  0.70578  0.25461  1.0000
  S   S1941     1.0  0.96574  0.70109  0.38191  1.0000
  S   S1942     1.0  0.96574  0.70109  0.12730  1.0000
  W   W934      1.0  0.97697  0.70039  0.25461  1.0000
  S   S1943     1.0  0.97386  0.69570  0.38191  1.0000
  S   S1944     1.0  0.97386  0.69570  0.12730  1.0000
  W   W935      1.0  0.98509  0.69499  0.25461  1.0000
  S   S1945     1.0  0.98197  0.69030  0.38191  1.0000
  S   S1946     1.0  0.98197  0.69030  0.12730  1.0000
  W   W936      1.0  0.99321  0.68959  0.25461  1.0000
  S   S1947     1.0  0.99009  0.68490  0.38191  1.0000
  S   S1948     1.0  0.99009  0.68490  0.12730  1.0000
  S   S1949     1.0  0.99821  0.67951  0.38191  1.0000
  S   S1950     1.0  0.99821  0.67951  0.12730  1.0000
  S   S1951     1.0  0.50232  0.99901  0.38191  1.0000
  S   S1952     1.0  0.50232  0.99901  0.12730  1.0000
  W   W937      1.0  0.51356  0.99830  0.25461  1.0000
  S   S1953     1.0  0.51044  0.99361  0.38191  1.0000
  S   S1954     1.0  0.51044  0.99361  0.12730  1.0000
  W   W938      1.0  0.52168  0.99290  0.25461  1.0000
  S   S1955     1.0  0.51856  0.98821  0.38191  1.0000
  S   S1956     1.0  0.51856  0.98821  0.12730  1.0000
  W   W939      1.0  0.52980  0.98750  0.25461  1.0000
  S   S1957     1.0  0.52668  0.98282  0.38191  1.0000
  S   S1958     1.0  0.52668  0.98282  0.12730  1.0000
  W   W940      1.0  0.53792  0.98211  0.25461  1.0000
  S   S1959     1.0  0.53480  0.97742  0.38191  1.0000
  S   S1960     1.0  0.53480  0.97742  0.12730  1.0000
  W   W941      1.0  0.54603  0.97671  0.25461  1.0000
  S   S1961     1.0  0.54292  0.97202  0.38191  1.0000
  S   S1962     1.0  0.54292  0.97202  0.12730  1.0000
  W   W942      1.0  0.55415  0.97131  0.25461  1.0000
  S   S1963     1.0  0.55104  0.96662  0.38191  1.0000
  S   S1964     1.0  0.55104  0.96662  0.12730  1.0000
  W   W943      1.0  0.56227  0.96591  0.25461  1.0000
  S   S1965     1.0  0.55916  0.96123  0.38191  1.0000
  S   S1966     1.0  0.55916  0.96123  0.12730  1.0000
  W   W944      1.0  0.57039  0.96052  0.25461  1.0000
  S   S1967     1.0  0.56728  0.95583  0.38191  1.0000
  S   S1968     1.0  0.56728  0.95583  0.12730  1.0000
  W   W945      1.0  0.57851  0.95512  0.25461  1.0000
  S   S1969     1.0  0.57540  0.95043  0.38191  1.0000
  S   S1970     1.0  0.57540  0.95043  0.12730  1.0000
  W   W946      1.0  0.58663  0.94972  0.25461  1.0000
  S   S1971     1.0  0.58351  0.94503  0.38191  1.0000
  S   S1972     1.0  0.58351  0.94503  0.12730  1.0000
  W   W947      1.0  0.59475  0.94433  0.25461  1.0000
  S   S1973     1.0  0.59163  0.93964  0.38191  1.0000
  S   S1974     1.0  0.59163  0.93964  0.12730  1.0000
  W   W948      1.0  0.60287  0.93893  0.25461  1.0000
  S   S1975     1.0  0.59975  0.93424  0.38191  1.0000
  S   S1976     1.0  0.59975  0.93424  0.12730  1.0000
  W   W949      1.0  0.61099  0.93353  0.25461  1.0000
  S   S1977     1.0  0.60787  0.92884  0.38191  1.0000
  S   S1978     1.0  0.60787  0.92884  0.12730  1.0000
  W   W950      1.0  0.61911  0.92813  0.25461  1.0000
  S   S1979     1.0  0.61599  0.92345  0.38191  1.0000
  S   S1980     1.0  0.61599  0.92345  0.12730  1.0000
  W   W951      1.0  0.62723  0.92274  0.25461  1.0000
  S   S1981     1.0  0.62411  0.91805  0.38191  1.0000
  S   S1982     1.0  0.62411  0.91805  0.12730  1.0000
  W   W952      1.0  0.63535  0.91734  0.25461  1.0000
  S   S1983     1.0  0.63223  0.91265  0.38191  1.0000
  S   S1984     1.0  0.63223  0.91265  0.12730  1.0000
  W   W953      1.0  0.64347  0.91194  0.25461  1.0000
  S   S1985     1.0  0.64035  0.90725  0.38191  1.0000
  S   S1986     1.0  0.64035  0.90725  0.12730  1.0000
  W   W954      1.0  0.65159  0.90654  0.25461  1.0000
  S   S1987     1.0  0.64847  0.90186  0.38191  1.0000
  S   S1988     1.0  0.64847  0.90186  0.12730  1.0000
  W   W955      1.0  0.65970  0.90115  0.25461  1.0000
  S   S1989     1.0  0.65659  0.89646  0.38191  1.0000
  S   S1990     1.0  0.65659  0.89646  0.12730  1.0000
  W   W956      1.0  0.66782  0.89575  0.25461  1.0000
  S   S1991     1.0  0.66471  0.89106  0.38191  1.0000
  S   S1992     1.0  0.66471  0.89106  0.12730  1.0000
  W   W957      1.0  0.67594  0.89035  0.25461  1.0000
  S   S1993     1.0  0.67283  0.88567  0.38191  1.0000
  S   S1994     1.0  0.67283  0.88567  0.12730  1.0000
  W   W958      1.0  0.68406  0.88496  0.25461  1.0000
  S   S1995     1.0  0.68095  0.88027  0.38191  1.0000
  S   S1996     1.0  0.68095  0.88027  0.12730  1.0000
  W   W959      1.0  0.69218  0.87956  0.25461  1.0000
  S   S1997     1.0  0.68907  0.87487  0.38191  1.0000
  S   S1998     1.0  0.68907  0.87487  0.12730  1.0000
  W   W960      1.0  0.70030  0.87416  0.25461  1.0000
  S   S1999     1.0  0.69718  0.86947  0.38191  1.0000
  S   S2000     1.0  0.69718  0.86947  0.12730  1.0000
  W   W961      1.0  0.70842  0.86876  0.25461  1.0000
  S   S2001     1.0  0.70530  0.86408  0.38191  1.0000
  S   S2002     1.0  0.70530  0.86408  0.12730  1.0000
  W   W962      1.0  0.71654  0.86337  0.25461  1.0000
  S   S2003     1.0  0.71342  0.85868  0.38191  1.0000
  S   S2004     1.0  0.71342  0.85868  0.12730  1.0000
  W   W963      1.0  0.72466  0.85797  0.25461  1.0000
  S   S2005     1.0  0.72154  0.85328  0.38191  1.0000
  S   S2006     1.0  0.72154  0.85328  0.12730  1.0000
  W   W964      1.0  0.73278  0.85257  0.25461  1.0000
  S   S2007     1.0  0.72966  0.84788  0.38191  1.0000
  S   S2008     1.0  0.72966  0.84788  0.12730  1.0000
  W   W965      1.0  0.74090  0.84718  0.25461  1.0000
  S   S2009     1.0  0.73778  0.84249  0.38191  1.0000
  S   S2010     1.0  0.73778  0.84249  0.12730  1.0000
  W   W966      1.0  0.74902  0.84178  0.25461  1.0000
  S   S2011     1.0  0.74590  0.83709  0.38191  1.0000
  S   S2012     1.0  0.74590  0.83709  0.12730  1.0000
  W   W967      1.0  0.75714  0.83638  0.25461  1.0000
  S   S2013     1.0  0.75402  0.83169  0.38191  1.0000
  S   S2014     1.0  0.75402  0.83169  0.12730  1.0000
  W   W968      1.0  0.76526  0.83098  0.25461  1.0000
  S   S2015     1.0  0.76214  0.82630  0.38191  1.0000
  S   S2016     1.0  0.76214  0.82630  0.12730  1.0000
  W   W969      1.0  0.77337  0.82559  0.25461  1.0000
  S   S2017     1.0  0.77026  0.82090  0.38191  1.0000
  S   S2018     1.0  0.77026  0.82090  0.12730  1.0000
  W   W970      1.0  0.78149  0.82019  0.25461  1.0000
  S   S2019     1.0  0.77838  0.81550  0.38191  1.0000
  S   S2020     1.0  0.77838  0.81550  0.12730  1.0000
  W   W971      1.0  0.78961  0.81479  0.25461  1.0000
  S   S2021     1.0  0.78650  0.81010  0.38191  1.0000
  S   S2022     1.0  0.78650  0.81010  0.12730  1.0000
  W   W972      1.0  0.79773  0.80939  0.25461  1.0000
  S   S2023     1.0  0.79462  0.80471  0.38191  1.0000
  S   S2024     1.0  0.79462  0.80471  0.12730  1.0000
  W   W973      1.0  0.80585  0.80400  0.25461  1.0000
  S   S2025     1.0  0.80274  0.79931  0.38191  1.0000
  S   S2026     1.0  0.80274  0.79931  0.12730  1.0000
  W   W974      1.0  0.81397  0.79860  0.25461  1.0000
  S   S2027     1.0  0.81086  0.79391  0.38191  1.0000
  S   S2028     1.0  0.81086  0.79391  0.12730  1.0000
  W   W975      1.0  0.82209  0.79320  0.25461  1.0000
  S   S2029     1.0  0.81897  0.78851  0.38191  1.0000
  S   S2030     1.0  0.81897  0.78851  0.12730  1.0000
  W   W976      1.0  0.83021  0.78781  0.25461  1.0000
  S   S2031     1.0  0.82709  0.78312  0.38191  1.0000
  S   S2032     1.0  0.82709  0.78312  0.12730  1.0000
  W   W977      1.0  0.83833  0.78241  0.25461  1.0000
  S   S2033     1.0  0.83521  0.77772  0.38191  1.0000
  S   S2034     1.0  0.83521  0.77772  0.12730  1.0000
  W   W978      1.0  0.84645  0.77701  0.25461  1.0000
  S   S2035     1.0  0.84333  0.77232  0.38191  1.0000
  S   S2036     1.0  0.84333  0.77232  0.12730  1.0000
  W   W979      1.0  0.85457  0.77161  0.25461  1.0000
  S   S2037     1.0  0.85145  0.76693  0.38191  1.0000
  S   S2038     1.0  0.85145  0.76693  0.12730  1.0000
  W   W980      1.0  0.86269  0.76622  0.25461  1.0000
  S   S2039     1.0  0.85957  0.76153  0.38191  1.0000
  S   S2040     1.0  0.85957  0.76153  0.12730  1.0000
  W   W981      1.0  0.87081  0.76082  0.25461  1.0000
  S   S2041     1.0  0.86769  0.75613  0.38191  1.0000
  S   S2042     1.0  0.86769  0.75613  0.12730  1.0000
  W   W982      1.0  0.87893  0.75542  0.25461  1.0000
  S   S2043     1.0  0.87581  0.75073  0.38191  1.0000
  S   S2044     1.0  0.87581  0.75073  0.12730  1.0000
  W   W983      1.0  0.88704  0.75002  0.25461  1.0000
  S   S2045     1.0  0.88393  0.74534  0.38191  1.0000
  S   S2046     1.0  0.88393  0.74534  0.12730  1.0000
  W   W984      1.0  0.89516  0.74463  0.25461  1.0000
  S   S2047     1.0  0.89205  0.73994  0.38191  1.0000
  S   S2048     1.0  0.89205  0.73994  0.12730  1.0000
  W   W985      1.0  0.90328  0.73923  0.25461  1.0000
  S   S2049     1.0  0.90017  0.73454  0.38191  1.0000
  S   S2050     1.0  0.90017  0.73454  0.12730  1.0000
  W   W986      1.0  0.91140  0.73383  0.25461  1.0000
  S   S2051     1.0  0.90829  0.72915  0.38191  1.0000
  S   S2052     1.0  0.90829  0.72915  0.12730  1.0000
  W   W987      1.0  0.91952  0.72844  0.25461  1.0000
  S   S2053     1.0  0.91641  0.72375  0.38191  1.0000
  S   S2054     1.0  0.91641  0.72375  0.12730  1.0000
  W   W988      1.0  0.92764  0.72304  0.25461  1.0000
  S   S2055     1.0  0.92453  0.71835  0.38191  1.0000
  S   S2056     1.0  0.92453  0.71835  0.12730  1.0000
  W   W989      1.0  0.93576  0.71764  0.25461  1.0000
  S   S2057     1.0  0.93264  0.71295  0.38191  1.0000
  S   S2058     1.0  0.93264  0.71295  0.12730  1.0000
  W   W990      1.0  0.94388  0.71224  0.25461  1.0000
  S   S2059     1.0  0.94076  0.70756  0.38191  1.0000
  S   S2060     1.0  0.94076  0.70756  0.12730  1.0000
  W   W991      1.0  0.95200  0.70685  0.25461  1.0000
  S   S2061     1.0  0.94888  0.70216  0.38191  1.0000
  S   S2062     1.0  0.94888  0.70216  0.12730  1.0000
  W   W992      1.0  0.96012  0.70145  0.25461  1.0000
  S   S2063     1.0  0.95700  0.69676  0.38191  1.0000
  S   S2064     1.0  0.95700  0.69676  0.12730  1.0000
  W   W993      1.0  0.96824  0.69605  0.25461  1.0000
  S   S2065     1.0  0.96512  0.69136  0.38191  1.0000
  S   S2066     1.0  0.96512  0.69136  0.12730  1.0000
  W   W994      1.0  0.97636  0.69065  0.25461  1.0000
  S   S2067     1.0  0.97324  0.68597  0.38191  1.0000
  S   S2068     1.0  0.97324  0.68597  0.12730  1.0000
  W   W995      1.0  0.98448  0.68526  0.25461  1.0000
  S   S2069     1.0  0.98136  0.68057  0.38191  1.0000
  S   S2070     1.0  0.98136  0.68057  0.12730  1.0000
  W   W996      1.0  0.99260  0.67986  0.25461  1.0000
  S   S2071     1.0  0.98948  0.67517  0.38191  1.0000
  S   S2072     1.0  0.98948  0.67517  0.12730  1.0000
  S   S2073     1.0  0.99760  0.66978  0.38191  1.0000
  S   S2074     1.0  0.99760  0.66978  0.12730  1.0000
  W   W997      1.0  0.49670  0.99936  0.25461  1.0000
  S   S2075     1.0  0.49359  0.99467  0.38191  1.0000
  S   S2076     1.0  0.49359  0.99467  0.12730  1.0000
  W   W998      1.0  0.50482  0.99396  0.25461  1.0000
  S   S2077     1.0  0.50171  0.98928  0.38191  1.0000
  S   S2078     1.0  0.50171  0.98928  0.12730  1.0000
  W   W999      1.0  0.51294  0.98857  0.25461  1.0000
  S   S2079     1.0  0.50983  0.98388  0.38191  1.0000
  S   S2080     1.0  0.50983  0.98388  0.12730  1.0000
  W   W1000     1.0  0.52106  0.98317  0.25461  1.0000
  S   S2081     1.0  0.51795  0.97848  0.38191  1.0000
  S   S2082     1.0  0.51795  0.97848  0.12730  1.0000
  W   W1001     1.0  0.52918  0.97777  0.25461  1.0000
  S   S2083     1.0  0.52607  0.97309  0.38191  1.0000
  S   S2084     1.0  0.52607  0.97309  0.12730  1.0000
  W   W1002     1.0  0.53730  0.97238  0.25461  1.0000
  S   S2085     1.0  0.53418  0.96769  0.38191  1.0000
  S   S2086     1.0  0.53418  0.96769  0.12730  1.0000
  W   W1003     1.0  0.54542  0.96698  0.25461  1.0000
  S   S2087     1.0  0.54230  0.96229  0.38191  1.0000
  S   S2088     1.0  0.54230  0.96229  0.12730  1.0000
  W   W1004     1.0  0.55354  0.96158  0.25461  1.0000
  S   S2089     1.0  0.55042  0.95689  0.38191  1.0000
  S   S2090     1.0  0.55042  0.95689  0.12730  1.0000
  W   W1005     1.0  0.56166  0.95618  0.25461  1.0000
  S   S2091     1.0  0.55854  0.95150  0.38191  1.0000
  S   S2092     1.0  0.55854  0.95150  0.12730  1.0000
  W   W1006     1.0  0.56978  0.95079  0.25461  1.0000
  S   S2093     1.0  0.56666  0.94610  0.38191  1.0000
  S   S2094     1.0  0.56666  0.94610  0.12730  1.0000
  W   W1007     1.0  0.57790  0.94539  0.25461  1.0000
  S   S2095     1.0  0.57478  0.94070  0.38191  1.0000
  S   S2096     1.0  0.57478  0.94070  0.12730  1.0000
  W   W1008     1.0  0.58602  0.93999  0.25461  1.0000
  S   S2097     1.0  0.58290  0.93530  0.38191  1.0000
  S   S2098     1.0  0.58290  0.93530  0.12730  1.0000
  W   W1009     1.0  0.59414  0.93460  0.25461  1.0000
  S   S2099     1.0  0.59102  0.92991  0.38191  1.0000
  S   S2100     1.0  0.59102  0.92991  0.12730  1.0000
  W   W1010     1.0  0.60225  0.92920  0.25461  1.0000
  S   S2101     1.0  0.59914  0.92451  0.38191  1.0000
  S   S2102     1.0  0.59914  0.92451  0.12730  1.0000
  W   W1011     1.0  0.61037  0.92380  0.25461  1.0000
  S   S2103     1.0  0.60726  0.91911  0.38191  1.0000
  S   S2104     1.0  0.60726  0.91911  0.12730  1.0000
  W   W1012     1.0  0.61849  0.91840  0.25461  1.0000
  S   S2105     1.0  0.61538  0.91372  0.38191  1.0000
  S   S2106     1.0  0.61538  0.91372  0.12730  1.0000
  W   W1013     1.0  0.62661  0.91301  0.25461  1.0000
  S   S2107     1.0  0.62350  0.90832  0.38191  1.0000
  S   S2108     1.0  0.62350  0.90832  0.12730  1.0000
  W   W1014     1.0  0.63473  0.90761  0.25461  1.0000
  S   S2109     1.0  0.63162  0.90292  0.38191  1.0000
  S   S2110     1.0  0.63162  0.90292  0.12730  1.0000
  W   W1015     1.0  0.64285  0.90221  0.25461  1.0000
  S   S2111     1.0  0.63974  0.89752  0.38191  1.0000
  S   S2112     1.0  0.63974  0.89752  0.12730  1.0000
  W   W1016     1.0  0.65097  0.89681  0.25461  1.0000
  S   S2113     1.0  0.64785  0.89213  0.38191  1.0000
  S   S2114     1.0  0.64785  0.89213  0.12730  1.0000
  W   W1017     1.0  0.65909  0.89142  0.25461  1.0000
  S   S2115     1.0  0.65597  0.88673  0.38191  1.0000
  S   S2116     1.0  0.65597  0.88673  0.12730  1.0000
  W   W1018     1.0  0.66721  0.88602  0.25461  1.0000
  S   S2117     1.0  0.66409  0.88133  0.38191  1.0000
  S   S2118     1.0  0.66409  0.88133  0.12730  1.0000
  W   W1019     1.0  0.67533  0.88062  0.25461  1.0000
  S   S2119     1.0  0.67221  0.87594  0.38191  1.0000
  S   S2120     1.0  0.67221  0.87594  0.12730  1.0000
  W   W1020     1.0  0.68345  0.87523  0.25461  1.0000
  S   S2121     1.0  0.68033  0.87054  0.38191  1.0000
  S   S2122     1.0  0.68033  0.87054  0.12730  1.0000
  W   W1021     1.0  0.69157  0.86983  0.25461  1.0000
  S   S2123     1.0  0.68845  0.86514  0.38191  1.0000
  S   S2124     1.0  0.68845  0.86514  0.12730  1.0000
  W   W1022     1.0  0.69969  0.86443  0.25461  1.0000
  S   S2125     1.0  0.69657  0.85974  0.38191  1.0000
  S   S2126     1.0  0.69657  0.85974  0.12730  1.0000
  W   W1023     1.0  0.70781  0.85903  0.25461  1.0000
  S   S2127     1.0  0.70469  0.85435  0.38191  1.0000
  S   S2128     1.0  0.70469  0.85435  0.12730  1.0000
  W   W1024     1.0  0.71593  0.85364  0.25461  1.0000
  S   S2129     1.0  0.71281  0.84895  0.38191  1.0000
  S   S2130     1.0  0.71281  0.84895  0.12730  1.0000
  W   W1025     1.0  0.72404  0.84824  0.25461  1.0000
  S   S2131     1.0  0.72093  0.84355  0.38191  1.0000
  S   S2132     1.0  0.72093  0.84355  0.12730  1.0000
  W   W1026     1.0  0.73216  0.84284  0.25461  1.0000
  S   S2133     1.0  0.72905  0.83815  0.38191  1.0000
  S   S2134     1.0  0.72905  0.83815  0.12730  1.0000
  W   W1027     1.0  0.74028  0.83744  0.25461  1.0000
  S   S2135     1.0  0.73717  0.83276  0.38191  1.0000
  S   S2136     1.0  0.73717  0.83276  0.12730  1.0000
  W   W1028     1.0  0.74840  0.83205  0.25461  1.0000
  S   S2137     1.0  0.74529  0.82736  0.38191  1.0000
  S   S2138     1.0  0.74529  0.82736  0.12730  1.0000
  W   W1029     1.0  0.75652  0.82665  0.25461  1.0000
  S   S2139     1.0  0.75341  0.82196  0.38191  1.0000
  S   S2140     1.0  0.75341  0.82196  0.12730  1.0000
  W   W1030     1.0  0.76464  0.82125  0.25461  1.0000
  S   S2141     1.0  0.76152  0.81657  0.38191  1.0000
  S   S2142     1.0  0.76152  0.81657  0.12730  1.0000
  W   W1031     1.0  0.77276  0.81586  0.25461  1.0000
  S   S2143     1.0  0.76964  0.81117  0.38191  1.0000
  S   S2144     1.0  0.76964  0.81117  0.12730  1.0000
  W   W1032     1.0  0.78088  0.81046  0.25461  1.0000
  S   S2145     1.0  0.77776  0.80577  0.38191  1.0000
  S   S2146     1.0  0.77776  0.80577  0.12730  1.0000
  W   W1033     1.0  0.78900  0.80506  0.25461  1.0000
  S   S2147     1.0  0.78588  0.80037  0.38191  1.0000
  S   S2148     1.0  0.78588  0.80037  0.12730  1.0000
  W   W1034     1.0  0.79712  0.79966  0.25461  1.0000
  S   S2149     1.0  0.79400  0.79498  0.38191  1.0000
  S   S2150     1.0  0.79400  0.79498  0.12730  1.0000
  W   W1035     1.0  0.80524  0.79427  0.25461  1.0000
  S   S2151     1.0  0.80212  0.78958  0.38191  1.0000
  S   S2152     1.0  0.80212  0.78958  0.12730  1.0000
  W   W1036     1.0  0.81336  0.78887  0.25461  1.0000
  S   S2153     1.0  0.81024  0.78418  0.38191  1.0000
  S   S2154     1.0  0.81024  0.78418  0.12730  1.0000
  W   W1037     1.0  0.82148  0.78347  0.25461  1.0000
  S   S2155     1.0  0.81836  0.77878  0.38191  1.0000
  S   S2156     1.0  0.81836  0.77878  0.12730  1.0000
  W   W1038     1.0  0.82960  0.77808  0.25461  1.0000
  S   S2157     1.0  0.82648  0.77339  0.38191  1.0000
  S   S2158     1.0  0.82648  0.77339  0.12730  1.0000
  W   W1039     1.0  0.83771  0.77268  0.25461  1.0000
  S   S2159     1.0  0.83460  0.76799  0.38191  1.0000
  S   S2160     1.0  0.83460  0.76799  0.12730  1.0000
  W   W1040     1.0  0.84583  0.76728  0.25461  1.0000
  S   S2161     1.0  0.84272  0.76259  0.38191  1.0000
  S   S2162     1.0  0.84272  0.76259  0.12730  1.0000
  W   W1041     1.0  0.85395  0.76188  0.25461  1.0000
  S   S2163     1.0  0.85084  0.75720  0.38191  1.0000
  S   S2164     1.0  0.85084  0.75720  0.12730  1.0000
  W   W1042     1.0  0.86207  0.75649  0.25461  1.0000
  S   S2165     1.0  0.85896  0.75180  0.38191  1.0000
  S   S2166     1.0  0.85896  0.75180  0.12730  1.0000
  W   W1043     1.0  0.87019  0.75109  0.25461  1.0000
  S   S2167     1.0  0.86708  0.74640  0.38191  1.0000
  S   S2168     1.0  0.86708  0.74640  0.12730  1.0000
  W   W1044     1.0  0.87831  0.74569  0.25461  1.0000
  S   S2169     1.0  0.87519  0.74100  0.38191  1.0000
  S   S2170     1.0  0.87519  0.74100  0.12730  1.0000
  W   W1045     1.0  0.88643  0.74029  0.25461  1.0000
  S   S2171     1.0  0.88331  0.73561  0.38191  1.0000
  S   S2172     1.0  0.88331  0.73561  0.12730  1.0000
  W   W1046     1.0  0.89455  0.73490  0.25461  1.0000
  S   S2173     1.0  0.89143  0.73021  0.38191  1.0000
  S   S2174     1.0  0.89143  0.73021  0.12730  1.0000
  W   W1047     1.0  0.90267  0.72950  0.25461  1.0000
  S   S2175     1.0  0.89955  0.72481  0.38191  1.0000
  S   S2176     1.0  0.89955  0.72481  0.12730  1.0000
  W   W1048     1.0  0.91079  0.72410  0.25461  1.0000
  S   S2177     1.0  0.90767  0.71942  0.38191  1.0000
  S   S2178     1.0  0.90767  0.71942  0.12730  1.0000
  W   W1049     1.0  0.91891  0.71871  0.25461  1.0000
  S   S2179     1.0  0.91579  0.71402  0.38191  1.0000
  S   S2180     1.0  0.91579  0.71402  0.12730  1.0000
  W   W1050     1.0  0.92703  0.71331  0.25461  1.0000
  S   S2181     1.0  0.92391  0.70862  0.38191  1.0000
  S   S2182     1.0  0.92391  0.70862  0.12730  1.0000
  W   W1051     1.0  0.93515  0.70791  0.25461  1.0000
  S   S2183     1.0  0.93203  0.70322  0.38191  1.0000
  S   S2184     1.0  0.93203  0.70322  0.12730  1.0000
  W   W1052     1.0  0.94327  0.70251  0.25461  1.0000
  S   S2185     1.0  0.94015  0.69783  0.38191  1.0000
  S   S2186     1.0  0.94015  0.69783  0.12730  1.0000
  W   W1053     1.0  0.95138  0.69712  0.25461  1.0000
  S   S2187     1.0  0.94827  0.69243  0.38191  1.0000
  S   S2188     1.0  0.94827  0.69243  0.12730  1.0000
  W   W1054     1.0  0.95950  0.69172  0.25461  1.0000
  S   S2189     1.0  0.95639  0.68703  0.38191  1.0000
  S   S2190     1.0  0.95639  0.68703  0.12730  1.0000
  W   W1055     1.0  0.96762  0.68632  0.25461  1.0000
  S   S2191     1.0  0.96451  0.68163  0.38191  1.0000
  S   S2192     1.0  0.96451  0.68163  0.12730  1.0000
  W   W1056     1.0  0.97574  0.68092  0.25461  1.0000
  S   S2193     1.0  0.97263  0.67624  0.38191  1.0000
  S   S2194     1.0  0.97263  0.67624  0.12730  1.0000
  W   W1057     1.0  0.98386  0.67553  0.25461  1.0000
  S   S2195     1.0  0.98075  0.67084  0.38191  1.0000
  S   S2196     1.0  0.98075  0.67084  0.12730  1.0000
  W   W1058     1.0  0.99198  0.67013  0.25461  1.0000
  S   S2197     1.0  0.98887  0.66544  0.38191  1.0000
  S   S2198     1.0  0.98887  0.66544  0.12730  1.0000
  S   S2199     1.0  0.99698  0.66005  0.38191  1.0000
  S   S2200     1.0  0.99698  0.66005  0.12730  1.0000
  S   S2201     1.0  0.47673  0.99574  0.38191  1.0000
  S   S2202     1.0  0.47673  0.99574  0.12730  1.0000
  W   W1059     1.0  0.48797  0.99503  0.25461  1.0000
  S   S2203     1.0  0.48485  0.99034  0.38191  1.0000
  S   S2204     1.0  0.48485  0.99034  0.12730  1.0000
  W   W1060     1.0  0.49609  0.98963  0.25461  1.0000
  S   S2205     1.0  0.49297  0.98494  0.38191  1.0000
  S   S2206     1.0  0.49297  0.98494  0.12730  1.0000
  W   W1061     1.0  0.50421  0.98423  0.25461  1.0000
  S   S2207     1.0  0.50109  0.97955  0.38191  1.0000
  S   S2208     1.0  0.50109  0.97955  0.12730  1.0000
  W   W1062     1.0  0.51233  0.97884  0.25461  1.0000
  S   S2209     1.0  0.50921  0.97415  0.38191  1.0000
  S   S2210     1.0  0.50921  0.97415  0.12730  1.0000
  W   W1063     1.0  0.52045  0.97344  0.25461  1.0000
  S   S2211     1.0  0.51733  0.96875  0.38191  1.0000
  S   S2212     1.0  0.51733  0.96875  0.12730  1.0000
  W   W1064     1.0  0.52857  0.96804  0.25461  1.0000
  S   S2213     1.0  0.52545  0.96336  0.38191  1.0000
  S   S2214     1.0  0.52545  0.96336  0.12730  1.0000
  W   W1065     1.0  0.53669  0.96265  0.25461  1.0000
  S   S2215     1.0  0.53357  0.95796  0.38191  1.0000
  S   S2216     1.0  0.53357  0.95796  0.12730  1.0000
  W   W1066     1.0  0.54481  0.95725  0.25461  1.0000
  S   S2217     1.0  0.54169  0.95256  0.38191  1.0000
  S   S2218     1.0  0.54169  0.95256  0.12730  1.0000
  W   W1067     1.0  0.55292  0.95185  0.25461  1.0000
  S   S2219     1.0  0.54981  0.94716  0.38191  1.0000
  S   S2220     1.0  0.54981  0.94716  0.12730  1.0000
  W   W1068     1.0  0.56104  0.94645  0.25461  1.0000
  S   S2221     1.0  0.55793  0.94177  0.38191  1.0000
  S   S2222     1.0  0.55793  0.94177  0.12730  1.0000
  W   W1069     1.0  0.56916  0.94106  0.25461  1.0000
  S   S2223     1.0  0.56605  0.93637  0.38191  1.0000
  S   S2224     1.0  0.56605  0.93637  0.12730  1.0000
  W   W1070     1.0  0.57728  0.93566  0.25461  1.0000
  S   S2225     1.0  0.57417  0.93097  0.38191  1.0000
  S   S2226     1.0  0.57417  0.93097  0.12730  1.0000
  W   W1071     1.0  0.58540  0.93026  0.25461  1.0000
  S   S2227     1.0  0.58229  0.92557  0.38191  1.0000
  S   S2228     1.0  0.58229  0.92557  0.12730  1.0000
  W   W1072     1.0  0.59352  0.92487  0.25461  1.0000
  S   S2229     1.0  0.59041  0.92018  0.38191  1.0000
  S   S2230     1.0  0.59041  0.92018  0.12730  1.0000
  W   W1073     1.0  0.60164  0.91947  0.25461  1.0000
  S   S2231     1.0  0.59852  0.91478  0.38191  1.0000
  S   S2232     1.0  0.59852  0.91478  0.12730  1.0000
  W   W1074     1.0  0.60976  0.91407  0.25461  1.0000
  S   S2233     1.0  0.60664  0.90938  0.38191  1.0000
  S   S2234     1.0  0.60664  0.90938  0.12730  1.0000
  W   W1075     1.0  0.61788  0.90867  0.25461  1.0000
  S   S2235     1.0  0.61476  0.90399  0.38191  1.0000
  S   S2236     1.0  0.61476  0.90399  0.12730  1.0000
  W   W1076     1.0  0.62600  0.90328  0.25461  1.0000
  S   S2237     1.0  0.62288  0.89859  0.38191  1.0000
  S   S2238     1.0  0.62288  0.89859  0.12730  1.0000
  W   W1077     1.0  0.63412  0.89788  0.25461  1.0000
  S   S2239     1.0  0.63100  0.89319  0.38191  1.0000
  S   S2240     1.0  0.63100  0.89319  0.12730  1.0000
  W   W1078     1.0  0.64224  0.89248  0.25461  1.0000
  S   S2241     1.0  0.63912  0.88779  0.38191  1.0000
  S   S2242     1.0  0.63912  0.88779  0.12730  1.0000
  W   W1079     1.0  0.65036  0.88708  0.25461  1.0000
  S   S2243     1.0  0.64724  0.88240  0.38191  1.0000
  S   S2244     1.0  0.64724  0.88240  0.12730  1.0000
  W   W1080     1.0  0.65848  0.88169  0.25461  1.0000
  S   S2245     1.0  0.65536  0.87700  0.38191  1.0000
  S   S2246     1.0  0.65536  0.87700  0.12730  1.0000
  W   W1081     1.0  0.66659  0.87629  0.25461  1.0000
  S   S2247     1.0  0.66348  0.87160  0.38191  1.0000
  S   S2248     1.0  0.66348  0.87160  0.12730  1.0000
  W   W1082     1.0  0.67471  0.87089  0.25461  1.0000
  S   S2249     1.0  0.67160  0.86621  0.38191  1.0000
  S   S2250     1.0  0.67160  0.86621  0.12730  1.0000
  W   W1083     1.0  0.68283  0.86550  0.25461  1.0000
  S   S2251     1.0  0.67972  0.86081  0.38191  1.0000
  S   S2252     1.0  0.67972  0.86081  0.12730  1.0000
  W   W1084     1.0  0.69095  0.86010  0.25461  1.0000
  S   S2253     1.0  0.68784  0.85541  0.38191  1.0000
  S   S2254     1.0  0.68784  0.85541  0.12730  1.0000
  W   W1085     1.0  0.69907  0.85470  0.25461  1.0000
  S   S2255     1.0  0.69596  0.85001  0.38191  1.0000
  S   S2256     1.0  0.69596  0.85001  0.12730  1.0000
  W   W1086     1.0  0.70719  0.84930  0.25461  1.0000
  S   S2257     1.0  0.70408  0.84462  0.38191  1.0000
  S   S2258     1.0  0.70408  0.84462  0.12730  1.0000
  W   W1087     1.0  0.71531  0.84391  0.25461  1.0000
  S   S2259     1.0  0.71219  0.83922  0.38191  1.0000
  S   S2260     1.0  0.71219  0.83922  0.12730  1.0000
  W   W1088     1.0  0.72343  0.83851  0.25461  1.0000
  S   S2261     1.0  0.72031  0.83382  0.38191  1.0000
  S   S2262     1.0  0.72031  0.83382  0.12730  1.0000
  W   W1089     1.0  0.73155  0.83311  0.25461  1.0000
  S   S2263     1.0  0.72843  0.82842  0.38191  1.0000
  S   S2264     1.0  0.72843  0.82842  0.12730  1.0000
  W   W1090     1.0  0.73967  0.82771  0.25461  1.0000
  S   S2265     1.0  0.73655  0.82303  0.38191  1.0000
  S   S2266     1.0  0.73655  0.82303  0.12730  1.0000
  W   W1091     1.0  0.74779  0.82232  0.25461  1.0000
  S   S2267     1.0  0.74467  0.81763  0.38191  1.0000
  S   S2268     1.0  0.74467  0.81763  0.12730  1.0000
  W   W1092     1.0  0.75591  0.81692  0.25461  1.0000
  S   S2269     1.0  0.75279  0.81223  0.38191  1.0000
  S   S2270     1.0  0.75279  0.81223  0.12730  1.0000
  W   W1093     1.0  0.76403  0.81152  0.25461  1.0000
  S   S2271     1.0  0.76091  0.80684  0.38191  1.0000
  S   S2272     1.0  0.76091  0.80684  0.12730  1.0000
  W   W1094     1.0  0.77215  0.80613  0.25461  1.0000
  S   S2273     1.0  0.76903  0.80144  0.38191  1.0000
  S   S2274     1.0  0.76903  0.80144  0.12730  1.0000
  W   W1095     1.0  0.78026  0.80073  0.25461  1.0000
  S   S2275     1.0  0.77715  0.79604  0.38191  1.0000
  S   S2276     1.0  0.77715  0.79604  0.12730  1.0000
  W   W1096     1.0  0.78838  0.79533  0.25461  1.0000
  S   S2277     1.0  0.78527  0.79064  0.38191  1.0000
  S   S2278     1.0  0.78527  0.79064  0.12730  1.0000
  W   W1097     1.0  0.79650  0.78993  0.25461  1.0000
  S   S2279     1.0  0.79339  0.78525  0.38191  1.0000
  S   S2280     1.0  0.79339  0.78525  0.12730  1.0000
  W   W1098     1.0  0.80462  0.78454  0.25461  1.0000
  S   S2281     1.0  0.80151  0.77985  0.38191  1.0000
  S   S2282     1.0  0.80151  0.77985  0.12730  1.0000
  W   W1099     1.0  0.81274  0.77914  0.25461  1.0000
  S   S2283     1.0  0.80963  0.77445  0.38191  1.0000
  S   S2284     1.0  0.80963  0.77445  0.12730  1.0000
  W   W1100     1.0  0.82086  0.77374  0.25461  1.0000
  S   S2285     1.0  0.81775  0.76905  0.38191  1.0000
  S   S2286     1.0  0.81775  0.76905  0.12730  1.0000
  W   W1101     1.0  0.82898  0.76835  0.25461  1.0000
  S   S2287     1.0  0.82586  0.76366  0.38191  1.0000
  S   S2288     1.0  0.82586  0.76366  0.12730  1.0000
  W   W1102     1.0  0.83710  0.76295  0.25461  1.0000
  S   S2289     1.0  0.83398  0.75826  0.38191  1.0000
  S   S2290     1.0  0.83398  0.75826  0.12730  1.0000
  W   W1103     1.0  0.84522  0.75755  0.25461  1.0000
  S   S2291     1.0  0.84210  0.75286  0.38191  1.0000
  S   S2292     1.0  0.84210  0.75286  0.12730  1.0000
  W   W1104     1.0  0.85334  0.75215  0.25461  1.0000
  S   S2293     1.0  0.85022  0.74747  0.38191  1.0000
  S   S2294     1.0  0.85022  0.74747  0.12730  1.0000
  W   W1105     1.0  0.86146  0.74676  0.25461  1.0000
  S   S2295     1.0  0.85834  0.74207  0.38191  1.0000
  S   S2296     1.0  0.85834  0.74207  0.12730  1.0000
  W   W1106     1.0  0.86958  0.74136  0.25461  1.0000
  S   S2297     1.0  0.86646  0.73667  0.38191  1.0000
  S   S2298     1.0  0.86646  0.73667  0.12730  1.0000
  W   W1107     1.0  0.87770  0.73596  0.25461  1.0000
  S   S2299     1.0  0.87458  0.73127  0.38191  1.0000
  S   S2300     1.0  0.87458  0.73127  0.12730  1.0000
  W   W1108     1.0  0.88582  0.73056  0.25461  1.0000
  S   S2301     1.0  0.88270  0.72588  0.38191  1.0000
  S   S2302     1.0  0.88270  0.72588  0.12730  1.0000
  W   W1109     1.0  0.89394  0.72517  0.25461  1.0000
  S   S2303     1.0  0.89082  0.72048  0.38191  1.0000
  S   S2304     1.0  0.89082  0.72048  0.12730  1.0000
  W   W1110     1.0  0.90205  0.71977  0.25461  1.0000
  S   S2305     1.0  0.89894  0.71508  0.38191  1.0000
  S   S2306     1.0  0.89894  0.71508  0.12730  1.0000
  W   W1111     1.0  0.91017  0.71437  0.25461  1.0000
  S   S2307     1.0  0.90706  0.70968  0.38191  1.0000
  S   S2308     1.0  0.90706  0.70968  0.12730  1.0000
  W   W1112     1.0  0.91829  0.70898  0.25461  1.0000
  S   S2309     1.0  0.91518  0.70429  0.38191  1.0000
  S   S2310     1.0  0.91518  0.70429  0.12730  1.0000
  W   W1113     1.0  0.92641  0.70358  0.25461  1.0000
  S   S2311     1.0  0.92330  0.69889  0.38191  1.0000
  S   S2312     1.0  0.92330  0.69889  0.12730  1.0000
  W   W1114     1.0  0.93453  0.69818  0.25461  1.0000
  S   S2313     1.0  0.93142  0.69349  0.38191  1.0000
  S   S2314     1.0  0.93142  0.69349  0.12730  1.0000
  W   W1115     1.0  0.94265  0.69278  0.25461  1.0000
  S   S2315     1.0  0.93953  0.68810  0.38191  1.0000
  S   S2316     1.0  0.93953  0.68810  0.12730  1.0000
  W   W1116     1.0  0.95077  0.68739  0.25461  1.0000
  S   S2317     1.0  0.94765  0.68270  0.38191  1.0000
  S   S2318     1.0  0.94765  0.68270  0.12730  1.0000
  W   W1117     1.0  0.95889  0.68199  0.25461  1.0000
  S   S2319     1.0  0.95577  0.67730  0.38191  1.0000
  S   S2320     1.0  0.95577  0.67730  0.12730  1.0000
  W   W1118     1.0  0.96701  0.67659  0.25461  1.0000
  S   S2321     1.0  0.96389  0.67190  0.38191  1.0000
  S   S2322     1.0  0.96389  0.67190  0.12730  1.0000
  W   W1119     1.0  0.97513  0.67119  0.25461  1.0000
  S   S2323     1.0  0.97201  0.66651  0.38191  1.0000
  S   S2324     1.0  0.97201  0.66651  0.12730  1.0000
  W   W1120     1.0  0.98325  0.66580  0.25461  1.0000
  S   S2325     1.0  0.98013  0.66111  0.38191  1.0000
  S   S2326     1.0  0.98013  0.66111  0.12730  1.0000
  W   W1121     1.0  0.99137  0.66040  0.25461  1.0000
  S   S2327     1.0  0.98825  0.65571  0.38191  1.0000
  S   S2328     1.0  0.98825  0.65571  0.12730  1.0000
  W   W1122     1.0  0.99949  0.65500  0.25461  1.0000
  S   S2329     1.0  0.99637  0.65032  0.38191  1.0000
  S   S2330     1.0  0.99637  0.65032  0.12730  1.0000
  S   S2331     1.0  0.45988  0.99680  0.38191  1.0000
  S   S2332     1.0  0.45988  0.99680  0.12730  1.0000
  W   W1123     1.0  0.47112  0.99609  0.25461  1.0000
  S   S2333     1.0  0.46800  0.99141  0.38191  1.0000
  S   S2334     1.0  0.46800  0.99141  0.12730  1.0000
  W   W1124     1.0  0.47924  0.99070  0.25461  1.0000
  S   S2335     1.0  0.47612  0.98601  0.38191  1.0000
  S   S2336     1.0  0.47612  0.98601  0.12730  1.0000
  W   W1125     1.0  0.48736  0.98530  0.25461  1.0000
  S   S2337     1.0  0.48424  0.98061  0.38191  1.0000
  S   S2338     1.0  0.48424  0.98061  0.12730  1.0000
  W   W1126     1.0  0.49548  0.97990  0.25461  1.0000
  S   S2339     1.0  0.49236  0.97521  0.38191  1.0000
  S   S2340     1.0  0.49236  0.97521  0.12730  1.0000
  W   W1127     1.0  0.50359  0.97450  0.25461  1.0000
  S   S2341     1.0  0.50048  0.96982  0.38191  1.0000
  S   S2342     1.0  0.50048  0.96982  0.12730  1.0000
  W   W1128     1.0  0.51171  0.96911  0.25461  1.0000
  S   S2343     1.0  0.50860  0.96442  0.38191  1.0000
  S   S2344     1.0  0.50860  0.96442  0.12730  1.0000
  W   W1129     1.0  0.51983  0.96371  0.25461  1.0000
  S   S2345     1.0  0.51672  0.95902  0.38191  1.0000
  S   S2346     1.0  0.51672  0.95902  0.12730  1.0000
  W   W1130     1.0  0.52795  0.95831  0.25461  1.0000
  S   S2347     1.0  0.52484  0.95363  0.38191  1.0000
  S   S2348     1.0  0.52484  0.95363  0.12730  1.0000
  W   W1131     1.0  0.53607  0.95292  0.25461  1.0000
  S   S2349     1.0  0.53296  0.94823  0.38191  1.0000
  S   S2350     1.0  0.53296  0.94823  0.12730  1.0000
  W   W1132     1.0  0.54419  0.94752  0.25461  1.0000
  S   S2351     1.0  0.54107  0.94283  0.38191  1.0000
  S   S2352     1.0  0.54107  0.94283  0.12730  1.0000
  W   W1133     1.0  0.55231  0.94212  0.25461  1.0000
  S   S2353     1.0  0.54919  0.93743  0.38191  1.0000
  S   S2354     1.0  0.54919  0.93743  0.12730  1.0000
  W   W1134     1.0  0.56043  0.93672  0.25461  1.0000
  S   S2355     1.0  0.55731  0.93204  0.38191  1.0000
  S   S2356     1.0  0.55731  0.93204  0.12730  1.0000
  W   W1135     1.0  0.56855  0.93133  0.25461  1.0000
  S   S2357     1.0  0.56543  0.92664  0.38191  1.0000
  S   S2358     1.0  0.56543  0.92664  0.12730  1.0000
  W   W1136     1.0  0.57667  0.92593  0.25461  1.0000
  S   S2359     1.0  0.57355  0.92124  0.38191  1.0000
  S   S2360     1.0  0.57355  0.92124  0.12730  1.0000
  W   W1137     1.0  0.58479  0.92053  0.25461  1.0000
  S   S2361     1.0  0.58167  0.91584  0.38191  1.0000
  S   S2362     1.0  0.58167  0.91584  0.12730  1.0000
  W   W1138     1.0  0.59291  0.91513  0.25461  1.0000
  S   S2363     1.0  0.58979  0.91045  0.38191  1.0000
  S   S2364     1.0  0.58979  0.91045  0.12730  1.0000
  W   W1139     1.0  0.60103  0.90974  0.25461  1.0000
  S   S2365     1.0  0.59791  0.90505  0.38191  1.0000
  S   S2366     1.0  0.59791  0.90505  0.12730  1.0000
  W   W1140     1.0  0.60915  0.90434  0.25461  1.0000
  S   S2367     1.0  0.60603  0.89965  0.38191  1.0000
  S   S2368     1.0  0.60603  0.89965  0.12730  1.0000
  W   W1141     1.0  0.61726  0.89894  0.25461  1.0000
  S   S2369     1.0  0.61415  0.89426  0.38191  1.0000
  S   S2370     1.0  0.61415  0.89426  0.12730  1.0000
  W   W1142     1.0  0.62538  0.89355  0.25461  1.0000
  S   S2371     1.0  0.62227  0.88886  0.38191  1.0000
  S   S2372     1.0  0.62227  0.88886  0.12730  1.0000
  W   W1143     1.0  0.63350  0.88815  0.25461  1.0000
  S   S2373     1.0  0.63039  0.88346  0.38191  1.0000
  S   S2374     1.0  0.63039  0.88346  0.12730  1.0000
  W   W1144     1.0  0.64162  0.88275  0.25461  1.0000
  S   S2375     1.0  0.63851  0.87806  0.38191  1.0000
  S   S2376     1.0  0.63851  0.87806  0.12730  1.0000
  W   W1145     1.0  0.64974  0.87735  0.25461  1.0000
  S   S2377     1.0  0.64663  0.87267  0.38191  1.0000
  S   S2378     1.0  0.64663  0.87267  0.12730  1.0000
  W   W1146     1.0  0.65786  0.87196  0.25461  1.0000
  S   S2379     1.0  0.65474  0.86727  0.38191  1.0000
  S   S2380     1.0  0.65474  0.86727  0.12730  1.0000
  W   W1147     1.0  0.66598  0.86656  0.25461  1.0000
  S   S2381     1.0  0.66286  0.86187  0.38191  1.0000
  S   S2382     1.0  0.66286  0.86187  0.12730  1.0000
  W   W1148     1.0  0.67410  0.86116  0.25461  1.0000
  S   S2383     1.0  0.67098  0.85647  0.38191  1.0000
  S   S2384     1.0  0.67098  0.85647  0.12730  1.0000
  W   W1149     1.0  0.68222  0.85577  0.25461  1.0000
  S   S2385     1.0  0.67910  0.85108  0.38191  1.0000
  S   S2386     1.0  0.67910  0.85108  0.12730  1.0000
  W   W1150     1.0  0.69034  0.85037  0.25461  1.0000
  S   S2387     1.0  0.68722  0.84568  0.38191  1.0000
  S   S2388     1.0  0.68722  0.84568  0.12730  1.0000
  W   W1151     1.0  0.69846  0.84497  0.25461  1.0000
  S   S2389     1.0  0.69534  0.84028  0.38191  1.0000
  S   S2390     1.0  0.69534  0.84028  0.12730  1.0000
  W   W1152     1.0  0.70658  0.83957  0.25461  1.0000
  S   S2391     1.0  0.70346  0.83489  0.38191  1.0000
  S   S2392     1.0  0.70346  0.83489  0.12730  1.0000
  W   W1153     1.0  0.71470  0.83418  0.25461  1.0000
  S   S2393     1.0  0.71158  0.82949  0.38191  1.0000
  S   S2394     1.0  0.71158  0.82949  0.12730  1.0000
  W   W1154     1.0  0.72282  0.82878  0.25461  1.0000
  S   S2395     1.0  0.71970  0.82409  0.38191  1.0000
  S   S2396     1.0  0.71970  0.82409  0.12730  1.0000
  W   W1155     1.0  0.73093  0.82338  0.25461  1.0000
  S   S2397     1.0  0.72782  0.81869  0.38191  1.0000
  S   S2398     1.0  0.72782  0.81869  0.12730  1.0000
  W   W1156     1.0  0.73905  0.81798  0.25461  1.0000
  S   S2399     1.0  0.73594  0.81330  0.38191  1.0000
  S   S2400     1.0  0.73594  0.81330  0.12730  1.0000
  W   W1157     1.0  0.74717  0.81259  0.25461  1.0000
  S   S2401     1.0  0.74406  0.80790  0.38191  1.0000
  S   S2402     1.0  0.74406  0.80790  0.12730  1.0000
  W   W1158     1.0  0.75529  0.80719  0.25461  1.0000
  S   S2403     1.0  0.75218  0.80250  0.38191  1.0000
  S   S2404     1.0  0.75218  0.80250  0.12730  1.0000
  W   W1159     1.0  0.76341  0.80179  0.25461  1.0000
  S   S2405     1.0  0.76030  0.79711  0.38191  1.0000
  S   S2406     1.0  0.76030  0.79711  0.12730  1.0000
  W   W1160     1.0  0.77153  0.79640  0.25461  1.0000
  S   S2407     1.0  0.76842  0.79171  0.38191  1.0000
  S   S2408     1.0  0.76842  0.79171  0.12730  1.0000
  W   W1161     1.0  0.77965  0.79100  0.25461  1.0000
  S   S2409     1.0  0.77653  0.78631  0.38191  1.0000
  S   S2410     1.0  0.77653  0.78631  0.12730  1.0000
  W   W1162     1.0  0.78777  0.78560  0.25461  1.0000
  S   S2411     1.0  0.78465  0.78091  0.38191  1.0000
  S   S2412     1.0  0.78465  0.78091  0.12730  1.0000
  W   W1163     1.0  0.79589  0.78020  0.25461  1.0000
  S   S2413     1.0  0.79277  0.77552  0.38191  1.0000
  S   S2414     1.0  0.79277  0.77552  0.12730  1.0000
  W   W1164     1.0  0.80401  0.77481  0.25461  1.0000
  S   S2415     1.0  0.80089  0.77012  0.38191  1.0000
  S   S2416     1.0  0.80089  0.77012  0.12730  1.0000
  W   W1165     1.0  0.81213  0.76941  0.25461  1.0000
  S   S2417     1.0  0.80901  0.76472  0.38191  1.0000
  S   S2418     1.0  0.80901  0.76472  0.12730  1.0000
  W   W1166     1.0  0.82025  0.76401  0.25461  1.0000
  S   S2419     1.0  0.81713  0.75932  0.38191  1.0000
  S   S2420     1.0  0.81713  0.75932  0.12730  1.0000
  W   W1167     1.0  0.82837  0.75861  0.25461  1.0000
  S   S2421     1.0  0.82525  0.75393  0.38191  1.0000
  S   S2422     1.0  0.82525  0.75393  0.12730  1.0000
  W   W1168     1.0  0.83649  0.75322  0.25461  1.0000
  S   S2423     1.0  0.83337  0.74853  0.38191  1.0000
  S   S2424     1.0  0.83337  0.74853  0.12730  1.0000
  W   W1169     1.0  0.84460  0.74782  0.25461  1.0000
  S   S2425     1.0  0.84149  0.74313  0.38191  1.0000
  S   S2426     1.0  0.84149  0.74313  0.12730  1.0000
  W   W1170     1.0  0.85272  0.74242  0.25461  1.0000
  S   S2427     1.0  0.84961  0.73774  0.38191  1.0000
  S   S2428     1.0  0.84961  0.73774  0.12730  1.0000
  W   W1171     1.0  0.86084  0.73703  0.25461  1.0000
  S   S2429     1.0  0.85773  0.73234  0.38191  1.0000
  S   S2430     1.0  0.85773  0.73234  0.12730  1.0000
  W   W1172     1.0  0.86896  0.73163  0.25461  1.0000
  S   S2431     1.0  0.86585  0.72694  0.38191  1.0000
  S   S2432     1.0  0.86585  0.72694  0.12730  1.0000
  W   W1173     1.0  0.87708  0.72623  0.25461  1.0000
  S   S2433     1.0  0.87397  0.72154  0.38191  1.0000
  S   S2434     1.0  0.87397  0.72154  0.12730  1.0000
  W   W1174     1.0  0.88520  0.72083  0.25461  1.0000
  S   S2435     1.0  0.88209  0.71615  0.38191  1.0000
  S   S2436     1.0  0.88209  0.71615  0.12730  1.0000
  W   W1175     1.0  0.89332  0.71544  0.25461  1.0000
  S   S2437     1.0  0.89020  0.71075  0.38191  1.0000
  S   S2438     1.0  0.89020  0.71075  0.12730  1.0000
  W   W1176     1.0  0.90144  0.71004  0.25461  1.0000
  S   S2439     1.0  0.89832  0.70535  0.38191  1.0000
  S   S2440     1.0  0.89832  0.70535  0.12730  1.0000
  W   W1177     1.0  0.90956  0.70464  0.25461  1.0000
  S   S2441     1.0  0.90644  0.69995  0.38191  1.0000
  S   S2442     1.0  0.90644  0.69995  0.12730  1.0000
  W   W1178     1.0  0.91768  0.69925  0.25461  1.0000
  S   S2443     1.0  0.91456  0.69456  0.38191  1.0000
  S   S2444     1.0  0.91456  0.69456  0.12730  1.0000
  W   W1179     1.0  0.92580  0.69385  0.25461  1.0000
  S   S2445     1.0  0.92268  0.68916  0.38191  1.0000
  S   S2446     1.0  0.92268  0.68916  0.12730  1.0000
  W   W1180     1.0  0.93392  0.68845  0.25461  1.0000
  S   S2447     1.0  0.93080  0.68376  0.38191  1.0000
  S   S2448     1.0  0.93080  0.68376  0.12730  1.0000
  W   W1181     1.0  0.94204  0.68305  0.25461  1.0000
  S   S2449     1.0  0.93892  0.67837  0.38191  1.0000
  S   S2450     1.0  0.93892  0.67837  0.12730  1.0000
  W   W1182     1.0  0.95016  0.67766  0.25461  1.0000
  S   S2451     1.0  0.94704  0.67297  0.38191  1.0000
  S   S2452     1.0  0.94704  0.67297  0.12730  1.0000
  W   W1183     1.0  0.95827  0.67226  0.25461  1.0000
  S   S2453     1.0  0.95516  0.66757  0.38191  1.0000
  S   S2454     1.0  0.95516  0.66757  0.12730  1.0000
  W   W1184     1.0  0.96639  0.66686  0.25461  1.0000
  S   S2455     1.0  0.96328  0.66217  0.38191  1.0000
  S   S2456     1.0  0.96328  0.66217  0.12730  1.0000
  W   W1185     1.0  0.97451  0.66146  0.25461  1.0000
  S   S2457     1.0  0.97140  0.65678  0.38191  1.0000
  S   S2458     1.0  0.97140  0.65678  0.12730  1.0000
  W   W1186     1.0  0.98263  0.65607  0.25461  1.0000
  S   S2459     1.0  0.97952  0.65138  0.38191  1.0000
  S   S2460     1.0  0.97952  0.65138  0.12730  1.0000
  W   W1187     1.0  0.99075  0.65067  0.25461  1.0000
  S   S2461     1.0  0.98764  0.64598  0.38191  1.0000
  S   S2462     1.0  0.98764  0.64598  0.12730  1.0000
  W   W1188     1.0  0.99887  0.64527  0.25461  1.0000
  S   S2463     1.0  0.99576  0.64059  0.38191  1.0000
  S   S2464     1.0  0.99576  0.64059  0.12730  1.0000
  S   S2465     1.0  0.44303  0.99787  0.38191  1.0000
  S   S2466     1.0  0.44303  0.99787  0.12730  1.0000
  W   W1189     1.0  0.45426  0.99716  0.25461  1.0000
  S   S2467     1.0  0.45115  0.99247  0.38191  1.0000
  S   S2468     1.0  0.45115  0.99247  0.12730  1.0000
  W   W1190     1.0  0.46238  0.99176  0.25461  1.0000
  S   S2469     1.0  0.45927  0.98707  0.38191  1.0000
  S   S2470     1.0  0.45927  0.98707  0.12730  1.0000
  W   W1191     1.0  0.47050  0.98636  0.25461  1.0000
  S   S2471     1.0  0.46739  0.98168  0.38191  1.0000
  S   S2472     1.0  0.46739  0.98168  0.12730  1.0000
  W   W1192     1.0  0.47862  0.98097  0.25461  1.0000
  S   S2473     1.0  0.47551  0.97628  0.38191  1.0000
  S   S2474     1.0  0.47551  0.97628  0.12730  1.0000
  W   W1193     1.0  0.48674  0.97557  0.25461  1.0000
  S   S2475     1.0  0.48363  0.97088  0.38191  1.0000
  S   S2476     1.0  0.48363  0.97088  0.12730  1.0000
  W   W1194     1.0  0.49486  0.97017  0.25461  1.0000
  S   S2477     1.0  0.49174  0.96548  0.38191  1.0000
  S   S2478     1.0  0.49174  0.96548  0.12730  1.0000
  W   W1195     1.0  0.50298  0.96477  0.25461  1.0000
  S   S2479     1.0  0.49986  0.96009  0.38191  1.0000
  S   S2480     1.0  0.49986  0.96009  0.12730  1.0000
  W   W1196     1.0  0.51110  0.95938  0.25461  1.0000
  S   S2481     1.0  0.50798  0.95469  0.38191  1.0000
  S   S2482     1.0  0.50798  0.95469  0.12730  1.0000
  W   W1197     1.0  0.51922  0.95398  0.25461  1.0000
  S   S2483     1.0  0.51610  0.94929  0.38191  1.0000
  S   S2484     1.0  0.51610  0.94929  0.12730  1.0000
  W   W1198     1.0  0.52734  0.94858  0.25461  1.0000
  S   S2485     1.0  0.52422  0.94390  0.38191  1.0000
  S   S2486     1.0  0.52422  0.94390  0.12730  1.0000
  W   W1199     1.0  0.53546  0.94319  0.25461  1.0000
  S   S2487     1.0  0.53234  0.93850  0.38191  1.0000
  S   S2488     1.0  0.53234  0.93850  0.12730  1.0000
  W   W1200     1.0  0.54358  0.93779  0.25461  1.0000
  S   S2489     1.0  0.54046  0.93310  0.38191  1.0000
  S   S2490     1.0  0.54046  0.93310  0.12730  1.0000
  W   W1201     1.0  0.55170  0.93239  0.25461  1.0000
  S   S2491     1.0  0.54858  0.92770  0.38191  1.0000
  S   S2492     1.0  0.54858  0.92770  0.12730  1.0000
  W   W1202     1.0  0.55981  0.92699  0.25461  1.0000
  S   S2493     1.0  0.55670  0.92231  0.38191  1.0000
  S   S2494     1.0  0.55670  0.92231  0.12730  1.0000
  W   W1203     1.0  0.56793  0.92160  0.25461  1.0000
  S   S2495     1.0  0.56482  0.91691  0.38191  1.0000
  S   S2496     1.0  0.56482  0.91691  0.12730  1.0000
  W   W1204     1.0  0.57605  0.91620  0.25461  1.0000
  S   S2497     1.0  0.57294  0.91151  0.38191  1.0000
  S   S2498     1.0  0.57294  0.91151  0.12730  1.0000
  W   W1205     1.0  0.58417  0.91080  0.25461  1.0000
  S   S2499     1.0  0.58106  0.90611  0.38191  1.0000
  S   S2500     1.0  0.58106  0.90611  0.12730  1.0000
  W   W1206     1.0  0.59229  0.90540  0.25461  1.0000
  S   S2501     1.0  0.58918  0.90072  0.38191  1.0000
  S   S2502     1.0  0.58918  0.90072  0.12730  1.0000
  W   W1207     1.0  0.60041  0.90001  0.25461  1.0000
  S   S2503     1.0  0.59730  0.89532  0.38191  1.0000
  S   S2504     1.0  0.59730  0.89532  0.12730  1.0000
  W   W1208     1.0  0.60853  0.89461  0.25461  1.0000
  S   S2505     1.0  0.60541  0.88992  0.38191  1.0000
  S   S2506     1.0  0.60541  0.88992  0.12730  1.0000
  W   W1209     1.0  0.61665  0.88921  0.25461  1.0000
  S   S2507     1.0  0.61353  0.88453  0.38191  1.0000
  S   S2508     1.0  0.61353  0.88453  0.12730  1.0000
  W   W1210     1.0  0.62477  0.88382  0.25461  1.0000
  S   S2509     1.0  0.62165  0.87913  0.38191  1.0000
  S   S2510     1.0  0.62165  0.87913  0.12730  1.0000
  W   W1211     1.0  0.63289  0.87842  0.25461  1.0000
  S   S2511     1.0  0.62977  0.87373  0.38191  1.0000
  S   S2512     1.0  0.62977  0.87373  0.12730  1.0000
  W   W1212     1.0  0.64101  0.87302  0.25461  1.0000
  S   S2513     1.0  0.63789  0.86833  0.38191  1.0000
  S   S2514     1.0  0.63789  0.86833  0.12730  1.0000
  W   W1213     1.0  0.64913  0.86762  0.25461  1.0000
  S   S2515     1.0  0.64601  0.86294  0.38191  1.0000
  S   S2516     1.0  0.64601  0.86294  0.12730  1.0000
  W   W1214     1.0  0.65725  0.86223  0.25461  1.0000
  S   S2517     1.0  0.65413  0.85754  0.38191  1.0000
  S   S2518     1.0  0.65413  0.85754  0.12730  1.0000
  W   W1215     1.0  0.66537  0.85683  0.25461  1.0000
  S   S2519     1.0  0.66225  0.85214  0.38191  1.0000
  S   S2520     1.0  0.66225  0.85214  0.12730  1.0000
  W   W1216     1.0  0.67349  0.85143  0.25461  1.0000
  S   S2521     1.0  0.67037  0.84674  0.38191  1.0000
  S   S2522     1.0  0.67037  0.84674  0.12730  1.0000
  W   W1217     1.0  0.68160  0.84604  0.25461  1.0000
  S   S2523     1.0  0.67849  0.84135  0.38191  1.0000
  S   S2524     1.0  0.67849  0.84135  0.12730  1.0000
  W   W1218     1.0  0.68972  0.84064  0.25461  1.0000
  S   S2525     1.0  0.68661  0.83595  0.38191  1.0000
  S   S2526     1.0  0.68661  0.83595  0.12730  1.0000
  W   W1219     1.0  0.69784  0.83524  0.25461  1.0000
  S   S2527     1.0  0.69473  0.83055  0.38191  1.0000
  S   S2528     1.0  0.69473  0.83055  0.12730  1.0000
  W   W1220     1.0  0.70596  0.82984  0.25461  1.0000
  S   S2529     1.0  0.70285  0.82516  0.38191  1.0000
  S   S2530     1.0  0.70285  0.82516  0.12730  1.0000
  W   W1221     1.0  0.71408  0.82445  0.25461  1.0000
  S   S2531     1.0  0.71097  0.81976  0.38191  1.0000
  S   S2532     1.0  0.71097  0.81976  0.12730  1.0000
  W   W1222     1.0  0.72220  0.81905  0.25461  1.0000
  S   S2533     1.0  0.71908  0.81436  0.38191  1.0000
  S   S2534     1.0  0.71908  0.81436  0.12730  1.0000
  W   W1223     1.0  0.73032  0.81365  0.25461  1.0000
  S   S2535     1.0  0.72720  0.80896  0.38191  1.0000
  S   S2536     1.0  0.72720  0.80896  0.12730  1.0000
  W   W1224     1.0  0.73844  0.80825  0.25461  1.0000
  S   S2537     1.0  0.73532  0.80357  0.38191  1.0000
  S   S2538     1.0  0.73532  0.80357  0.12730  1.0000
  W   W1225     1.0  0.74656  0.80286  0.25461  1.0000
  S   S2539     1.0  0.74344  0.79817  0.38191  1.0000
  S   S2540     1.0  0.74344  0.79817  0.12730  1.0000
  W   W1226     1.0  0.75468  0.79746  0.25461  1.0000
  S   S2541     1.0  0.75156  0.79277  0.38191  1.0000
  S   S2542     1.0  0.75156  0.79277  0.12730  1.0000
  W   W1227     1.0  0.76280  0.79206  0.25461  1.0000
  S   S2543     1.0  0.75968  0.78738  0.38191  1.0000
  S   S2544     1.0  0.75968  0.78738  0.12730  1.0000
  W   W1228     1.0  0.77092  0.78667  0.25461  1.0000
  S   S2545     1.0  0.76780  0.78198  0.38191  1.0000
  S   S2546     1.0  0.76780  0.78198  0.12730  1.0000
  W   W1229     1.0  0.77904  0.78127  0.25461  1.0000
  S   S2547     1.0  0.77592  0.77658  0.38191  1.0000
  S   S2548     1.0  0.77592  0.77658  0.12730  1.0000
  W   W1230     1.0  0.78716  0.77587  0.25461  1.0000
  S   S2549     1.0  0.78404  0.77118  0.38191  1.0000
  S   S2550     1.0  0.78404  0.77118  0.12730  1.0000
  W   W1231     1.0  0.79527  0.77047  0.25461  1.0000
  S   S2551     1.0  0.79216  0.76579  0.38191  1.0000
  S   S2552     1.0  0.79216  0.76579  0.12730  1.0000
  W   W1232     1.0  0.80339  0.76508  0.25461  1.0000
  S   S2553     1.0  0.80028  0.76039  0.38191  1.0000
  S   S2554     1.0  0.80028  0.76039  0.12730  1.0000
  W   W1233     1.0  0.81151  0.75968  0.25461  1.0000
  S   S2555     1.0  0.80840  0.75499  0.38191  1.0000
  S   S2556     1.0  0.80840  0.75499  0.12730  1.0000
  W   W1234     1.0  0.81963  0.75428  0.25461  1.0000
  S   S2557     1.0  0.81652  0.74959  0.38191  1.0000
  S   S2558     1.0  0.81652  0.74959  0.12730  1.0000
  W   W1235     1.0  0.82775  0.74888  0.25461  1.0000
  S   S2559     1.0  0.82464  0.74420  0.38191  1.0000
  S   S2560     1.0  0.82464  0.74420  0.12730  1.0000
  W   W1236     1.0  0.83587  0.74349  0.25461  1.0000
  S   S2561     1.0  0.83275  0.73880  0.38191  1.0000
  S   S2562     1.0  0.83275  0.73880  0.12730  1.0000
  W   W1237     1.0  0.84399  0.73809  0.25461  1.0000
  S   S2563     1.0  0.84087  0.73340  0.38191  1.0000
  S   S2564     1.0  0.84087  0.73340  0.12730  1.0000
  W   W1238     1.0  0.85211  0.73269  0.25461  1.0000
  S   S2565     1.0  0.84899  0.72801  0.38191  1.0000
  S   S2566     1.0  0.84899  0.72801  0.12730  1.0000
  W   W1239     1.0  0.86023  0.72730  0.25461  1.0000
  S   S2567     1.0  0.85711  0.72261  0.38191  1.0000
  S   S2568     1.0  0.85711  0.72261  0.12730  1.0000
  W   W1240     1.0  0.86835  0.72190  0.25461  1.0000
  S   S2569     1.0  0.86523  0.71721  0.38191  1.0000
  S   S2570     1.0  0.86523  0.71721  0.12730  1.0000
  W   W1241     1.0  0.87647  0.71650  0.25461  1.0000
  S   S2571     1.0  0.87335  0.71181  0.38191  1.0000
  S   S2572     1.0  0.87335  0.71181  0.12730  1.0000
  W   W1242     1.0  0.88459  0.71110  0.25461  1.0000
  S   S2573     1.0  0.88147  0.70642  0.38191  1.0000
  S   S2574     1.0  0.88147  0.70642  0.12730  1.0000
  W   W1243     1.0  0.89271  0.70571  0.25461  1.0000
  S   S2575     1.0  0.88959  0.70102  0.38191  1.0000
  S   S2576     1.0  0.88959  0.70102  0.12730  1.0000
  W   W1244     1.0  0.90083  0.70031  0.25461  1.0000
  S   S2577     1.0  0.89771  0.69562  0.38191  1.0000
  S   S2578     1.0  0.89771  0.69562  0.12730  1.0000
  W   W1245     1.0  0.90894  0.69491  0.25461  1.0000
  S   S2579     1.0  0.90583  0.69022  0.38191  1.0000
  S   S2580     1.0  0.90583  0.69022  0.12730  1.0000
  W   W1246     1.0  0.91706  0.68952  0.25461  1.0000
  S   S2581     1.0  0.91395  0.68483  0.38191  1.0000
  S   S2582     1.0  0.91395  0.68483  0.12730  1.0000
  W   W1247     1.0  0.92518  0.68412  0.25461  1.0000
  S   S2583     1.0  0.92207  0.67943  0.38191  1.0000
  S   S2584     1.0  0.92207  0.67943  0.12730  1.0000
  W   W1248     1.0  0.93330  0.67872  0.25461  1.0000
  S   S2585     1.0  0.93019  0.67403  0.38191  1.0000
  S   S2586     1.0  0.93019  0.67403  0.12730  1.0000
  W   W1249     1.0  0.94142  0.67332  0.25461  1.0000
  S   S2587     1.0  0.93831  0.66864  0.38191  1.0000
  S   S2588     1.0  0.93831  0.66864  0.12730  1.0000
  W   W1250     1.0  0.94954  0.66793  0.25461  1.0000
  S   S2589     1.0  0.94643  0.66324  0.38191  1.0000
  S   S2590     1.0  0.94643  0.66324  0.12730  1.0000
  W   W1251     1.0  0.95766  0.66253  0.25461  1.0000
  S   S2591     1.0  0.95454  0.65784  0.38191  1.0000
  S   S2592     1.0  0.95454  0.65784  0.12730  1.0000
  W   W1252     1.0  0.96578  0.65713  0.25461  1.0000
  S   S2593     1.0  0.96266  0.65244  0.38191  1.0000
  S   S2594     1.0  0.96266  0.65244  0.12730  1.0000
  W   W1253     1.0  0.97390  0.65173  0.25461  1.0000
  S   S2595     1.0  0.97078  0.64705  0.38191  1.0000
  S   S2596     1.0  0.97078  0.64705  0.12730  1.0000
  W   W1254     1.0  0.98202  0.64634  0.25461  1.0000
  S   S2597     1.0  0.97890  0.64165  0.38191  1.0000
  S   S2598     1.0  0.97890  0.64165  0.12730  1.0000
  W   W1255     1.0  0.99014  0.64094  0.25461  1.0000
  S   S2599     1.0  0.98702  0.63625  0.38191  1.0000
  S   S2600     1.0  0.98702  0.63625  0.12730  1.0000
  W   W1256     1.0  0.99826  0.63554  0.25461  1.0000
  S   S2601     1.0  0.99514  0.63085  0.38191  1.0000
  S   S2602     1.0  0.99514  0.63085  0.12730  1.0000
  S   S2603     1.0  0.42618  0.99893  0.38191  1.0000
  S   S2604     1.0  0.42618  0.99893  0.12730  1.0000
  W   W1257     1.0  0.43741  0.99822  0.25461  1.0000
  S   S2605     1.0  0.43429  0.99353  0.38191  1.0000
  S   S2606     1.0  0.43429  0.99353  0.12730  1.0000
  W   W1258     1.0  0.44553  0.99283  0.25461  1.0000
  S   S2607     1.0  0.44241  0.98814  0.38191  1.0000
  S   S2608     1.0  0.44241  0.98814  0.12730  1.0000
  W   W1259     1.0  0.45365  0.98743  0.25461  1.0000
  S   S2609     1.0  0.45053  0.98274  0.38191  1.0000
  S   S2610     1.0  0.45053  0.98274  0.12730  1.0000
  W   W1260     1.0  0.46177  0.98203  0.25461  1.0000
  S   S2611     1.0  0.45865  0.97734  0.38191  1.0000
  S   S2612     1.0  0.45865  0.97734  0.12730  1.0000
  W   W1261     1.0  0.46989  0.97663  0.25461  1.0000
  S   S2613     1.0  0.46677  0.97195  0.38191  1.0000
  S   S2614     1.0  0.46677  0.97195  0.12730  1.0000
  W   W1262     1.0  0.47801  0.97124  0.25461  1.0000
  S   S2615     1.0  0.47489  0.96655  0.38191  1.0000
  S   S2616     1.0  0.47489  0.96655  0.12730  1.0000
  W   W1263     1.0  0.48613  0.96584  0.25461  1.0000
  S   S2617     1.0  0.48301  0.96115  0.38191  1.0000
  S   S2618     1.0  0.48301  0.96115  0.12730  1.0000
  W   W1264     1.0  0.49425  0.96044  0.25461  1.0000
  S   S2619     1.0  0.49113  0.95575  0.38191  1.0000
  S   S2620     1.0  0.49113  0.95575  0.12730  1.0000
  W   W1265     1.0  0.50237  0.95504  0.25461  1.0000
  S   S2621     1.0  0.49925  0.95036  0.38191  1.0000
  S   S2622     1.0  0.49925  0.95036  0.12730  1.0000
  W   W1266     1.0  0.51048  0.94965  0.25461  1.0000
  S   S2623     1.0  0.50737  0.94496  0.38191  1.0000
  S   S2624     1.0  0.50737  0.94496  0.12730  1.0000
  W   W1267     1.0  0.51860  0.94425  0.25461  1.0000
  S   S2625     1.0  0.51549  0.93956  0.38191  1.0000
  S   S2626     1.0  0.51549  0.93956  0.12730  1.0000
  W   W1268     1.0  0.52672  0.93885  0.25461  1.0000
  S   S2627     1.0  0.52361  0.93416  0.38191  1.0000
  S   S2628     1.0  0.52361  0.93416  0.12730  1.0000
  W   W1269     1.0  0.53484  0.93346  0.25461  1.0000
  S   S2629     1.0  0.53173  0.92877  0.38191  1.0000
  S   S2630     1.0  0.53173  0.92877  0.12730  1.0000
  W   W1270     1.0  0.54296  0.92806  0.25461  1.0000
  S   S2631     1.0  0.53985  0.92337  0.38191  1.0000
  S   S2632     1.0  0.53985  0.92337  0.12730  1.0000
  W   W1271     1.0  0.55108  0.92266  0.25461  1.0000
  S   S2633     1.0  0.54797  0.91797  0.38191  1.0000
  S   S2634     1.0  0.54797  0.91797  0.12730  1.0000
  W   W1272     1.0  0.55920  0.91726  0.25461  1.0000
  S   S2635     1.0  0.55608  0.91258  0.38191  1.0000
  S   S2636     1.0  0.55608  0.91258  0.12730  1.0000
  W   W1273     1.0  0.56732  0.91187  0.25461  1.0000
  S   S2637     1.0  0.56420  0.90718  0.38191  1.0000
  S   S2638     1.0  0.56420  0.90718  0.12730  1.0000
  W   W1274     1.0  0.57544  0.90647  0.25461  1.0000
  S   S2639     1.0  0.57232  0.90178  0.38191  1.0000
  S   S2640     1.0  0.57232  0.90178  0.12730  1.0000
  W   W1275     1.0  0.58356  0.90107  0.25461  1.0000
  S   S2641     1.0  0.58044  0.89638  0.38191  1.0000
  S   S2642     1.0  0.58044  0.89638  0.12730  1.0000
  W   W1276     1.0  0.59168  0.89567  0.25461  1.0000
  S   S2643     1.0  0.58856  0.89099  0.38191  1.0000
  S   S2644     1.0  0.58856  0.89099  0.12730  1.0000
  W   W1277     1.0  0.59980  0.89028  0.25461  1.0000
  S   S2645     1.0  0.59668  0.88559  0.38191  1.0000
  S   S2646     1.0  0.59668  0.88559  0.12730  1.0000
  W   W1278     1.0  0.60792  0.88488  0.25461  1.0000
  S   S2647     1.0  0.60480  0.88019  0.38191  1.0000
  S   S2648     1.0  0.60480  0.88019  0.12730  1.0000
  W   W1279     1.0  0.61604  0.87948  0.25461  1.0000
  S   S2649     1.0  0.61292  0.87480  0.38191  1.0000
  S   S2650     1.0  0.61292  0.87480  0.12730  1.0000
  W   W1280     1.0  0.62415  0.87409  0.25461  1.0000
  S   S2651     1.0  0.62104  0.86940  0.38191  1.0000
  S   S2652     1.0  0.62104  0.86940  0.12730  1.0000
  W   W1281     1.0  0.63227  0.86869  0.25461  1.0000
  S   S2653     1.0  0.62916  0.86400  0.38191  1.0000
  S   S2654     1.0  0.62916  0.86400  0.12730  1.0000
  W   W1282     1.0  0.64039  0.86329  0.25461  1.0000
  S   S2655     1.0  0.63728  0.85860  0.38191  1.0000
  S   S2656     1.0  0.63728  0.85860  0.12730  1.0000
  W   W1283     1.0  0.64851  0.85789  0.25461  1.0000
  S   S2657     1.0  0.64540  0.85321  0.38191  1.0000
  S   S2658     1.0  0.64540  0.85321  0.12730  1.0000
  W   W1284     1.0  0.65663  0.85250  0.25461  1.0000
  S   S2659     1.0  0.65352  0.84781  0.38191  1.0000
  S   S2660     1.0  0.65352  0.84781  0.12730  1.0000
  W   W1285     1.0  0.66475  0.84710  0.25461  1.0000
  S   S2661     1.0  0.66164  0.84241  0.38191  1.0000
  S   S2662     1.0  0.66164  0.84241  0.12730  1.0000
  W   W1286     1.0  0.67287  0.84170  0.25461  1.0000
  S   S2663     1.0  0.66975  0.83701  0.38191  1.0000
  S   S2664     1.0  0.66975  0.83701  0.12730  1.0000
  W   W1287     1.0  0.68099  0.83631  0.25461  1.0000
  S   S2665     1.0  0.67787  0.83162  0.38191  1.0000
  S   S2666     1.0  0.67787  0.83162  0.12730  1.0000
  W   W1288     1.0  0.68911  0.83091  0.25461  1.0000
  S   S2667     1.0  0.68599  0.82622  0.38191  1.0000
  S   S2668     1.0  0.68599  0.82622  0.12730  1.0000
  W   W1289     1.0  0.69723  0.82551  0.25461  1.0000
  S   S2669     1.0  0.69411  0.82082  0.38191  1.0000
  S   S2670     1.0  0.69411  0.82082  0.12730  1.0000
  W   W1290     1.0  0.70535  0.82011  0.25461  1.0000
  S   S2671     1.0  0.70223  0.81543  0.38191  1.0000
  S   S2672     1.0  0.70223  0.81543  0.12730  1.0000
  W   W1291     1.0  0.71347  0.81472  0.25461  1.0000
  S   S2673     1.0  0.71035  0.81003  0.38191  1.0000
  S   S2674     1.0  0.71035  0.81003  0.12730  1.0000
  W   W1292     1.0  0.72159  0.80932  0.25461  1.0000
  S   S2675     1.0  0.71847  0.80463  0.38191  1.0000
  S   S2676     1.0  0.71847  0.80463  0.12730  1.0000
  W   W1293     1.0  0.72971  0.80392  0.25461  1.0000
  S   S2677     1.0  0.72659  0.79923  0.38191  1.0000
  S   S2678     1.0  0.72659  0.79923  0.12730  1.0000
  W   W1294     1.0  0.73782  0.79852  0.25461  1.0000
  S   S2679     1.0  0.73471  0.79384  0.38191  1.0000
  S   S2680     1.0  0.73471  0.79384  0.12730  1.0000
  W   W1295     1.0  0.74594  0.79313  0.25461  1.0000
  S   S2681     1.0  0.74283  0.78844  0.38191  1.0000
  S   S2682     1.0  0.74283  0.78844  0.12730  1.0000
  W   W1296     1.0  0.75406  0.78773  0.25461  1.0000
  S   S2683     1.0  0.75095  0.78304  0.38191  1.0000
  S   S2684     1.0  0.75095  0.78304  0.12730  1.0000
  W   W1297     1.0  0.76218  0.78233  0.25461  1.0000
  S   S2685     1.0  0.75907  0.77764  0.38191  1.0000
  S   S2686     1.0  0.75907  0.77764  0.12730  1.0000
  W   W1298     1.0  0.77030  0.77694  0.25461  1.0000
  S   S2687     1.0  0.76719  0.77225  0.38191  1.0000
  S   S2688     1.0  0.76719  0.77225  0.12730  1.0000
  W   W1299     1.0  0.77842  0.77154  0.25461  1.0000
  S   S2689     1.0  0.77531  0.76685  0.38191  1.0000
  S   S2690     1.0  0.77531  0.76685  0.12730  1.0000
  W   W1300     1.0  0.78654  0.76614  0.25461  1.0000
  S   S2691     1.0  0.78342  0.76145  0.38191  1.0000
  S   S2692     1.0  0.78342  0.76145  0.12730  1.0000
  W   W1301     1.0  0.79466  0.76074  0.25461  1.0000
  S   S2693     1.0  0.79154  0.75606  0.38191  1.0000
  S   S2694     1.0  0.79154  0.75606  0.12730  1.0000
  W   W1302     1.0  0.80278  0.75535  0.25461  1.0000
  S   S2695     1.0  0.79966  0.75066  0.38191  1.0000
  S   S2696     1.0  0.79966  0.75066  0.12730  1.0000
  W   W1303     1.0  0.81090  0.74995  0.25461  1.0000
  S   S2697     1.0  0.80778  0.74526  0.38191  1.0000
  S   S2698     1.0  0.80778  0.74526  0.12730  1.0000
  W   W1304     1.0  0.81902  0.74455  0.25461  1.0000
  S   S2699     1.0  0.81590  0.73986  0.38191  1.0000
  S   S2700     1.0  0.81590  0.73986  0.12730  1.0000
  W   W1305     1.0  0.82714  0.73915  0.25461  1.0000
  S   S2701     1.0  0.82402  0.73447  0.38191  1.0000
  S   S2702     1.0  0.82402  0.73447  0.12730  1.0000
  W   W1306     1.0  0.83526  0.73376  0.25461  1.0000
  S   S2703     1.0  0.83214  0.72907  0.38191  1.0000
  S   S2704     1.0  0.83214  0.72907  0.12730  1.0000
  W   W1307     1.0  0.84338  0.72836  0.25461  1.0000
  S   S2705     1.0  0.84026  0.72367  0.38191  1.0000
  S   S2706     1.0  0.84026  0.72367  0.12730  1.0000
  W   W1308     1.0  0.85150  0.72296  0.25461  1.0000
  S   S2707     1.0  0.84838  0.71828  0.38191  1.0000
  S   S2708     1.0  0.84838  0.71828  0.12730  1.0000
  W   W1309     1.0  0.85961  0.71757  0.25461  1.0000
  S   S2709     1.0  0.85650  0.71288  0.38191  1.0000
  S   S2710     1.0  0.85650  0.71288  0.12730  1.0000
  W   W1310     1.0  0.86773  0.71217  0.25461  1.0000
  S   S2711     1.0  0.86462  0.70748  0.38191  1.0000
  S   S2712     1.0  0.86462  0.70748  0.12730  1.0000
  W   W1311     1.0  0.87585  0.70677  0.25461  1.0000
  S   S2713     1.0  0.87274  0.70208  0.38191  1.0000
  S   S2714     1.0  0.87274  0.70208  0.12730  1.0000
  W   W1312     1.0  0.88397  0.70137  0.25461  1.0000
  S   S2715     1.0  0.88086  0.69669  0.38191  1.0000
  S   S2716     1.0  0.88086  0.69669  0.12730  1.0000
  W   W1313     1.0  0.89209  0.69598  0.25461  1.0000
  S   S2717     1.0  0.88898  0.69129  0.38191  1.0000
  S   S2718     1.0  0.88898  0.69129  0.12730  1.0000
  W   W1314     1.0  0.90021  0.69058  0.25461  1.0000
  S   S2719     1.0  0.89709  0.68589  0.38191  1.0000
  S   S2720     1.0  0.89709  0.68589  0.12730  1.0000
  W   W1315     1.0  0.90833  0.68518  0.25461  1.0000
  S   S2721     1.0  0.90521  0.68049  0.38191  1.0000
  S   S2722     1.0  0.90521  0.68049  0.12730  1.0000
  W   W1316     1.0  0.91645  0.67978  0.25461  1.0000
  S   S2723     1.0  0.91333  0.67510  0.38191  1.0000
  S   S2724     1.0  0.91333  0.67510  0.12730  1.0000
  W   W1317     1.0  0.92457  0.67439  0.25461  1.0000
  S   S2725     1.0  0.92145  0.66970  0.38191  1.0000
  S   S2726     1.0  0.92145  0.66970  0.12730  1.0000
  W   W1318     1.0  0.93269  0.66899  0.25461  1.0000
  S   S2727     1.0  0.92957  0.66430  0.38191  1.0000
  S   S2728     1.0  0.92957  0.66430  0.12730  1.0000
  W   W1319     1.0  0.94081  0.66359  0.25461  1.0000
  S   S2729     1.0  0.93769  0.65891  0.38191  1.0000
  S   S2730     1.0  0.93769  0.65891  0.12730  1.0000
  W   W1320     1.0  0.94893  0.65820  0.25461  1.0000
  S   S2731     1.0  0.94581  0.65351  0.38191  1.0000
  S   S2732     1.0  0.94581  0.65351  0.12730  1.0000
  W   W1321     1.0  0.95705  0.65280  0.25461  1.0000
  S   S2733     1.0  0.95393  0.64811  0.38191  1.0000
  S   S2734     1.0  0.95393  0.64811  0.12730  1.0000
  W   W1322     1.0  0.96517  0.64740  0.25461  1.0000
  S   S2735     1.0  0.96205  0.64271  0.38191  1.0000
  S   S2736     1.0  0.96205  0.64271  0.12730  1.0000
  W   W1323     1.0  0.97328  0.64200  0.25461  1.0000
  S   S2737     1.0  0.97017  0.63732  0.38191  1.0000
  S   S2738     1.0  0.97017  0.63732  0.12730  1.0000
  W   W1324     1.0  0.98140  0.63661  0.25461  1.0000
  S   S2739     1.0  0.97829  0.63192  0.38191  1.0000
  S   S2740     1.0  0.97829  0.63192  0.12730  1.0000
  W   W1325     1.0  0.98952  0.63121  0.25461  1.0000
  S   S2741     1.0  0.98641  0.62652  0.38191  1.0000
  S   S2742     1.0  0.98641  0.62652  0.12730  1.0000
  W   W1326     1.0  0.99764  0.62581  0.25461  1.0000
  S   S2743     1.0  0.99453  0.62112  0.38191  1.0000
  S   S2744     1.0  0.99453  0.62112  0.12730  1.0000
  S   S2745     1.0  0.40932  1.00000  0.38191  1.0000
  S   S2746     1.0  0.40932  1.00000  0.12730  1.0000
  W   W1327     1.0  0.42056  0.99929  0.25461  1.0000
  S   S2747     1.0  0.41744  0.99460  0.38191  1.0000
  S   S2748     1.0  0.41744  0.99460  0.12730  1.0000
  W   W1328     1.0  0.42868  0.99389  0.25461  1.0000
  S   S2749     1.0  0.42556  0.98920  0.38191  1.0000
  S   S2750     1.0  0.42556  0.98920  0.12730  1.0000
  W   W1329     1.0  0.43680  0.98849  0.25461  1.0000
  S   S2751     1.0  0.43368  0.98380  0.38191  1.0000
  S   S2752     1.0  0.43368  0.98380  0.12730  1.0000
  W   W1330     1.0  0.44492  0.98309  0.25461  1.0000
  S   S2753     1.0  0.44180  0.97841  0.38191  1.0000
  S   S2754     1.0  0.44180  0.97841  0.12730  1.0000
  W   W1331     1.0  0.45304  0.97770  0.25461  1.0000
  S   S2755     1.0  0.44992  0.97301  0.38191  1.0000
  S   S2756     1.0  0.44992  0.97301  0.12730  1.0000
  W   W1332     1.0  0.46115  0.97230  0.25461  1.0000
  S   S2757     1.0  0.45804  0.96761  0.38191  1.0000
  S   S2758     1.0  0.45804  0.96761  0.12730  1.0000
  W   W1333     1.0  0.46927  0.96690  0.25461  1.0000
  S   S2759     1.0  0.46616  0.96222  0.38191  1.0000
  S   S2760     1.0  0.46616  0.96222  0.12730  1.0000
  W   W1334     1.0  0.47739  0.96151  0.25461  1.0000
  S   S2761     1.0  0.47428  0.95682  0.38191  1.0000
  S   S2762     1.0  0.47428  0.95682  0.12730  1.0000
  W   W1335     1.0  0.48551  0.95611  0.25461  1.0000
  S   S2763     1.0  0.48240  0.95142  0.38191  1.0000
  S   S2764     1.0  0.48240  0.95142  0.12730  1.0000
  W   W1336     1.0  0.49363  0.95071  0.25461  1.0000
  S   S2765     1.0  0.49052  0.94602  0.38191  1.0000
  S   S2766     1.0  0.49052  0.94602  0.12730  1.0000
  W   W1337     1.0  0.50175  0.94531  0.25461  1.0000
  S   S2767     1.0  0.49863  0.94063  0.38191  1.0000
  S   S2768     1.0  0.49863  0.94063  0.12730  1.0000
  W   W1338     1.0  0.50987  0.93992  0.25461  1.0000
  S   S2769     1.0  0.50675  0.93523  0.38191  1.0000
  S   S2770     1.0  0.50675  0.93523  0.12730  1.0000
  W   W1339     1.0  0.51799  0.93452  0.25461  1.0000
  S   S2771     1.0  0.51487  0.92983  0.38191  1.0000
  S   S2772     1.0  0.51487  0.92983  0.12730  1.0000
  W   W1340     1.0  0.52611  0.92912  0.25461  1.0000
  S   S2773     1.0  0.52299  0.92443  0.38191  1.0000
  S   S2774     1.0  0.52299  0.92443  0.12730  1.0000
  W   W1341     1.0  0.53423  0.92373  0.25461  1.0000
  S   S2775     1.0  0.53111  0.91904  0.38191  1.0000
  S   S2776     1.0  0.53111  0.91904  0.12730  1.0000
  W   W1342     1.0  0.54235  0.91833  0.25461  1.0000
  S   S2777     1.0  0.53923  0.91364  0.38191  1.0000
  S   S2778     1.0  0.53923  0.91364  0.12730  1.0000
  W   W1343     1.0  0.55047  0.91293  0.25461  1.0000
  S   S2779     1.0  0.54735  0.90824  0.38191  1.0000
  S   S2780     1.0  0.54735  0.90824  0.12730  1.0000
  W   W1344     1.0  0.55859  0.90753  0.25461  1.0000
  S   S2781     1.0  0.55547  0.90285  0.38191  1.0000
  S   S2782     1.0  0.55547  0.90285  0.12730  1.0000
  W   W1345     1.0  0.56671  0.90214  0.25461  1.0000
  S   S2783     1.0  0.56359  0.89745  0.38191  1.0000
  S   S2784     1.0  0.56359  0.89745  0.12730  1.0000
  W   W1346     1.0  0.57482  0.89674  0.25461  1.0000
  S   S2785     1.0  0.57171  0.89205  0.38191  1.0000
  S   S2786     1.0  0.57171  0.89205  0.12730  1.0000
  W   W1347     1.0  0.58294  0.89134  0.25461  1.0000
  S   S2787     1.0  0.57983  0.88665  0.38191  1.0000
  S   S2788     1.0  0.57983  0.88665  0.12730  1.0000
  W   W1348     1.0  0.59106  0.88594  0.25461  1.0000
  S   S2789     1.0  0.58795  0.88126  0.38191  1.0000
  S   S2790     1.0  0.58795  0.88126  0.12730  1.0000
  W   W1349     1.0  0.59918  0.88055  0.25461  1.0000
  S   S2791     1.0  0.59607  0.87586  0.38191  1.0000
  S   S2792     1.0  0.59607  0.87586  0.12730  1.0000
  W   W1350     1.0  0.60730  0.87515  0.25461  1.0000
  S   S2793     1.0  0.60419  0.87046  0.38191  1.0000
  S   S2794     1.0  0.60419  0.87046  0.12730  1.0000
  W   W1351     1.0  0.61542  0.86975  0.25461  1.0000
  S   S2795     1.0  0.61230  0.86507  0.38191  1.0000
  S   S2796     1.0  0.61230  0.86507  0.12730  1.0000
  W   W1352     1.0  0.62354  0.86436  0.25461  1.0000
  S   S2797     1.0  0.62042  0.85967  0.38191  1.0000
  S   S2798     1.0  0.62042  0.85967  0.12730  1.0000
  W   W1353     1.0  0.63166  0.85896  0.25461  1.0000
  S   S2799     1.0  0.62854  0.85427  0.38191  1.0000
  S   S2800     1.0  0.62854  0.85427  0.12730  1.0000
  W   W1354     1.0  0.63978  0.85356  0.25461  1.0000
  S   S2801     1.0  0.63666  0.84887  0.38191  1.0000
  S   S2802     1.0  0.63666  0.84887  0.12730  1.0000
  W   W1355     1.0  0.64790  0.84816  0.25461  1.0000
  S   S2803     1.0  0.64478  0.84348  0.38191  1.0000
  S   S2804     1.0  0.64478  0.84348  0.12730  1.0000
  W   W1356     1.0  0.65602  0.84277  0.25461  1.0000
  S   S2805     1.0  0.65290  0.83808  0.38191  1.0000
  S   S2806     1.0  0.65290  0.83808  0.12730  1.0000
  W   W1357     1.0  0.66414  0.83737  0.25461  1.0000
  S   S2807     1.0  0.66102  0.83268  0.38191  1.0000
  S   S2808     1.0  0.66102  0.83268  0.12730  1.0000
  W   W1358     1.0  0.67226  0.83197  0.25461  1.0000
  S   S2809     1.0  0.66914  0.82728  0.38191  1.0000
  S   S2810     1.0  0.66914  0.82728  0.12730  1.0000
  W   W1359     1.0  0.68038  0.82657  0.25461  1.0000
  S   S2811     1.0  0.67726  0.82189  0.38191  1.0000
  S   S2812     1.0  0.67726  0.82189  0.12730  1.0000
  W   W1360     1.0  0.68849  0.82118  0.25461  1.0000
  S   S2813     1.0  0.68538  0.81649  0.38191  1.0000
  S   S2814     1.0  0.68538  0.81649  0.12730  1.0000
  W   W1361     1.0  0.69661  0.81578  0.25461  1.0000
  S   S2815     1.0  0.69350  0.81109  0.38191  1.0000
  S   S2816     1.0  0.69350  0.81109  0.12730  1.0000
  W   W1362     1.0  0.70473  0.81038  0.25461  1.0000
  S   S2817     1.0  0.70162  0.80570  0.38191  1.0000
  S   S2818     1.0  0.70162  0.80570  0.12730  1.0000
  W   W1363     1.0  0.71285  0.80499  0.25461  1.0000
  S   S2819     1.0  0.70974  0.80030  0.38191  1.0000
  S   S2820     1.0  0.70974  0.80030  0.12730  1.0000
  W   W1364     1.0  0.72097  0.79959  0.25461  1.0000
  S   S2821     1.0  0.71786  0.79490  0.38191  1.0000
  S   S2822     1.0  0.71786  0.79490  0.12730  1.0000
  W   W1365     1.0  0.72909  0.79419  0.25461  1.0000
  S   S2823     1.0  0.72598  0.78950  0.38191  1.0000
  S   S2824     1.0  0.72598  0.78950  0.12730  1.0000
  W   W1366     1.0  0.73721  0.78879  0.25461  1.0000
  S   S2825     1.0  0.73409  0.78411  0.38191  1.0000
  S   S2826     1.0  0.73409  0.78411  0.12730  1.0000
  W   W1367     1.0  0.74533  0.78340  0.25461  1.0000
  S   S2827     1.0  0.74221  0.77871  0.38191  1.0000
  S   S2828     1.0  0.74221  0.77871  0.12730  1.0000
  W   W1368     1.0  0.75345  0.77800  0.25461  1.0000
  S   S2829     1.0  0.75033  0.77331  0.38191  1.0000
  S   S2830     1.0  0.75033  0.77331  0.12730  1.0000
  W   W1369     1.0  0.76157  0.77260  0.25461  1.0000
  S   S2831     1.0  0.75845  0.76791  0.38191  1.0000
  S   S2832     1.0  0.75845  0.76791  0.12730  1.0000
  W   W1370     1.0  0.76969  0.76721  0.25461  1.0000
  S   S2833     1.0  0.76657  0.76252  0.38191  1.0000
  S   S2834     1.0  0.76657  0.76252  0.12730  1.0000
  W   W1371     1.0  0.77781  0.76181  0.25461  1.0000
  S   S2835     1.0  0.77469  0.75712  0.38191  1.0000
  S   S2836     1.0  0.77469  0.75712  0.12730  1.0000
  W   W1372     1.0  0.78593  0.75641  0.25461  1.0000
  S   S2837     1.0  0.78281  0.75172  0.38191  1.0000
  S   S2838     1.0  0.78281  0.75172  0.12730  1.0000
  W   W1373     1.0  0.79405  0.75101  0.25461  1.0000
  S   S2839     1.0  0.79093  0.74633  0.38191  1.0000
  S   S2840     1.0  0.79093  0.74633  0.12730  1.0000
  W   W1374     1.0  0.80216  0.74562  0.25461  1.0000
  S   S2841     1.0  0.79905  0.74093  0.38191  1.0000
  S   S2842     1.0  0.79905  0.74093  0.12730  1.0000
  W   W1375     1.0  0.81028  0.74022  0.25461  1.0000
  S   S2843     1.0  0.80717  0.73553  0.38191  1.0000
  S   S2844     1.0  0.80717  0.73553  0.12730  1.0000
  W   W1376     1.0  0.81840  0.73482  0.25461  1.0000
  S   S2845     1.0  0.81529  0.73013  0.38191  1.0000
  S   S2846     1.0  0.81529  0.73013  0.12730  1.0000
  W   W1377     1.0  0.82652  0.72942  0.25461  1.0000
  S   S2847     1.0  0.82341  0.72474  0.38191  1.0000
  S   S2848     1.0  0.82341  0.72474  0.12730  1.0000
  W   W1378     1.0  0.83464  0.72403  0.25461  1.0000
  S   S2849     1.0  0.83153  0.71934  0.38191  1.0000
  S   S2850     1.0  0.83153  0.71934  0.12730  1.0000
  W   W1379     1.0  0.84276  0.71863  0.25461  1.0000
  S   S2851     1.0  0.83965  0.71394  0.38191  1.0000
  S   S2852     1.0  0.83965  0.71394  0.12730  1.0000
  W   W1380     1.0  0.85088  0.71323  0.25461  1.0000
  S   S2853     1.0  0.84776  0.70855  0.38191  1.0000
  S   S2854     1.0  0.84776  0.70855  0.12730  1.0000
  W   W1381     1.0  0.85900  0.70784  0.25461  1.0000
  S   S2855     1.0  0.85588  0.70315  0.38191  1.0000
  S   S2856     1.0  0.85588  0.70315  0.12730  1.0000
  W   W1382     1.0  0.86712  0.70244  0.25461  1.0000
  S   S2857     1.0  0.86400  0.69775  0.38191  1.0000
  S   S2858     1.0  0.86400  0.69775  0.12730  1.0000
  W   W1383     1.0  0.87524  0.69704  0.25461  1.0000
  S   S2859     1.0  0.87212  0.69235  0.38191  1.0000
  S   S2860     1.0  0.87212  0.69235  0.12730  1.0000
  W   W1384     1.0  0.88336  0.69164  0.25461  1.0000
  S   S2861     1.0  0.88024  0.68696  0.38191  1.0000
  S   S2862     1.0  0.88024  0.68696  0.12730  1.0000
  W   W1385     1.0  0.89148  0.68625  0.25461  1.0000
  S   S2863     1.0  0.88836  0.68156  0.38191  1.0000
  S   S2864     1.0  0.88836  0.68156  0.12730  1.0000
  W   W1386     1.0  0.89960  0.68085  0.25461  1.0000
  S   S2865     1.0  0.89648  0.67616  0.38191  1.0000
  S   S2866     1.0  0.89648  0.67616  0.12730  1.0000
  W   W1387     1.0  0.90772  0.67545  0.25461  1.0000
  S   S2867     1.0  0.90460  0.67076  0.38191  1.0000
  S   S2868     1.0  0.90460  0.67076  0.12730  1.0000
  W   W1388     1.0  0.91583  0.67005  0.25461  1.0000
  S   S2869     1.0  0.91272  0.66537  0.38191  1.0000
  S   S2870     1.0  0.91272  0.66537  0.12730  1.0000
  W   W1389     1.0  0.92395  0.66466  0.25461  1.0000
  S   S2871     1.0  0.92084  0.65997  0.38191  1.0000
  S   S2872     1.0  0.92084  0.65997  0.12730  1.0000
  W   W1390     1.0  0.93207  0.65926  0.25461  1.0000
  S   S2873     1.0  0.92896  0.65457  0.38191  1.0000
  S   S2874     1.0  0.92896  0.65457  0.12730  1.0000
  W   W1391     1.0  0.94019  0.65386  0.25461  1.0000
  S   S2875     1.0  0.93708  0.64918  0.38191  1.0000
  S   S2876     1.0  0.93708  0.64918  0.12730  1.0000
  W   W1392     1.0  0.94831  0.64847  0.25461  1.0000
  S   S2877     1.0  0.94520  0.64378  0.38191  1.0000
  S   S2878     1.0  0.94520  0.64378  0.12730  1.0000
  W   W1393     1.0  0.95643  0.64307  0.25461  1.0000
  S   S2879     1.0  0.95332  0.63838  0.38191  1.0000
  S   S2880     1.0  0.95332  0.63838  0.12730  1.0000
  W   W1394     1.0  0.96455  0.63767  0.25461  1.0000
  S   S2881     1.0  0.96143  0.63298  0.38191  1.0000
  S   S2882     1.0  0.96143  0.63298  0.12730  1.0000
  W   W1395     1.0  0.97267  0.63227  0.25461  1.0000
  S   S2883     1.0  0.96955  0.62759  0.38191  1.0000
  S   S2884     1.0  0.96955  0.62759  0.12730  1.0000
  W   W1396     1.0  0.98079  0.62688  0.25461  1.0000
  S   S2885     1.0  0.97767  0.62219  0.38191  1.0000
  S   S2886     1.0  0.97767  0.62219  0.12730  1.0000
  W   W1397     1.0  0.98891  0.62148  0.25461  1.0000
  S   S2887     1.0  0.98579  0.61679  0.38191  1.0000
  S   S2888     1.0  0.98579  0.61679  0.12730  1.0000
  W   W1398     1.0  0.99703  0.61608  0.25461  1.0000
  S   S2889     1.0  0.99391  0.61139  0.38191  1.0000
  S   S2890     1.0  0.99391  0.61139  0.12730  1.0000
  S   S2891     1.0  0.40059  0.99566  0.38191  1.0000
  S   S2892     1.0  0.40059  0.99566  0.12730  1.0000
  W   W1399     1.0  0.41182  0.99495  0.25461  1.0000
  S   S2893     1.0  0.40871  0.99027  0.38191  1.0000
  S   S2894     1.0  0.40871  0.99027  0.12730  1.0000
  W   W1400     1.0  0.41994  0.98956  0.25461  1.0000
  S   S2895     1.0  0.41683  0.98487  0.38191  1.0000
  S   S2896     1.0  0.41683  0.98487  0.12730  1.0000
  W   W1401     1.0  0.42806  0.98416  0.25461  1.0000
  S   S2897     1.0  0.42495  0.97947  0.38191  1.0000
  S   S2898     1.0  0.42495  0.97947  0.12730  1.0000
  W   W1402     1.0  0.43618  0.97876  0.25461  1.0000
  S   S2899     1.0  0.43307  0.97407  0.38191  1.0000
  S   S2900     1.0  0.43307  0.97407  0.12730  1.0000
  W   W1403     1.0  0.44430  0.97336  0.25461  1.0000
  S   S2901     1.0  0.44119  0.96868  0.38191  1.0000
  S   S2902     1.0  0.44119  0.96868  0.12730  1.0000
  W   W1404     1.0  0.45242  0.96797  0.25461  1.0000
  S   S2903     1.0  0.44930  0.96328  0.38191  1.0000
  S   S2904     1.0  0.44930  0.96328  0.12730  1.0000
  W   W1405     1.0  0.46054  0.96257  0.25461  1.0000
  S   S2905     1.0  0.45742  0.95788  0.38191  1.0000
  S   S2906     1.0  0.45742  0.95788  0.12730  1.0000
  W   W1406     1.0  0.46866  0.95717  0.25461  1.0000
  S   S2907     1.0  0.46554  0.95249  0.38191  1.0000
  S   S2908     1.0  0.46554  0.95249  0.12730  1.0000
  W   W1407     1.0  0.47678  0.95178  0.25461  1.0000
  S   S2909     1.0  0.47366  0.94709  0.38191  1.0000
  S   S2910     1.0  0.47366  0.94709  0.12730  1.0000
  W   W1408     1.0  0.48490  0.94638  0.25461  1.0000
  S   S2911     1.0  0.48178  0.94169  0.38191  1.0000
  S   S2912     1.0  0.48178  0.94169  0.12730  1.0000
  W   W1409     1.0  0.49302  0.94098  0.25461  1.0000
  S   S2913     1.0  0.48990  0.93629  0.38191  1.0000
  S   S2914     1.0  0.48990  0.93629  0.12730  1.0000
  W   W1410     1.0  0.50114  0.93558  0.25461  1.0000
  S   S2915     1.0  0.49802  0.93090  0.38191  1.0000
  S   S2916     1.0  0.49802  0.93090  0.12730  1.0000
  W   W1411     1.0  0.50926  0.93019  0.25461  1.0000
  S   S2917     1.0  0.50614  0.92550  0.38191  1.0000
  S   S2918     1.0  0.50614  0.92550  0.12730  1.0000
  W   W1412     1.0  0.51737  0.92479  0.25461  1.0000
  S   S2919     1.0  0.51426  0.92010  0.38191  1.0000
  S   S2920     1.0  0.51426  0.92010  0.12730  1.0000
  W   W1413     1.0  0.52549  0.91939  0.25461  1.0000
  S   S2921     1.0  0.52238  0.91470  0.38191  1.0000
  S   S2922     1.0  0.52238  0.91470  0.12730  1.0000
  W   W1414     1.0  0.53361  0.91400  0.25461  1.0000
  S   S2923     1.0  0.53050  0.90931  0.38191  1.0000
  S   S2924     1.0  0.53050  0.90931  0.12730  1.0000
  W   W1415     1.0  0.54173  0.90860  0.25461  1.0000
  S   S2925     1.0  0.53862  0.90391  0.38191  1.0000
  S   S2926     1.0  0.53862  0.90391  0.12730  1.0000
  W   W1416     1.0  0.54985  0.90320  0.25461  1.0000
  S   S2927     1.0  0.54674  0.89851  0.38191  1.0000
  S   S2928     1.0  0.54674  0.89851  0.12730  1.0000
  W   W1417     1.0  0.55797  0.89780  0.25461  1.0000
  S   S2929     1.0  0.55486  0.89312  0.38191  1.0000
  S   S2930     1.0  0.55486  0.89312  0.12730  1.0000
  W   W1418     1.0  0.56609  0.89241  0.25461  1.0000
  S   S2931     1.0  0.56297  0.88772  0.38191  1.0000
  S   S2932     1.0  0.56297  0.88772  0.12730  1.0000
  W   W1419     1.0  0.57421  0.88701  0.25461  1.0000
  S   S2933     1.0  0.57109  0.88232  0.38191  1.0000
  S   S2934     1.0  0.57109  0.88232  0.12730  1.0000
  W   W1420     1.0  0.58233  0.88161  0.25461  1.0000
  S   S2935     1.0  0.57921  0.87692  0.38191  1.0000
  S   S2936     1.0  0.57921  0.87692  0.12730  1.0000
  W   W1421     1.0  0.59045  0.87621  0.25461  1.0000
  S   S2937     1.0  0.58733  0.87153  0.38191  1.0000
  S   S2938     1.0  0.58733  0.87153  0.12730  1.0000
  W   W1422     1.0  0.59857  0.87082  0.25461  1.0000
  S   S2939     1.0  0.59545  0.86613  0.38191  1.0000
  S   S2940     1.0  0.59545  0.86613  0.12730  1.0000
  W   W1423     1.0  0.60669  0.86542  0.25461  1.0000
  S   S2941     1.0  0.60357  0.86073  0.38191  1.0000
  S   S2942     1.0  0.60357  0.86073  0.12730  1.0000
  W   W1424     1.0  0.61481  0.86002  0.25461  1.0000
  S   S2943     1.0  0.61169  0.85534  0.38191  1.0000
  S   S2944     1.0  0.61169  0.85534  0.12730  1.0000
  W   W1425     1.0  0.62293  0.85463  0.25461  1.0000
  S   S2945     1.0  0.61981  0.84994  0.38191  1.0000
  S   S2946     1.0  0.61981  0.84994  0.12730  1.0000
  W   W1426     1.0  0.63105  0.84923  0.25461  1.0000
  S   S2947     1.0  0.62793  0.84454  0.38191  1.0000
  S   S2948     1.0  0.62793  0.84454  0.12730  1.0000
  W   W1427     1.0  0.63916  0.84383  0.25461  1.0000
  S   S2949     1.0  0.63605  0.83914  0.38191  1.0000
  S   S2950     1.0  0.63605  0.83914  0.12730  1.0000
  W   W1428     1.0  0.64728  0.83843  0.25461  1.0000
  S   S2951     1.0  0.64417  0.83375  0.38191  1.0000
  S   S2952     1.0  0.64417  0.83375  0.12730  1.0000
  W   W1429     1.0  0.65540  0.83304  0.25461  1.0000
  S   S2953     1.0  0.65229  0.82835  0.38191  1.0000
  S   S2954     1.0  0.65229  0.82835  0.12730  1.0000
  W   W1430     1.0  0.66352  0.82764  0.25461  1.0000
  S   S2955     1.0  0.66041  0.82295  0.38191  1.0000
  S   S2956     1.0  0.66041  0.82295  0.12730  1.0000
  W   W1431     1.0  0.67164  0.82224  0.25461  1.0000
  S   S2957     1.0  0.66853  0.81755  0.38191  1.0000
  S   S2958     1.0  0.66853  0.81755  0.12730  1.0000
  W   W1432     1.0  0.67976  0.81684  0.25461  1.0000
  S   S2959     1.0  0.67664  0.81216  0.38191  1.0000
  S   S2960     1.0  0.67664  0.81216  0.12730  1.0000
  W   W1433     1.0  0.68788  0.81145  0.25461  1.0000
  S   S2961     1.0  0.68476  0.80676  0.38191  1.0000
  S   S2962     1.0  0.68476  0.80676  0.12730  1.0000
  W   W1434     1.0  0.69600  0.80605  0.25461  1.0000
  S   S2963     1.0  0.69288  0.80136  0.38191  1.0000
  S   S2964     1.0  0.69288  0.80136  0.12730  1.0000
  W   W1435     1.0  0.70412  0.80065  0.25461  1.0000
  S   S2965     1.0  0.70100  0.79597  0.38191  1.0000
  S   S2966     1.0  0.70100  0.79597  0.12730  1.0000
  W   W1436     1.0  0.71224  0.79526  0.25461  1.0000
  S   S2967     1.0  0.70912  0.79057  0.38191  1.0000
  S   S2968     1.0  0.70912  0.79057  0.12730  1.0000
  W   W1437     1.0  0.72036  0.78986  0.25461  1.0000
  S   S2969     1.0  0.71724  0.78517  0.38191  1.0000
  S   S2970     1.0  0.71724  0.78517  0.12730  1.0000
  W   W1438     1.0  0.72848  0.78446  0.25461  1.0000
  S   S2971     1.0  0.72536  0.77977  0.38191  1.0000
  S   S2972     1.0  0.72536  0.77977  0.12730  1.0000
  W   W1439     1.0  0.73660  0.77906  0.25461  1.0000
  S   S2973     1.0  0.73348  0.77438  0.38191  1.0000
  S   S2974     1.0  0.73348  0.77438  0.12730  1.0000
  W   W1440     1.0  0.74472  0.77367  0.25461  1.0000
  S   S2975     1.0  0.74160  0.76898  0.38191  1.0000
  S   S2976     1.0  0.74160  0.76898  0.12730  1.0000
  W   W1441     1.0  0.75283  0.76827  0.25461  1.0000
  S   S2977     1.0  0.74972  0.76358  0.38191  1.0000
  S   S2978     1.0  0.74972  0.76358  0.12730  1.0000
  W   W1442     1.0  0.76095  0.76287  0.25461  1.0000
  S   S2979     1.0  0.75784  0.75818  0.38191  1.0000
  S   S2980     1.0  0.75784  0.75818  0.12730  1.0000
  W   W1443     1.0  0.76907  0.75748  0.25461  1.0000
  S   S2981     1.0  0.76596  0.75279  0.38191  1.0000
  S   S2982     1.0  0.76596  0.75279  0.12730  1.0000
  W   W1444     1.0  0.77719  0.75208  0.25461  1.0000
  S   S2983     1.0  0.77408  0.74739  0.38191  1.0000
  S   S2984     1.0  0.77408  0.74739  0.12730  1.0000
  W   W1445     1.0  0.78531  0.74668  0.25461  1.0000
  S   S2985     1.0  0.78220  0.74199  0.38191  1.0000
  S   S2986     1.0  0.78220  0.74199  0.12730  1.0000
  W   W1446     1.0  0.79343  0.74128  0.25461  1.0000
  S   S2987     1.0  0.79031  0.73660  0.38191  1.0000
  S   S2988     1.0  0.79031  0.73660  0.12730  1.0000
  W   W1447     1.0  0.80155  0.73589  0.25461  1.0000
  S   S2989     1.0  0.79843  0.73120  0.38191  1.0000
  S   S2990     1.0  0.79843  0.73120  0.12730  1.0000
  W   W1448     1.0  0.80967  0.73049  0.25461  1.0000
  S   S2991     1.0  0.80655  0.72580  0.38191  1.0000
  S   S2992     1.0  0.80655  0.72580  0.12730  1.0000
  W   W1449     1.0  0.81779  0.72509  0.25461  1.0000
  S   S2993     1.0  0.81467  0.72040  0.38191  1.0000
  S   S2994     1.0  0.81467  0.72040  0.12730  1.0000
  W   W1450     1.0  0.82591  0.71969  0.25461  1.0000
  S   S2995     1.0  0.82279  0.71501  0.38191  1.0000
  S   S2996     1.0  0.82279  0.71501  0.12730  1.0000
  W   W1451     1.0  0.83403  0.71430  0.25461  1.0000
  S   S2997     1.0  0.83091  0.70961  0.38191  1.0000
  S   S2998     1.0  0.83091  0.70961  0.12730  1.0000
  W   W1452     1.0  0.84215  0.70890  0.25461  1.0000
  S   S2999     1.0  0.83903  0.70421  0.38191  1.0000
  S   S3000     1.0  0.83903  0.70421  0.12730  1.0000
  W   W1453     1.0  0.85027  0.70350  0.25461  1.0000
  S   S3001     1.0  0.84715  0.69881  0.38191  1.0000
  S   S3002     1.0  0.84715  0.69881  0.12730  1.0000
  W   W1454     1.0  0.85839  0.69811  0.25461  1.0000
  S   S3003     1.0  0.85527  0.69342  0.38191  1.0000
  S   S3004     1.0  0.85527  0.69342  0.12730  1.0000
  W   W1455     1.0  0.86650  0.69271  0.25461  1.0000
  S   S3005     1.0  0.86339  0.68802  0.38191  1.0000
  S   S3006     1.0  0.86339  0.68802  0.12730  1.0000
  W   W1456     1.0  0.87462  0.68731  0.25461  1.0000
  S   S3007     1.0  0.87151  0.68262  0.38191  1.0000
  S   S3008     1.0  0.87151  0.68262  0.12730  1.0000
  W   W1457     1.0  0.88274  0.68191  0.25461  1.0000
  S   S3009     1.0  0.87963  0.67723  0.38191  1.0000
  S   S3010     1.0  0.87963  0.67723  0.12730  1.0000
  W   W1458     1.0  0.89086  0.67652  0.25461  1.0000
  S   S3011     1.0  0.88775  0.67183  0.38191  1.0000
  S   S3012     1.0  0.88775  0.67183  0.12730  1.0000
  W   W1459     1.0  0.89898  0.67112  0.25461  1.0000
  S   S3013     1.0  0.89587  0.66643  0.38191  1.0000
  S   S3014     1.0  0.89587  0.66643  0.12730  1.0000
  W   W1460     1.0  0.90710  0.66572  0.25461  1.0000
  S   S3015     1.0  0.90399  0.66103  0.38191  1.0000
  S   S3016     1.0  0.90399  0.66103  0.12730  1.0000
  W   W1461     1.0  0.91522  0.66032  0.25461  1.0000
  S   S3017     1.0  0.91210  0.65564  0.38191  1.0000
  S   S3018     1.0  0.91210  0.65564  0.12730  1.0000
  W   W1462     1.0  0.92334  0.65493  0.25461  1.0000
  S   S3019     1.0  0.92022  0.65024  0.38191  1.0000
  S   S3020     1.0  0.92022  0.65024  0.12730  1.0000
  W   W1463     1.0  0.93146  0.64953  0.25461  1.0000
  S   S3021     1.0  0.92834  0.64484  0.38191  1.0000
  S   S3022     1.0  0.92834  0.64484  0.12730  1.0000
  W   W1464     1.0  0.93958  0.64413  0.25461  1.0000
  S   S3023     1.0  0.93646  0.63945  0.38191  1.0000
  S   S3024     1.0  0.93646  0.63945  0.12730  1.0000
  W   W1465     1.0  0.94770  0.63874  0.25461  1.0000
  S   S3025     1.0  0.94458  0.63405  0.38191  1.0000
  S   S3026     1.0  0.94458  0.63405  0.12730  1.0000
  W   W1466     1.0  0.95582  0.63334  0.25461  1.0000
  S   S3027     1.0  0.95270  0.62865  0.38191  1.0000
  S   S3028     1.0  0.95270  0.62865  0.12730  1.0000
  W   W1467     1.0  0.96394  0.62794  0.25461  1.0000
  S   S3029     1.0  0.96082  0.62325  0.38191  1.0000
  S   S3030     1.0  0.96082  0.62325  0.12730  1.0000
  W   W1468     1.0  0.97206  0.62254  0.25461  1.0000
  S   S3031     1.0  0.96894  0.61786  0.38191  1.0000
  S   S3032     1.0  0.96894  0.61786  0.12730  1.0000
  W   W1469     1.0  0.98017  0.61715  0.25461  1.0000
  S   S3033     1.0  0.97706  0.61246  0.38191  1.0000
  S   S3034     1.0  0.97706  0.61246  0.12730  1.0000
  W   W1470     1.0  0.98829  0.61175  0.25461  1.0000
  S   S3035     1.0  0.98518  0.60706  0.38191  1.0000
  S   S3036     1.0  0.98518  0.60706  0.12730  1.0000
  W   W1471     1.0  0.99641  0.60635  0.25461  1.0000
  S   S3037     1.0  0.99330  0.60166  0.38191  1.0000
  S   S3038     1.0  0.99330  0.60166  0.12730  1.0000
  S   S3039     1.0  0.38374  0.99673  0.38191  1.0000
  S   S3040     1.0  0.38374  0.99673  0.12730  1.0000
  W   W1472     1.0  0.39497  0.99602  0.25461  1.0000
  S   S3041     1.0  0.39185  0.99133  0.38191  1.0000
  S   S3042     1.0  0.39185  0.99133  0.12730  1.0000
  W   W1473     1.0  0.40309  0.99062  0.25461  1.0000
  S   S3043     1.0  0.39997  0.98593  0.38191  1.0000
  S   S3044     1.0  0.39997  0.98593  0.12730  1.0000
  W   W1474     1.0  0.41121  0.98522  0.25461  1.0000
  S   S3045     1.0  0.40809  0.98054  0.38191  1.0000
  S   S3046     1.0  0.40809  0.98054  0.12730  1.0000
  W   W1475     1.0  0.41933  0.97983  0.25461  1.0000
  S   S3047     1.0  0.41621  0.97514  0.38191  1.0000
  S   S3048     1.0  0.41621  0.97514  0.12730  1.0000
  W   W1476     1.0  0.42745  0.97443  0.25461  1.0000
  S   S3049     1.0  0.42433  0.96974  0.38191  1.0000
  S   S3050     1.0  0.42433  0.96974  0.12730  1.0000
  W   W1477     1.0  0.43557  0.96903  0.25461  1.0000
  S   S3051     1.0  0.43245  0.96434  0.38191  1.0000
  S   S3052     1.0  0.43245  0.96434  0.12730  1.0000
  W   W1478     1.0  0.44369  0.96363  0.25461  1.0000
  S   S3053     1.0  0.44057  0.95895  0.38191  1.0000
  S   S3054     1.0  0.44057  0.95895  0.12730  1.0000
  W   W1479     1.0  0.45181  0.95824  0.25461  1.0000
  S   S3055     1.0  0.44869  0.95355  0.38191  1.0000
  S   S3056     1.0  0.44869  0.95355  0.12730  1.0000
  W   W1480     1.0  0.45993  0.95284  0.25461  1.0000
  S   S3057     1.0  0.45681  0.94815  0.38191  1.0000
  S   S3058     1.0  0.45681  0.94815  0.12730  1.0000
  W   W1481     1.0  0.46804  0.94744  0.25461  1.0000
  S   S3059     1.0  0.46493  0.94276  0.38191  1.0000
  S   S3060     1.0  0.46493  0.94276  0.12730  1.0000
  W   W1482     1.0  0.47616  0.94205  0.25461  1.0000
  S   S3061     1.0  0.47305  0.93736  0.38191  1.0000
  S   S3062     1.0  0.47305  0.93736  0.12730  1.0000
  W   W1483     1.0  0.48428  0.93665  0.25461  1.0000
  S   S3063     1.0  0.48117  0.93196  0.38191  1.0000
  S   S3064     1.0  0.48117  0.93196  0.12730  1.0000
  W   W1484     1.0  0.49240  0.93125  0.25461  1.0000
  S   S3065     1.0  0.48929  0.92656  0.38191  1.0000
  S   S3066     1.0  0.48929  0.92656  0.12730  1.0000
  W   W1485     1.0  0.50052  0.92585  0.25461  1.0000
  S   S3067     1.0  0.49741  0.92117  0.38191  1.0000
  S   S3068     1.0  0.49741  0.92117  0.12730  1.0000
  W   W1486     1.0  0.50864  0.92046  0.25461  1.0000
  S   S3069     1.0  0.50553  0.91577  0.38191  1.0000
  S   S3070     1.0  0.50553  0.91577  0.12730  1.0000
  W   W1487     1.0  0.51676  0.91506  0.25461  1.0000
  S   S3071     1.0  0.51364  0.91037  0.38191  1.0000
  S   S3072     1.0  0.51364  0.91037  0.12730  1.0000
  W   W1488     1.0  0.52488  0.90966  0.25461  1.0000
  S   S3073     1.0  0.52176  0.90497  0.38191  1.0000
  S   S3074     1.0  0.52176  0.90497  0.12730  1.0000
  W   W1489     1.0  0.53300  0.90426  0.25461  1.0000
  S   S3075     1.0  0.52988  0.89958  0.38191  1.0000
  S   S3076     1.0  0.52988  0.89958  0.12730  1.0000
  W   W1490     1.0  0.54112  0.89887  0.25461  1.0000
  S   S3077     1.0  0.53800  0.89418  0.38191  1.0000
  S   S3078     1.0  0.53800  0.89418  0.12730  1.0000
  W   W1491     1.0  0.54924  0.89347  0.25461  1.0000
  S   S3079     1.0  0.54612  0.88878  0.38191  1.0000
  S   S3080     1.0  0.54612  0.88878  0.12730  1.0000
  W   W1492     1.0  0.55736  0.88807  0.25461  1.0000
  S   S3081     1.0  0.55424  0.88339  0.38191  1.0000
  S   S3082     1.0  0.55424  0.88339  0.12730  1.0000
  W   W1493     1.0  0.56548  0.88268  0.25461  1.0000
  S   S3083     1.0  0.56236  0.87799  0.38191  1.0000
  S   S3084     1.0  0.56236  0.87799  0.12730  1.0000
  W   W1494     1.0  0.57360  0.87728  0.25461  1.0000
  S   S3085     1.0  0.57048  0.87259  0.38191  1.0000
  S   S3086     1.0  0.57048  0.87259  0.12730  1.0000
  W   W1495     1.0  0.58171  0.87188  0.25461  1.0000
  S   S3087     1.0  0.57860  0.86719  0.38191  1.0000
  S   S3088     1.0  0.57860  0.86719  0.12730  1.0000
  W   W1496     1.0  0.58983  0.86648  0.25461  1.0000
  S   S3089     1.0  0.58672  0.86180  0.38191  1.0000
  S   S3090     1.0  0.58672  0.86180  0.12730  1.0000
  W   W1497     1.0  0.59795  0.86109  0.25461  1.0000
  S   S3091     1.0  0.59484  0.85640  0.38191  1.0000
  S   S3092     1.0  0.59484  0.85640  0.12730  1.0000
  W   W1498     1.0  0.60607  0.85569  0.25461  1.0000
  S   S3093     1.0  0.60296  0.85100  0.38191  1.0000
  S   S3094     1.0  0.60296  0.85100  0.12730  1.0000
  W   W1499     1.0  0.61419  0.85029  0.25461  1.0000
  S   S3095     1.0  0.61108  0.84560  0.38191  1.0000
  S   S3096     1.0  0.61108  0.84560  0.12730  1.0000
  W   W1500     1.0  0.62231  0.84490  0.25461  1.0000
  S   S3097     1.0  0.61920  0.84021  0.38191  1.0000
  S   S3098     1.0  0.61920  0.84021  0.12730  1.0000
  W   W1501     1.0  0.63043  0.83950  0.25461  1.0000
  S   S3099     1.0  0.62731  0.83481  0.38191  1.0000
  S   S3100     1.0  0.62731  0.83481  0.12730  1.0000
  W   W1502     1.0  0.63855  0.83410  0.25461  1.0000
  S   S3101     1.0  0.63543  0.82941  0.38191  1.0000
  S   S3102     1.0  0.63543  0.82941  0.12730  1.0000
  W   W1503     1.0  0.64667  0.82870  0.25461  1.0000
  S   S3103     1.0  0.64355  0.82402  0.38191  1.0000
  S   S3104     1.0  0.64355  0.82402  0.12730  1.0000
  W   W1504     1.0  0.65479  0.82331  0.25461  1.0000
  S   S3105     1.0  0.65167  0.81862  0.38191  1.0000
  S   S3106     1.0  0.65167  0.81862  0.12730  1.0000
  W   W1505     1.0  0.66291  0.81791  0.25461  1.0000
  S   S3107     1.0  0.65979  0.81322  0.38191  1.0000
  S   S3108     1.0  0.65979  0.81322  0.12730  1.0000
  W   W1506     1.0  0.67103  0.81251  0.25461  1.0000
  S   S3109     1.0  0.66791  0.80782  0.38191  1.0000
  S   S3110     1.0  0.66791  0.80782  0.12730  1.0000
  W   W1507     1.0  0.67915  0.80711  0.25461  1.0000
  S   S3111     1.0  0.67603  0.80243  0.38191  1.0000
  S   S3112     1.0  0.67603  0.80243  0.12730  1.0000
  W   W1508     1.0  0.68727  0.80172  0.25461  1.0000
  S   S3113     1.0  0.68415  0.79703  0.38191  1.0000
  S   S3114     1.0  0.68415  0.79703  0.12730  1.0000
  W   W1509     1.0  0.69538  0.79632  0.25461  1.0000
  S   S3115     1.0  0.69227  0.79163  0.38191  1.0000
  S   S3116     1.0  0.69227  0.79163  0.12730  1.0000
  W   W1510     1.0  0.70350  0.79092  0.25461  1.0000
  S   S3117     1.0  0.70039  0.78624  0.38191  1.0000
  S   S3118     1.0  0.70039  0.78624  0.12730  1.0000
  W   W1511     1.0  0.71162  0.78553  0.25461  1.0000
  S   S3119     1.0  0.70851  0.78084  0.38191  1.0000
  S   S3120     1.0  0.70851  0.78084  0.12730  1.0000
  W   W1512     1.0  0.71974  0.78013  0.25461  1.0000
  S   S3121     1.0  0.71663  0.77544  0.38191  1.0000
  S   S3122     1.0  0.71663  0.77544  0.12730  1.0000
  W   W1513     1.0  0.72786  0.77473  0.25461  1.0000
  S   S3123     1.0  0.72475  0.77004  0.38191  1.0000
  S   S3124     1.0  0.72475  0.77004  0.12730  1.0000
  W   W1514     1.0  0.73598  0.76933  0.25461  1.0000
  S   S3125     1.0  0.73287  0.76465  0.38191  1.0000
  S   S3126     1.0  0.73287  0.76465  0.12730  1.0000
  W   W1515     1.0  0.74410  0.76394  0.25461  1.0000
  S   S3127     1.0  0.74098  0.75925  0.38191  1.0000
  S   S3128     1.0  0.74098  0.75925  0.12730  1.0000
  W   W1516     1.0  0.75222  0.75854  0.25461  1.0000
  S   S3129     1.0  0.74910  0.75385  0.38191  1.0000
  S   S3130     1.0  0.74910  0.75385  0.12730  1.0000
  W   W1517     1.0  0.76034  0.75314  0.25461  1.0000
  S   S3131     1.0  0.75722  0.74845  0.38191  1.0000
  S   S3132     1.0  0.75722  0.74845  0.12730  1.0000
  W   W1518     1.0  0.76846  0.74774  0.25461  1.0000
  S   S3133     1.0  0.76534  0.74306  0.38191  1.0000
  S   S3134     1.0  0.76534  0.74306  0.12730  1.0000
  W   W1519     1.0  0.77658  0.74235  0.25461  1.0000
  S   S3135     1.0  0.77346  0.73766  0.38191  1.0000
  S   S3136     1.0  0.77346  0.73766  0.12730  1.0000
  W   W1520     1.0  0.78470  0.73695  0.25461  1.0000
  S   S3137     1.0  0.78158  0.73226  0.38191  1.0000
  S   S3138     1.0  0.78158  0.73226  0.12730  1.0000
  W   W1521     1.0  0.79282  0.73155  0.25461  1.0000
  S   S3139     1.0  0.78970  0.72687  0.38191  1.0000
  S   S3140     1.0  0.78970  0.72687  0.12730  1.0000
  W   W1522     1.0  0.80094  0.72616  0.25461  1.0000
  S   S3141     1.0  0.79782  0.72147  0.38191  1.0000
  S   S3142     1.0  0.79782  0.72147  0.12730  1.0000
  W   W1523     1.0  0.80906  0.72076  0.25461  1.0000
  S   S3143     1.0  0.80594  0.71607  0.38191  1.0000
  S   S3144     1.0  0.80594  0.71607  0.12730  1.0000
  W   W1524     1.0  0.81717  0.71536  0.25461  1.0000
  S   S3145     1.0  0.81406  0.71067  0.38191  1.0000
  S   S3146     1.0  0.81406  0.71067  0.12730  1.0000
  W   W1525     1.0  0.82529  0.70996  0.25461  1.0000
  S   S3147     1.0  0.82218  0.70528  0.38191  1.0000
  S   S3148     1.0  0.82218  0.70528  0.12730  1.0000
  W   W1526     1.0  0.83341  0.70457  0.25461  1.0000
  S   S3149     1.0  0.83030  0.69988  0.38191  1.0000
  S   S3150     1.0  0.83030  0.69988  0.12730  1.0000
  W   W1527     1.0  0.84153  0.69917  0.25461  1.0000
  S   S3151     1.0  0.83842  0.69448  0.38191  1.0000
  S   S3152     1.0  0.83842  0.69448  0.12730  1.0000
  W   W1528     1.0  0.84965  0.69377  0.25461  1.0000
  S   S3153     1.0  0.84654  0.68908  0.38191  1.0000
  S   S3154     1.0  0.84654  0.68908  0.12730  1.0000
  W   W1529     1.0  0.85777  0.68838  0.25461  1.0000
  S   S3155     1.0  0.85465  0.68369  0.38191  1.0000
  S   S3156     1.0  0.85465  0.68369  0.12730  1.0000
  W   W1530     1.0  0.86589  0.68298  0.25461  1.0000
  S   S3157     1.0  0.86277  0.67829  0.38191  1.0000
  S   S3158     1.0  0.86277  0.67829  0.12730  1.0000
  W   W1531     1.0  0.87401  0.67758  0.25461  1.0000
  S   S3159     1.0  0.87089  0.67289  0.38191  1.0000
  S   S3160     1.0  0.87089  0.67289  0.12730  1.0000
  W   W1532     1.0  0.88213  0.67218  0.25461  1.0000
  S   S3161     1.0  0.87901  0.66750  0.38191  1.0000
  S   S3162     1.0  0.87901  0.66750  0.12730  1.0000
  W   W1533     1.0  0.89025  0.66679  0.25461  1.0000
  S   S3163     1.0  0.88713  0.66210  0.38191  1.0000
  S   S3164     1.0  0.88713  0.66210  0.12730  1.0000
  W   W1534     1.0  0.89837  0.66139  0.25461  1.0000
  S   S3165     1.0  0.89525  0.65670  0.38191  1.0000
  S   S3166     1.0  0.89525  0.65670  0.12730  1.0000
  W   W1535     1.0  0.90649  0.65599  0.25461  1.0000
  S   S3167     1.0  0.90337  0.65130  0.38191  1.0000
  S   S3168     1.0  0.90337  0.65130  0.12730  1.0000
  W   W1536     1.0  0.91461  0.65059  0.25461  1.0000
  S   S3169     1.0  0.91149  0.64591  0.38191  1.0000
  S   S3170     1.0  0.91149  0.64591  0.12730  1.0000
  W   W1537     1.0  0.92273  0.64520  0.25461  1.0000
  S   S3171     1.0  0.91961  0.64051  0.38191  1.0000
  S   S3172     1.0  0.91961  0.64051  0.12730  1.0000
  W   W1538     1.0  0.93084  0.63980  0.25461  1.0000
  S   S3173     1.0  0.92773  0.63511  0.38191  1.0000
  S   S3174     1.0  0.92773  0.63511  0.12730  1.0000
  W   W1539     1.0  0.93896  0.63440  0.25461  1.0000
  S   S3175     1.0  0.93585  0.62972  0.38191  1.0000
  S   S3176     1.0  0.93585  0.62972  0.12730  1.0000
  W   W1540     1.0  0.94708  0.62901  0.25461  1.0000
  S   S3177     1.0  0.94397  0.62432  0.38191  1.0000
  S   S3178     1.0  0.94397  0.62432  0.12730  1.0000
  W   W1541     1.0  0.95520  0.62361  0.25461  1.0000
  S   S3179     1.0  0.95209  0.61892  0.38191  1.0000
  S   S3180     1.0  0.95209  0.61892  0.12730  1.0000
  W   W1542     1.0  0.96332  0.61821  0.25461  1.0000
  S   S3181     1.0  0.96021  0.61352  0.38191  1.0000
  S   S3182     1.0  0.96021  0.61352  0.12730  1.0000
  W   W1543     1.0  0.97144  0.61281  0.25461  1.0000
  S   S3183     1.0  0.96832  0.60813  0.38191  1.0000
  S   S3184     1.0  0.96832  0.60813  0.12730  1.0000
  W   W1544     1.0  0.97956  0.60742  0.25461  1.0000
  S   S3185     1.0  0.97644  0.60273  0.38191  1.0000
  S   S3186     1.0  0.97644  0.60273  0.12730  1.0000
  W   W1545     1.0  0.98768  0.60202  0.25461  1.0000
  S   S3187     1.0  0.98456  0.59733  0.38191  1.0000
  S   S3188     1.0  0.98456  0.59733  0.12730  1.0000
  W   W1546     1.0  0.99580  0.59662  0.25461  1.0000
  S   S3189     1.0  0.99268  0.59193  0.38191  1.0000
  S   S3190     1.0  0.99268  0.59193  0.12730  1.0000
  S   S3191     1.0  0.36688  0.99779  0.38191  1.0000
  S   S3192     1.0  0.36688  0.99779  0.12730  1.0000
  W   W1547     1.0  0.37812  0.99708  0.25461  1.0000
  S   S3193     1.0  0.37500  0.99239  0.38191  1.0000
  S   S3194     1.0  0.37500  0.99239  0.12730  1.0000
  W   W1548     1.0  0.38624  0.99169  0.25461  1.0000
  S   S3195     1.0  0.38312  0.98700  0.38191  1.0000
  S   S3196     1.0  0.38312  0.98700  0.12730  1.0000
  W   W1549     1.0  0.39436  0.98629  0.25461  1.0000
  S   S3197     1.0  0.39124  0.98160  0.38191  1.0000
  S   S3198     1.0  0.39124  0.98160  0.12730  1.0000
  W   W1550     1.0  0.40248  0.98089  0.25461  1.0000
  S   S3199     1.0  0.39936  0.97620  0.38191  1.0000
  S   S3200     1.0  0.39936  0.97620  0.12730  1.0000
  W   W1551     1.0  0.41060  0.97549  0.25461  1.0000
  S   S3201     1.0  0.40748  0.97081  0.38191  1.0000
  S   S3202     1.0  0.40748  0.97081  0.12730  1.0000
  W   W1552     1.0  0.41871  0.97010  0.25461  1.0000
  S   S3203     1.0  0.41560  0.96541  0.38191  1.0000
  S   S3204     1.0  0.41560  0.96541  0.12730  1.0000
  W   W1553     1.0  0.42683  0.96470  0.25461  1.0000
  S   S3205     1.0  0.42372  0.96001  0.38191  1.0000
  S   S3206     1.0  0.42372  0.96001  0.12730  1.0000
  W   W1554     1.0  0.43495  0.95930  0.25461  1.0000
  S   S3207     1.0  0.43184  0.95461  0.38191  1.0000
  S   S3208     1.0  0.43184  0.95461  0.12730  1.0000
  W   W1555     1.0  0.44307  0.95390  0.25461  1.0000
  S   S3209     1.0  0.43996  0.94922  0.38191  1.0000
  S   S3210     1.0  0.43996  0.94922  0.12730  1.0000
  W   W1556     1.0  0.45119  0.94851  0.25461  1.0000
  S   S3211     1.0  0.44808  0.94382  0.38191  1.0000
  S   S3212     1.0  0.44808  0.94382  0.12730  1.0000
  W   W1557     1.0  0.45931  0.94311  0.25461  1.0000
  S   S3213     1.0  0.45619  0.93842  0.38191  1.0000
  S   S3214     1.0  0.45619  0.93842  0.12730  1.0000
  W   W1558     1.0  0.46743  0.93771  0.25461  1.0000
  S   S3215     1.0  0.46431  0.93303  0.38191  1.0000
  S   S3216     1.0  0.46431  0.93303  0.12730  1.0000
  W   W1559     1.0  0.47555  0.93232  0.25461  1.0000
  S   S3217     1.0  0.47243  0.92763  0.38191  1.0000
  S   S3218     1.0  0.47243  0.92763  0.12730  1.0000
  W   W1560     1.0  0.48367  0.92692  0.25461  1.0000
  S   S3219     1.0  0.48055  0.92223  0.38191  1.0000
  S   S3220     1.0  0.48055  0.92223  0.12730  1.0000
  W   W1561     1.0  0.49179  0.92152  0.25461  1.0000
  S   S3221     1.0  0.48867  0.91683  0.38191  1.0000
  S   S3222     1.0  0.48867  0.91683  0.12730  1.0000
  W   W1562     1.0  0.49991  0.91612  0.25461  1.0000
  S   S3223     1.0  0.49679  0.91144  0.38191  1.0000
  S   S3224     1.0  0.49679  0.91144  0.12730  1.0000
  W   W1563     1.0  0.50803  0.91073  0.25461  1.0000
  S   S3225     1.0  0.50491  0.90604  0.38191  1.0000
  S   S3226     1.0  0.50491  0.90604  0.12730  1.0000
  W   W1564     1.0  0.51615  0.90533  0.25461  1.0000
  S   S3227     1.0  0.51303  0.90064  0.38191  1.0000
  S   S3228     1.0  0.51303  0.90064  0.12730  1.0000
  W   W1565     1.0  0.52427  0.89993  0.25461  1.0000
  S   S3229     1.0  0.52115  0.89524  0.38191  1.0000
  S   S3230     1.0  0.52115  0.89524  0.12730  1.0000
  W   W1566     1.0  0.53238  0.89453  0.25461  1.0000
  S   S3231     1.0  0.52927  0.88985  0.38191  1.0000
  S   S3232     1.0  0.52927  0.88985  0.12730  1.0000
  W   W1567     1.0  0.54050  0.88914  0.25461  1.0000
  S   S3233     1.0  0.53739  0.88445  0.38191  1.0000
  S   S3234     1.0  0.53739  0.88445  0.12730  1.0000
  W   W1568     1.0  0.54862  0.88374  0.25461  1.0000
  S   S3235     1.0  0.54551  0.87905  0.38191  1.0000
  S   S3236     1.0  0.54551  0.87905  0.12730  1.0000
  W   W1569     1.0  0.55674  0.87834  0.25461  1.0000
  S   S3237     1.0  0.55363  0.87366  0.38191  1.0000
  S   S3238     1.0  0.55363  0.87366  0.12730  1.0000
  W   W1570     1.0  0.56486  0.87295  0.25461  1.0000
  S   S3239     1.0  0.56175  0.86826  0.38191  1.0000
  S   S3240     1.0  0.56175  0.86826  0.12730  1.0000
  W   W1571     1.0  0.57298  0.86755  0.25461  1.0000
  S   S3241     1.0  0.56986  0.86286  0.38191  1.0000
  S   S3242     1.0  0.56986  0.86286  0.12730  1.0000
  W   W1572     1.0  0.58110  0.86215  0.25461  1.0000
  S   S3243     1.0  0.57798  0.85746  0.38191  1.0000
  S   S3244     1.0  0.57798  0.85746  0.12730  1.0000
  W   W1573     1.0  0.58922  0.85675  0.25461  1.0000
  S   S3245     1.0  0.58610  0.85207  0.38191  1.0000
  S   S3246     1.0  0.58610  0.85207  0.12730  1.0000
  W   W1574     1.0  0.59734  0.85136  0.25461  1.0000
  S   S3247     1.0  0.59422  0.84667  0.38191  1.0000
  S   S3248     1.0  0.59422  0.84667  0.12730  1.0000
  W   W1575     1.0  0.60546  0.84596  0.25461  1.0000
  S   S3249     1.0  0.60234  0.84127  0.38191  1.0000
  S   S3250     1.0  0.60234  0.84127  0.12730  1.0000
  W   W1576     1.0  0.61358  0.84056  0.25461  1.0000
  S   S3251     1.0  0.61046  0.83587  0.38191  1.0000
  S   S3252     1.0  0.61046  0.83587  0.12730  1.0000
  W   W1577     1.0  0.62170  0.83517  0.25461  1.0000
  S   S3253     1.0  0.61858  0.83048  0.38191  1.0000
  S   S3254     1.0  0.61858  0.83048  0.12730  1.0000
  W   W1578     1.0  0.62982  0.82977  0.25461  1.0000
  S   S3255     1.0  0.62670  0.82508  0.38191  1.0000
  S   S3256     1.0  0.62670  0.82508  0.12730  1.0000
  W   W1579     1.0  0.63794  0.82437  0.25461  1.0000
  S   S3257     1.0  0.63482  0.81968  0.38191  1.0000
  S   S3258     1.0  0.63482  0.81968  0.12730  1.0000
  W   W1580     1.0  0.64605  0.81897  0.25461  1.0000
  S   S3259     1.0  0.64294  0.81429  0.38191  1.0000
  S   S3260     1.0  0.64294  0.81429  0.12730  1.0000
  W   W1581     1.0  0.65417  0.81358  0.25461  1.0000
  S   S3261     1.0  0.65106  0.80889  0.38191  1.0000
  S   S3262     1.0  0.65106  0.80889  0.12730  1.0000
  W   W1582     1.0  0.66229  0.80818  0.25461  1.0000
  S   S3263     1.0  0.65918  0.80349  0.38191  1.0000
  S   S3264     1.0  0.65918  0.80349  0.12730  1.0000
  W   W1583     1.0  0.67041  0.80278  0.25461  1.0000
  S   S3265     1.0  0.66730  0.79809  0.38191  1.0000
  S   S3266     1.0  0.66730  0.79809  0.12730  1.0000
  W   W1584     1.0  0.67853  0.79738  0.25461  1.0000
  S   S3267     1.0  0.67542  0.79270  0.38191  1.0000
  S   S3268     1.0  0.67542  0.79270  0.12730  1.0000
  W   W1585     1.0  0.68665  0.79199  0.25461  1.0000
  S   S3269     1.0  0.68354  0.78730  0.38191  1.0000
  S   S3270     1.0  0.68354  0.78730  0.12730  1.0000
  W   W1586     1.0  0.69477  0.78659  0.25461  1.0000
  S   S3271     1.0  0.69165  0.78190  0.38191  1.0000
  S   S3272     1.0  0.69165  0.78190  0.12730  1.0000
  W   W1587     1.0  0.70289  0.78119  0.25461  1.0000
  S   S3273     1.0  0.69977  0.77651  0.38191  1.0000
  S   S3274     1.0  0.69977  0.77651  0.12730  1.0000
  W   W1588     1.0  0.71101  0.77580  0.25461  1.0000
  S   S3275     1.0  0.70789  0.77111  0.38191  1.0000
  S   S3276     1.0  0.70789  0.77111  0.12730  1.0000
  W   W1589     1.0  0.71913  0.77040  0.25461  1.0000
  S   S3277     1.0  0.71601  0.76571  0.38191  1.0000
  S   S3278     1.0  0.71601  0.76571  0.12730  1.0000
  W   W1590     1.0  0.72725  0.76500  0.25461  1.0000
  S   S3279     1.0  0.72413  0.76031  0.38191  1.0000
  S   S3280     1.0  0.72413  0.76031  0.12730  1.0000
  W   W1591     1.0  0.73537  0.75960  0.25461  1.0000
  S   S3281     1.0  0.73225  0.75492  0.38191  1.0000
  S   S3282     1.0  0.73225  0.75492  0.12730  1.0000
  W   W1592     1.0  0.74349  0.75421  0.25461  1.0000
  S   S3283     1.0  0.74037  0.74952  0.38191  1.0000
  S   S3284     1.0  0.74037  0.74952  0.12730  1.0000
  W   W1593     1.0  0.75161  0.74881  0.25461  1.0000
  S   S3285     1.0  0.74849  0.74412  0.38191  1.0000
  S   S3286     1.0  0.74849  0.74412  0.12730  1.0000
  W   W1594     1.0  0.75972  0.74341  0.25461  1.0000
  S   S3287     1.0  0.75661  0.73872  0.38191  1.0000
  S   S3288     1.0  0.75661  0.73872  0.12730  1.0000
  W   W1595     1.0  0.76784  0.73801  0.25461  1.0000
  S   S3289     1.0  0.76473  0.73333  0.38191  1.0000
  S   S3290     1.0  0.76473  0.73333  0.12730  1.0000
  W   W1596     1.0  0.77596  0.73262  0.25461  1.0000
  S   S3291     1.0  0.77285  0.72793  0.38191  1.0000
  S   S3292     1.0  0.77285  0.72793  0.12730  1.0000
  W   W1597     1.0  0.78408  0.72722  0.25461  1.0000
  S   S3293     1.0  0.78097  0.72253  0.38191  1.0000
  S   S3294     1.0  0.78097  0.72253  0.12730  1.0000
  W   W1598     1.0  0.79220  0.72182  0.25461  1.0000
  S   S3295     1.0  0.78909  0.71714  0.38191  1.0000
  S   S3296     1.0  0.78909  0.71714  0.12730  1.0000
  W   W1599     1.0  0.80032  0.71643  0.25461  1.0000
  S   S3297     1.0  0.79721  0.71174  0.38191  1.0000
  S   S3298     1.0  0.79721  0.71174  0.12730  1.0000
  W   W1600     1.0  0.80844  0.71103  0.25461  1.0000
  S   S3299     1.0  0.80532  0.70634  0.38191  1.0000
  S   S3300     1.0  0.80532  0.70634  0.12730  1.0000
  W   W1601     1.0  0.81656  0.70563  0.25461  1.0000
  S   S3301     1.0  0.81344  0.70094  0.38191  1.0000
  S   S3302     1.0  0.81344  0.70094  0.12730  1.0000
  W   W1602     1.0  0.82468  0.70023  0.25461  1.0000
  S   S3303     1.0  0.82156  0.69555  0.38191  1.0000
  S   S3304     1.0  0.82156  0.69555  0.12730  1.0000
  W   W1603     1.0  0.83280  0.69484  0.25461  1.0000
  S   S3305     1.0  0.82968  0.69015  0.38191  1.0000
  S   S3306     1.0  0.82968  0.69015  0.12730  1.0000
  W   W1604     1.0  0.84092  0.68944  0.25461  1.0000
  S   S3307     1.0  0.83780  0.68475  0.38191  1.0000
  S   S3308     1.0  0.83780  0.68475  0.12730  1.0000
  W   W1605     1.0  0.84904  0.68404  0.25461  1.0000
  S   S3309     1.0  0.84592  0.67935  0.38191  1.0000
  S   S3310     1.0  0.84592  0.67935  0.12730  1.0000
  W   W1606     1.0  0.85716  0.67865  0.25461  1.0000
  S   S3311     1.0  0.85404  0.67396  0.38191  1.0000
  S   S3312     1.0  0.85404  0.67396  0.12730  1.0000
  W   W1607     1.0  0.86528  0.67325  0.25461  1.0000
  S   S3313     1.0  0.86216  0.66856  0.38191  1.0000
  S   S3314     1.0  0.86216  0.66856  0.12730  1.0000
  W   W1608     1.0  0.87339  0.66785  0.25461  1.0000
  S   S3315     1.0  0.87028  0.66316  0.38191  1.0000
  S   S3316     1.0  0.87028  0.66316  0.12730  1.0000
  W   W1609     1.0  0.88151  0.66245  0.25461  1.0000
  S   S3317     1.0  0.87840  0.65777  0.38191  1.0000
  S   S3318     1.0  0.87840  0.65777  0.12730  1.0000
  W   W1610     1.0  0.88963  0.65706  0.25461  1.0000
  S   S3319     1.0  0.88652  0.65237  0.38191  1.0000
  S   S3320     1.0  0.88652  0.65237  0.12730  1.0000
  W   W1611     1.0  0.89775  0.65166  0.25461  1.0000
  S   S3321     1.0  0.89464  0.64697  0.38191  1.0000
  S   S3322     1.0  0.89464  0.64697  0.12730  1.0000
  W   W1612     1.0  0.90587  0.64626  0.25461  1.0000
  S   S3323     1.0  0.90276  0.64157  0.38191  1.0000
  S   S3324     1.0  0.90276  0.64157  0.12730  1.0000
  W   W1613     1.0  0.91399  0.64086  0.25461  1.0000
  S   S3325     1.0  0.91088  0.63618  0.38191  1.0000
  S   S3326     1.0  0.91088  0.63618  0.12730  1.0000
  W   W1614     1.0  0.92211  0.63547  0.25461  1.0000
  S   S3327     1.0  0.91899  0.63078  0.38191  1.0000
  S   S3328     1.0  0.91899  0.63078  0.12730  1.0000
  W   W1615     1.0  0.93023  0.63007  0.25461  1.0000
  S   S3329     1.0  0.92711  0.62538  0.38191  1.0000
  S   S3330     1.0  0.92711  0.62538  0.12730  1.0000
  W   W1616     1.0  0.93835  0.62467  0.25461  1.0000
  S   S3331     1.0  0.93523  0.61998  0.38191  1.0000
  S   S3332     1.0  0.93523  0.61998  0.12730  1.0000
  W   W1617     1.0  0.94647  0.61928  0.25461  1.0000
  S   S3333     1.0  0.94335  0.61459  0.38191  1.0000
  S   S3334     1.0  0.94335  0.61459  0.12730  1.0000
  W   W1618     1.0  0.95459  0.61388  0.25461  1.0000
  S   S3335     1.0  0.95147  0.60919  0.38191  1.0000
  S   S3336     1.0  0.95147  0.60919  0.12730  1.0000
  W   W1619     1.0  0.96271  0.60848  0.25461  1.0000
  S   S3337     1.0  0.95959  0.60379  0.38191  1.0000
  S   S3338     1.0  0.95959  0.60379  0.12730  1.0000
  W   W1620     1.0  0.97083  0.60308  0.25461  1.0000
  S   S3339     1.0  0.96771  0.59840  0.38191  1.0000
  S   S3340     1.0  0.96771  0.59840  0.12730  1.0000
  W   W1621     1.0  0.97895  0.59769  0.25461  1.0000
  S   S3341     1.0  0.97583  0.59300  0.38191  1.0000
  S   S3342     1.0  0.97583  0.59300  0.12730  1.0000
  W   W1622     1.0  0.98707  0.59229  0.25461  1.0000
  S   S3343     1.0  0.98395  0.58760  0.38191  1.0000
  S   S3344     1.0  0.98395  0.58760  0.12730  1.0000
  W   W1623     1.0  0.99518  0.58689  0.25461  1.0000
  S   S3345     1.0  0.99207  0.58220  0.38191  1.0000
  S   S3346     1.0  0.99207  0.58220  0.12730  1.0000
  S   S3347     1.0  0.35003  0.99886  0.38191  1.0000
  S   S3348     1.0  0.35003  0.99886  0.12730  1.0000
  W   W1624     1.0  0.36126  0.99815  0.25461  1.0000
  S   S3349     1.0  0.35815  0.99346  0.38191  1.0000
  S   S3350     1.0  0.35815  0.99346  0.12730  1.0000
  W   W1625     1.0  0.36938  0.99275  0.25461  1.0000
  S   S3351     1.0  0.36627  0.98806  0.38191  1.0000
  S   S3352     1.0  0.36627  0.98806  0.12730  1.0000
  W   W1626     1.0  0.37750  0.98735  0.25461  1.0000
  S   S3353     1.0  0.37439  0.98266  0.38191  1.0000
  S   S3354     1.0  0.37439  0.98266  0.12730  1.0000
  W   W1627     1.0  0.38562  0.98196  0.25461  1.0000
  S   S3355     1.0  0.38251  0.97727  0.38191  1.0000
  S   S3356     1.0  0.38251  0.97727  0.12730  1.0000
  W   W1628     1.0  0.39374  0.97656  0.25461  1.0000
  S   S3357     1.0  0.39063  0.97187  0.38191  1.0000
  S   S3358     1.0  0.39063  0.97187  0.12730  1.0000
  W   W1629     1.0  0.40186  0.97116  0.25461  1.0000
  S   S3359     1.0  0.39875  0.96647  0.38191  1.0000
  S   S3360     1.0  0.39875  0.96647  0.12730  1.0000
  W   W1630     1.0  0.40998  0.96576  0.25461  1.0000
  S   S3361     1.0  0.40686  0.96108  0.38191  1.0000
  S   S3362     1.0  0.40686  0.96108  0.12730  1.0000
  W   W1631     1.0  0.41810  0.96037  0.25461  1.0000
  S   S3363     1.0  0.41498  0.95568  0.38191  1.0000
  S   S3364     1.0  0.41498  0.95568  0.12730  1.0000
  W   W1632     1.0  0.42622  0.95497  0.25461  1.0000
  S   S3365     1.0  0.42310  0.95028  0.38191  1.0000
  S   S3366     1.0  0.42310  0.95028  0.12730  1.0000
  W   W1633     1.0  0.43434  0.94957  0.25461  1.0000
  S   S3367     1.0  0.43122  0.94488  0.38191  1.0000
  S   S3368     1.0  0.43122  0.94488  0.12730  1.0000
  W   W1634     1.0  0.44246  0.94417  0.25461  1.0000
  S   S3369     1.0  0.43934  0.93949  0.38191  1.0000
  S   S3370     1.0  0.43934  0.93949  0.12730  1.0000
  W   W1635     1.0  0.45058  0.93878  0.25461  1.0000
  S   S3371     1.0  0.44746  0.93409  0.38191  1.0000
  S   S3372     1.0  0.44746  0.93409  0.12730  1.0000
  W   W1636     1.0  0.45870  0.93338  0.25461  1.0000
  S   S3373     1.0  0.45558  0.92869  0.38191  1.0000
  S   S3374     1.0  0.45558  0.92869  0.12730  1.0000
  W   W1637     1.0  0.46682  0.92798  0.25461  1.0000
  S   S3375     1.0  0.46370  0.92329  0.38191  1.0000
  S   S3376     1.0  0.46370  0.92329  0.12730  1.0000
  W   W1638     1.0  0.47493  0.92259  0.25461  1.0000
  S   S3377     1.0  0.47182  0.91790  0.38191  1.0000
  S   S3378     1.0  0.47182  0.91790  0.12730  1.0000
  W   W1639     1.0  0.48305  0.91719  0.25461  1.0000
  S   S3379     1.0  0.47994  0.91250  0.38191  1.0000
  S   S3380     1.0  0.47994  0.91250  0.12730  1.0000
  W   W1640     1.0  0.49117  0.91179  0.25461  1.0000
  S   S3381     1.0  0.48806  0.90710  0.38191  1.0000
  S   S3382     1.0  0.48806  0.90710  0.12730  1.0000
  W   W1641     1.0  0.49929  0.90639  0.25461  1.0000
  S   S3383     1.0  0.49618  0.90171  0.38191  1.0000
  S   S3384     1.0  0.49618  0.90171  0.12730  1.0000
  W   W1642     1.0  0.50741  0.90100  0.25461  1.0000
  S   S3385     1.0  0.50430  0.89631  0.38191  1.0000
  S   S3386     1.0  0.50430  0.89631  0.12730  1.0000
  W   W1643     1.0  0.51553  0.89560  0.25461  1.0000
  S   S3387     1.0  0.51242  0.89091  0.38191  1.0000
  S   S3388     1.0  0.51242  0.89091  0.12730  1.0000
  W   W1644     1.0  0.52365  0.89020  0.25461  1.0000
  S   S3389     1.0  0.52053  0.88551  0.38191  1.0000
  S   S3390     1.0  0.52053  0.88551  0.12730  1.0000
  W   W1645     1.0  0.53177  0.88480  0.25461  1.0000
  S   S3391     1.0  0.52865  0.88012  0.38191  1.0000
  S   S3392     1.0  0.52865  0.88012  0.12730  1.0000
  W   W1646     1.0  0.53989  0.87941  0.25461  1.0000
  S   S3393     1.0  0.53677  0.87472  0.38191  1.0000
  S   S3394     1.0  0.53677  0.87472  0.12730  1.0000
  W   W1647     1.0  0.54801  0.87401  0.25461  1.0000
  S   S3395     1.0  0.54489  0.86932  0.38191  1.0000
  S   S3396     1.0  0.54489  0.86932  0.12730  1.0000
  W   W1648     1.0  0.55613  0.86861  0.25461  1.0000
  S   S3397     1.0  0.55301  0.86393  0.38191  1.0000
  S   S3398     1.0  0.55301  0.86393  0.12730  1.0000
  W   W1649     1.0  0.56425  0.86322  0.25461  1.0000
  S   S3399     1.0  0.56113  0.85853  0.38191  1.0000
  S   S3400     1.0  0.56113  0.85853  0.12730  1.0000
  W   W1650     1.0  0.57237  0.85782  0.25461  1.0000
  S   S3401     1.0  0.56925  0.85313  0.38191  1.0000
  S   S3402     1.0  0.56925  0.85313  0.12730  1.0000
  W   W1651     1.0  0.58049  0.85242  0.25461  1.0000
  S   S3403     1.0  0.57737  0.84773  0.38191  1.0000
  S   S3404     1.0  0.57737  0.84773  0.12730  1.0000
  W   W1652     1.0  0.58861  0.84702  0.25461  1.0000
  S   S3405     1.0  0.58549  0.84234  0.38191  1.0000
  S   S3406     1.0  0.58549  0.84234  0.12730  1.0000
  W   W1653     1.0  0.59672  0.84163  0.25461  1.0000
  S   S3407     1.0  0.59361  0.83694  0.38191  1.0000
  S   S3408     1.0  0.59361  0.83694  0.12730  1.0000
  W   W1654     1.0  0.60484  0.83623  0.25461  1.0000
  S   S3409     1.0  0.60173  0.83154  0.38191  1.0000
  S   S3410     1.0  0.60173  0.83154  0.12730  1.0000
  W   W1655     1.0  0.61296  0.83083  0.25461  1.0000
  S   S3411     1.0  0.60985  0.82614  0.38191  1.0000
  S   S3412     1.0  0.60985  0.82614  0.12730  1.0000
  W   W1656     1.0  0.62108  0.82544  0.25461  1.0000
  S   S3413     1.0  0.61797  0.82075  0.38191  1.0000
  S   S3414     1.0  0.61797  0.82075  0.12730  1.0000
  W   W1657     1.0  0.62920  0.82004  0.25461  1.0000
  S   S3415     1.0  0.62609  0.81535  0.38191  1.0000
  S   S3416     1.0  0.62609  0.81535  0.12730  1.0000
  W   W1658     1.0  0.63732  0.81464  0.25461  1.0000
  S   S3417     1.0  0.63420  0.80995  0.38191  1.0000
  S   S3418     1.0  0.63420  0.80995  0.12730  1.0000
  W   W1659     1.0  0.64544  0.80924  0.25461  1.0000
  S   S3419     1.0  0.64232  0.80456  0.38191  1.0000
  S   S3420     1.0  0.64232  0.80456  0.12730  1.0000
  W   W1660     1.0  0.65356  0.80385  0.25461  1.0000
  S   S3421     1.0  0.65044  0.79916  0.38191  1.0000
  S   S3422     1.0  0.65044  0.79916  0.12730  1.0000
  W   W1661     1.0  0.66168  0.79845  0.25461  1.0000
  S   S3423     1.0  0.65856  0.79376  0.38191  1.0000
  S   S3424     1.0  0.65856  0.79376  0.12730  1.0000
  W   W1662     1.0  0.66980  0.79305  0.25461  1.0000
  S   S3425     1.0  0.66668  0.78836  0.38191  1.0000
  S   S3426     1.0  0.66668  0.78836  0.12730  1.0000
  W   W1663     1.0  0.67792  0.78765  0.25461  1.0000
  S   S3427     1.0  0.67480  0.78297  0.38191  1.0000
  S   S3428     1.0  0.67480  0.78297  0.12730  1.0000
  W   W1664     1.0  0.68604  0.78226  0.25461  1.0000
  S   S3429     1.0  0.68292  0.77757  0.38191  1.0000
  S   S3430     1.0  0.68292  0.77757  0.12730  1.0000
  W   W1665     1.0  0.69416  0.77686  0.25461  1.0000
  S   S3431     1.0  0.69104  0.77217  0.38191  1.0000
  S   S3432     1.0  0.69104  0.77217  0.12730  1.0000
  W   W1666     1.0  0.70228  0.77146  0.25461  1.0000
  S   S3433     1.0  0.69916  0.76677  0.38191  1.0000
  S   S3434     1.0  0.69916  0.76677  0.12730  1.0000
  W   W1667     1.0  0.71039  0.76607  0.25461  1.0000
  S   S3435     1.0  0.70728  0.76138  0.38191  1.0000
  S   S3436     1.0  0.70728  0.76138  0.12730  1.0000
  W   W1668     1.0  0.71851  0.76067  0.25461  1.0000
  S   S3437     1.0  0.71540  0.75598  0.38191  1.0000
  S   S3438     1.0  0.71540  0.75598  0.12730  1.0000
  W   W1669     1.0  0.72663  0.75527  0.25461  1.0000
  S   S3439     1.0  0.72352  0.75058  0.38191  1.0000
  S   S3440     1.0  0.72352  0.75058  0.12730  1.0000
  W   W1670     1.0  0.73475  0.74987  0.25461  1.0000
  S   S3441     1.0  0.73164  0.74519  0.38191  1.0000
  S   S3442     1.0  0.73164  0.74519  0.12730  1.0000
  W   W1671     1.0  0.74287  0.74448  0.25461  1.0000
  S   S3443     1.0  0.73976  0.73979  0.38191  1.0000
  S   S3444     1.0  0.73976  0.73979  0.12730  1.0000
  W   W1672     1.0  0.75099  0.73908  0.25461  1.0000
  S   S3445     1.0  0.74787  0.73439  0.38191  1.0000
  S   S3446     1.0  0.74787  0.73439  0.12730  1.0000
  W   W1673     1.0  0.75911  0.73368  0.25461  1.0000
  S   S3447     1.0  0.75599  0.72899  0.38191  1.0000
  S   S3448     1.0  0.75599  0.72899  0.12730  1.0000
  W   W1674     1.0  0.76723  0.72828  0.25461  1.0000
  S   S3449     1.0  0.76411  0.72360  0.38191  1.0000
  S   S3450     1.0  0.76411  0.72360  0.12730  1.0000
  W   W1675     1.0  0.77535  0.72289  0.25461  1.0000
  S   S3451     1.0  0.77223  0.71820  0.38191  1.0000
  S   S3452     1.0  0.77223  0.71820  0.12730  1.0000
  W   W1676     1.0  0.78347  0.71749  0.25461  1.0000
  S   S3453     1.0  0.78035  0.71280  0.38191  1.0000
  S   S3454     1.0  0.78035  0.71280  0.12730  1.0000
  W   W1677     1.0  0.79159  0.71209  0.25461  1.0000
  S   S3455     1.0  0.78847  0.70741  0.38191  1.0000
  S   S3456     1.0  0.78847  0.70741  0.12730  1.0000
  W   W1678     1.0  0.79971  0.70670  0.25461  1.0000
  S   S3457     1.0  0.79659  0.70201  0.38191  1.0000
  S   S3458     1.0  0.79659  0.70201  0.12730  1.0000
  W   W1679     1.0  0.80783  0.70130  0.25461  1.0000
  S   S3459     1.0  0.80471  0.69661  0.38191  1.0000
  S   S3460     1.0  0.80471  0.69661  0.12730  1.0000
  W   W1680     1.0  0.81595  0.69590  0.25461  1.0000
  S   S3461     1.0  0.81283  0.69121  0.38191  1.0000
  S   S3462     1.0  0.81283  0.69121  0.12730  1.0000
  W   W1681     1.0  0.82406  0.69050  0.25461  1.0000
  S   S3463     1.0  0.82095  0.68582  0.38191  1.0000
  S   S3464     1.0  0.82095  0.68582  0.12730  1.0000
  W   W1682     1.0  0.83218  0.68511  0.25461  1.0000
  S   S3465     1.0  0.82907  0.68042  0.38191  1.0000
  S   S3466     1.0  0.82907  0.68042  0.12730  1.0000
  W   W1683     1.0  0.84030  0.67971  0.25461  1.0000
  S   S3467     1.0  0.83719  0.67502  0.38191  1.0000
  S   S3468     1.0  0.83719  0.67502  0.12730  1.0000
  W   W1684     1.0  0.84842  0.67431  0.25461  1.0000
  S   S3469     1.0  0.84531  0.66962  0.38191  1.0000
  S   S3470     1.0  0.84531  0.66962  0.12730  1.0000
  W   W1685     1.0  0.85654  0.66891  0.25461  1.0000
  S   S3471     1.0  0.85343  0.66423  0.38191  1.0000
  S   S3472     1.0  0.85343  0.66423  0.12730  1.0000
  W   W1686     1.0  0.86466  0.66352  0.25461  1.0000
  S   S3473     1.0  0.86155  0.65883  0.38191  1.0000
  S   S3474     1.0  0.86155  0.65883  0.12730  1.0000
  W   W1687     1.0  0.87278  0.65812  0.25461  1.0000
  S   S3475     1.0  0.86966  0.65343  0.38191  1.0000
  S   S3476     1.0  0.86966  0.65343  0.12730  1.0000
  W   W1688     1.0  0.88090  0.65272  0.25461  1.0000
  S   S3477     1.0  0.87778  0.64804  0.38191  1.0000
  S   S3478     1.0  0.87778  0.64804  0.12730  1.0000
  W   W1689     1.0  0.88902  0.64733  0.25461  1.0000
  S   S3479     1.0  0.88590  0.64264  0.38191  1.0000
  S   S3480     1.0  0.88590  0.64264  0.12730  1.0000
  W   W1690     1.0  0.89714  0.64193  0.25461  1.0000
  S   S3481     1.0  0.89402  0.63724  0.38191  1.0000
  S   S3482     1.0  0.89402  0.63724  0.12730  1.0000
  W   W1691     1.0  0.90526  0.63653  0.25461  1.0000
  S   S3483     1.0  0.90214  0.63184  0.38191  1.0000
  S   S3484     1.0  0.90214  0.63184  0.12730  1.0000
  W   W1692     1.0  0.91338  0.63113  0.25461  1.0000
  S   S3485     1.0  0.91026  0.62645  0.38191  1.0000
  S   S3486     1.0  0.91026  0.62645  0.12730  1.0000
  W   W1693     1.0  0.92150  0.62574  0.25461  1.0000
  S   S3487     1.0  0.91838  0.62105  0.38191  1.0000
  S   S3488     1.0  0.91838  0.62105  0.12730  1.0000
  W   W1694     1.0  0.92962  0.62034  0.25461  1.0000
  S   S3489     1.0  0.92650  0.61565  0.38191  1.0000
  S   S3490     1.0  0.92650  0.61565  0.12730  1.0000
  W   W1695     1.0  0.93773  0.61494  0.25461  1.0000
  S   S3491     1.0  0.93462  0.61025  0.38191  1.0000
  S   S3492     1.0  0.93462  0.61025  0.12730  1.0000
  W   W1696     1.0  0.94585  0.60955  0.25461  1.0000
  S   S3493     1.0  0.94274  0.60486  0.38191  1.0000
  S   S3494     1.0  0.94274  0.60486  0.12730  1.0000
  W   W1697     1.0  0.95397  0.60415  0.25461  1.0000
  S   S3495     1.0  0.95086  0.59946  0.38191  1.0000
  S   S3496     1.0  0.95086  0.59946  0.12730  1.0000
  W   W1698     1.0  0.96209  0.59875  0.25461  1.0000
  S   S3497     1.0  0.95898  0.59406  0.38191  1.0000
  S   S3498     1.0  0.95898  0.59406  0.12730  1.0000
  W   W1699     1.0  0.97021  0.59335  0.25461  1.0000
  S   S3499     1.0  0.96710  0.58867  0.38191  1.0000
  S   S3500     1.0  0.96710  0.58867  0.12730  1.0000
  W   W1700     1.0  0.97833  0.58796  0.25461  1.0000
  S   S3501     1.0  0.97522  0.58327  0.38191  1.0000
  S   S3502     1.0  0.97522  0.58327  0.12730  1.0000
  W   W1701     1.0  0.98645  0.58256  0.25461  1.0000
  S   S3503     1.0  0.98333  0.57787  0.38191  1.0000
  S   S3504     1.0  0.98333  0.57787  0.12730  1.0000
  W   W1702     1.0  0.99457  0.57716  0.25461  1.0000
  S   S3505     1.0  0.99145  0.57247  0.38191  1.0000
  S   S3506     1.0  0.99145  0.57247  0.12730  1.0000
  S   S3507     1.0  0.99957  0.56708  0.38191  1.0000
  S   S3508     1.0  0.99957  0.56708  0.12730  1.0000
  S   S3509     1.0  0.33318  0.99992  0.38191  1.0000
  S   S3510     1.0  0.33318  0.99992  0.12730  1.0000
  W   W1703     1.0  0.34441  0.99921  0.25461  1.0000
  S   S3511     1.0  0.34130  0.99452  0.38191  1.0000
  S   S3512     1.0  0.34130  0.99452  0.12730  1.0000
  W   W1704     1.0  0.35253  0.99381  0.25461  1.0000
  S   S3513     1.0  0.34941  0.98913  0.38191  1.0000
  S   S3514     1.0  0.34941  0.98913  0.12730  1.0000
  W   W1705     1.0  0.36065  0.98842  0.25461  1.0000
  S   S3515     1.0  0.35753  0.98373  0.38191  1.0000
  S   S3516     1.0  0.35753  0.98373  0.12730  1.0000
  W   W1706     1.0  0.36877  0.98302  0.25461  1.0000
  S   S3517     1.0  0.36565  0.97833  0.38191  1.0000
  S   S3518     1.0  0.36565  0.97833  0.12730  1.0000
  W   W1707     1.0  0.37689  0.97762  0.25461  1.0000
  S   S3519     1.0  0.37377  0.97293  0.38191  1.0000
  S   S3520     1.0  0.37377  0.97293  0.12730  1.0000
  W   W1708     1.0  0.38501  0.97222  0.25461  1.0000
  S   S3521     1.0  0.38189  0.96754  0.38191  1.0000
  S   S3522     1.0  0.38189  0.96754  0.12730  1.0000
  W   W1709     1.0  0.39313  0.96683  0.25461  1.0000
  S   S3523     1.0  0.39001  0.96214  0.38191  1.0000
  S   S3524     1.0  0.39001  0.96214  0.12730  1.0000
  W   W1710     1.0  0.40125  0.96143  0.25461  1.0000
  S   S3525     1.0  0.39813  0.95674  0.38191  1.0000
  S   S3526     1.0  0.39813  0.95674  0.12730  1.0000
  W   W1711     1.0  0.40937  0.95603  0.25461  1.0000
  S   S3527     1.0  0.40625  0.95135  0.38191  1.0000
  S   S3528     1.0  0.40625  0.95135  0.12730  1.0000
  W   W1712     1.0  0.41749  0.95064  0.25461  1.0000
  S   S3529     1.0  0.41437  0.94595  0.38191  1.0000
  S   S3530     1.0  0.41437  0.94595  0.12730  1.0000
  W   W1713     1.0  0.42560  0.94524  0.25461  1.0000
  S   S3531     1.0  0.42249  0.94055  0.38191  1.0000
  S   S3532     1.0  0.42249  0.94055  0.12730  1.0000
  W   W1714     1.0  0.43372  0.93984  0.25461  1.0000
  S   S3533     1.0  0.43061  0.93515  0.38191  1.0000
  S   S3534     1.0  0.43061  0.93515  0.12730  1.0000
  W   W1715     1.0  0.44184  0.93444  0.25461  1.0000
  S   S3535     1.0  0.43873  0.92976  0.38191  1.0000
  S   S3536     1.0  0.43873  0.92976  0.12730  1.0000
  W   W1716     1.0  0.44996  0.92905  0.25461  1.0000
  S   S3537     1.0  0.44685  0.92436  0.38191  1.0000
  S   S3538     1.0  0.44685  0.92436  0.12730  1.0000
  W   W1717     1.0  0.45808  0.92365  0.25461  1.0000
  S   S3539     1.0  0.45497  0.91896  0.38191  1.0000
  S   S3540     1.0  0.45497  0.91896  0.12730  1.0000
  W   W1718     1.0  0.46620  0.91825  0.25461  1.0000
  S   S3541     1.0  0.46309  0.91356  0.38191  1.0000
  S   S3542     1.0  0.46309  0.91356  0.12730  1.0000
  W   W1719     1.0  0.47432  0.91286  0.25461  1.0000
  S   S3543     1.0  0.47120  0.90817  0.38191  1.0000
  S   S3544     1.0  0.47120  0.90817  0.12730  1.0000
  W   W1720     1.0  0.48244  0.90746  0.25461  1.0000
  S   S3545     1.0  0.47932  0.90277  0.38191  1.0000
  S   S3546     1.0  0.47932  0.90277  0.12730  1.0000
  W   W1721     1.0  0.49056  0.90206  0.25461  1.0000
  S   S3547     1.0  0.48744  0.89737  0.38191  1.0000
  S   S3548     1.0  0.48744  0.89737  0.12730  1.0000
  W   W1722     1.0  0.49868  0.89666  0.25461  1.0000
  S   S3549     1.0  0.49556  0.89198  0.38191  1.0000
  S   S3550     1.0  0.49556  0.89198  0.12730  1.0000
  W   W1723     1.0  0.50680  0.89127  0.25461  1.0000
  S   S3551     1.0  0.50368  0.88658  0.38191  1.0000
  S   S3552     1.0  0.50368  0.88658  0.12730  1.0000
  W   W1724     1.0  0.51492  0.88587  0.25461  1.0000
  S   S3553     1.0  0.51180  0.88118  0.38191  1.0000
  S   S3554     1.0  0.51180  0.88118  0.12730  1.0000
  W   W1725     1.0  0.52304  0.88047  0.25461  1.0000
  S   S3555     1.0  0.51992  0.87578  0.38191  1.0000
  S   S3556     1.0  0.51992  0.87578  0.12730  1.0000
  W   W1726     1.0  0.53116  0.87507  0.25461  1.0000
  S   S3557     1.0  0.52804  0.87039  0.38191  1.0000
  S   S3558     1.0  0.52804  0.87039  0.12730  1.0000
  W   W1727     1.0  0.53927  0.86968  0.25461  1.0000
  S   S3559     1.0  0.53616  0.86499  0.38191  1.0000
  S   S3560     1.0  0.53616  0.86499  0.12730  1.0000
  W   W1728     1.0  0.54739  0.86428  0.25461  1.0000
  S   S3561     1.0  0.54428  0.85959  0.38191  1.0000
  S   S3562     1.0  0.54428  0.85959  0.12730  1.0000
  W   W1729     1.0  0.55551  0.85888  0.25461  1.0000
  S   S3563     1.0  0.55240  0.85420  0.38191  1.0000
  S   S3564     1.0  0.55240  0.85420  0.12730  1.0000
  W   W1730     1.0  0.56363  0.85349  0.25461  1.0000
  S   S3565     1.0  0.56052  0.84880  0.38191  1.0000
  S   S3566     1.0  0.56052  0.84880  0.12730  1.0000
  W   W1731     1.0  0.57175  0.84809  0.25461  1.0000
  S   S3567     1.0  0.56864  0.84340  0.38191  1.0000
  S   S3568     1.0  0.56864  0.84340  0.12730  1.0000
  W   W1732     1.0  0.57987  0.84269  0.25461  1.0000
  S   S3569     1.0  0.57676  0.83800  0.38191  1.0000
  S   S3570     1.0  0.57676  0.83800  0.12730  1.0000
  W   W1733     1.0  0.58799  0.83729  0.25461  1.0000
  S   S3571     1.0  0.58487  0.83261  0.38191  1.0000
  S   S3572     1.0  0.58487  0.83261  0.12730  1.0000
  W   W1734     1.0  0.59611  0.83190  0.25461  1.0000
  S   S3573     1.0  0.59299  0.82721  0.38191  1.0000
  S   S3574     1.0  0.59299  0.82721  0.12730  1.0000
  W   W1735     1.0  0.60423  0.82650  0.25461  1.0000
  S   S3575     1.0  0.60111  0.82181  0.38191  1.0000
  S   S3576     1.0  0.60111  0.82181  0.12730  1.0000
  W   W1736     1.0  0.61235  0.82110  0.25461  1.0000
  S   S3577     1.0  0.60923  0.81641  0.38191  1.0000
  S   S3578     1.0  0.60923  0.81641  0.12730  1.0000
  W   W1737     1.0  0.62047  0.81570  0.25461  1.0000
  S   S3579     1.0  0.61735  0.81102  0.38191  1.0000
  S   S3580     1.0  0.61735  0.81102  0.12730  1.0000
  W   W1738     1.0  0.62859  0.81031  0.25461  1.0000
  S   S3581     1.0  0.62547  0.80562  0.38191  1.0000
  S   S3582     1.0  0.62547  0.80562  0.12730  1.0000
  W   W1739     1.0  0.63671  0.80491  0.25461  1.0000
  S   S3583     1.0  0.63359  0.80022  0.38191  1.0000
  S   S3584     1.0  0.63359  0.80022  0.12730  1.0000
  W   W1740     1.0  0.64483  0.79951  0.25461  1.0000
  S   S3585     1.0  0.64171  0.79483  0.38191  1.0000
  S   S3586     1.0  0.64171  0.79483  0.12730  1.0000
  W   W1741     1.0  0.65294  0.79412  0.25461  1.0000
  S   S3587     1.0  0.64983  0.78943  0.38191  1.0000
  S   S3588     1.0  0.64983  0.78943  0.12730  1.0000
  W   W1742     1.0  0.66106  0.78872  0.25461  1.0000
  S   S3589     1.0  0.65795  0.78403  0.38191  1.0000
  S   S3590     1.0  0.65795  0.78403  0.12730  1.0000
  W   W1743     1.0  0.66918  0.78332  0.25461  1.0000
  S   S3591     1.0  0.66607  0.77863  0.38191  1.0000
  S   S3592     1.0  0.66607  0.77863  0.12730  1.0000
  W   W1744     1.0  0.67730  0.77792  0.25461  1.0000
  S   S3593     1.0  0.67419  0.77324  0.38191  1.0000
  S   S3594     1.0  0.67419  0.77324  0.12730  1.0000
  W   W1745     1.0  0.68542  0.77253  0.25461  1.0000
  S   S3595     1.0  0.68231  0.76784  0.38191  1.0000
  S   S3596     1.0  0.68231  0.76784  0.12730  1.0000
  W   W1746     1.0  0.69354  0.76713  0.25461  1.0000
  S   S3597     1.0  0.69043  0.76244  0.38191  1.0000
  S   S3598     1.0  0.69043  0.76244  0.12730  1.0000
  W   W1747     1.0  0.70166  0.76173  0.25461  1.0000
  S   S3599     1.0  0.69854  0.75704  0.38191  1.0000
  S   S3600     1.0  0.69854  0.75704  0.12730  1.0000
  W   W1748     1.0  0.70978  0.75634  0.25461  1.0000
  S   S3601     1.0  0.70666  0.75165  0.38191  1.0000
  S   S3602     1.0  0.70666  0.75165  0.12730  1.0000
  W   W1749     1.0  0.71790  0.75094  0.25461  1.0000
  S   S3603     1.0  0.71478  0.74625  0.38191  1.0000
  S   S3604     1.0  0.71478  0.74625  0.12730  1.0000
  W   W1750     1.0  0.72602  0.74554  0.25461  1.0000
  S   S3605     1.0  0.72290  0.74085  0.38191  1.0000
  S   S3606     1.0  0.72290  0.74085  0.12730  1.0000
  W   W1751     1.0  0.73414  0.74014  0.25461  1.0000
  S   S3607     1.0  0.73102  0.73546  0.38191  1.0000
  S   S3608     1.0  0.73102  0.73546  0.12730  1.0000
  W   W1752     1.0  0.74226  0.73475  0.25461  1.0000
  S   S3609     1.0  0.73914  0.73006  0.38191  1.0000
  S   S3610     1.0  0.73914  0.73006  0.12730  1.0000
  W   W1753     1.0  0.75038  0.72935  0.25461  1.0000
  S   S3611     1.0  0.74726  0.72466  0.38191  1.0000
  S   S3612     1.0  0.74726  0.72466  0.12730  1.0000
  W   W1754     1.0  0.75850  0.72395  0.25461  1.0000
  S   S3613     1.0  0.75538  0.71926  0.38191  1.0000
  S   S3614     1.0  0.75538  0.71926  0.12730  1.0000
  W   W1755     1.0  0.76662  0.71855  0.25461  1.0000
  S   S3615     1.0  0.76350  0.71387  0.38191  1.0000
  S   S3616     1.0  0.76350  0.71387  0.12730  1.0000
  W   W1756     1.0  0.77473  0.71316  0.25461  1.0000
  S   S3617     1.0  0.77162  0.70847  0.38191  1.0000
  S   S3618     1.0  0.77162  0.70847  0.12730  1.0000
  W   W1757     1.0  0.78285  0.70776  0.25461  1.0000
  S   S3619     1.0  0.77974  0.70307  0.38191  1.0000
  S   S3620     1.0  0.77974  0.70307  0.12730  1.0000
  W   W1758     1.0  0.79097  0.70236  0.25461  1.0000
  S   S3621     1.0  0.78786  0.69768  0.38191  1.0000
  S   S3622     1.0  0.78786  0.69768  0.12730  1.0000
  W   W1759     1.0  0.79909  0.69697  0.25461  1.0000
  S   S3623     1.0  0.79598  0.69228  0.38191  1.0000
  S   S3624     1.0  0.79598  0.69228  0.12730  1.0000
  W   W1760     1.0  0.80721  0.69157  0.25461  1.0000
  S   S3625     1.0  0.80410  0.68688  0.38191  1.0000
  S   S3626     1.0  0.80410  0.68688  0.12730  1.0000
  W   W1761     1.0  0.81533  0.68617  0.25461  1.0000
  S   S3627     1.0  0.81221  0.68148  0.38191  1.0000
  S   S3628     1.0  0.81221  0.68148  0.12730  1.0000
  W   W1762     1.0  0.82345  0.68077  0.25461  1.0000
  S   S3629     1.0  0.82033  0.67609  0.38191  1.0000
  S   S3630     1.0  0.82033  0.67609  0.12730  1.0000
  W   W1763     1.0  0.83157  0.67538  0.25461  1.0000
  S   S3631     1.0  0.82845  0.67069  0.38191  1.0000
  S   S3632     1.0  0.82845  0.67069  0.12730  1.0000
  W   W1764     1.0  0.83969  0.66998  0.25461  1.0000
  S   S3633     1.0  0.83657  0.66529  0.38191  1.0000
  S   S3634     1.0  0.83657  0.66529  0.12730  1.0000
  W   W1765     1.0  0.84781  0.66458  0.25461  1.0000
  S   S3635     1.0  0.84469  0.65989  0.38191  1.0000
  S   S3636     1.0  0.84469  0.65989  0.12730  1.0000
  W   W1766     1.0  0.85593  0.65918  0.25461  1.0000
  S   S3637     1.0  0.85281  0.65450  0.38191  1.0000
  S   S3638     1.0  0.85281  0.65450  0.12730  1.0000
  W   W1767     1.0  0.86405  0.65379  0.25461  1.0000
  S   S3639     1.0  0.86093  0.64910  0.38191  1.0000
  S   S3640     1.0  0.86093  0.64910  0.12730  1.0000
  W   W1768     1.0  0.87217  0.64839  0.25461  1.0000
  S   S3641     1.0  0.86905  0.64370  0.38191  1.0000
  S   S3642     1.0  0.86905  0.64370  0.12730  1.0000
  W   W1769     1.0  0.88029  0.64299  0.25461  1.0000
  S   S3643     1.0  0.87717  0.63831  0.38191  1.0000
  S   S3644     1.0  0.87717  0.63831  0.12730  1.0000
  W   W1770     1.0  0.88840  0.63760  0.25461  1.0000
  S   S3645     1.0  0.88529  0.63291  0.38191  1.0000
  S   S3646     1.0  0.88529  0.63291  0.12730  1.0000
  W   W1771     1.0  0.89652  0.63220  0.25461  1.0000
  S   S3647     1.0  0.89341  0.62751  0.38191  1.0000
  S   S3648     1.0  0.89341  0.62751  0.12730  1.0000
  W   W1772     1.0  0.90464  0.62680  0.25461  1.0000
  S   S3649     1.0  0.90153  0.62211  0.38191  1.0000
  S   S3650     1.0  0.90153  0.62211  0.12730  1.0000
  W   W1773     1.0  0.91276  0.62140  0.25461  1.0000
  S   S3651     1.0  0.90965  0.61672  0.38191  1.0000
  S   S3652     1.0  0.90965  0.61672  0.12730  1.0000
  W   W1774     1.0  0.92088  0.61601  0.25461  1.0000
  S   S3653     1.0  0.91777  0.61132  0.38191  1.0000
  S   S3654     1.0  0.91777  0.61132  0.12730  1.0000
  W   W1775     1.0  0.92900  0.61061  0.25461  1.0000
  S   S3655     1.0  0.92588  0.60592  0.38191  1.0000
  S   S3656     1.0  0.92588  0.60592  0.12730  1.0000
  W   W1776     1.0  0.93712  0.60521  0.25461  1.0000
  S   S3657     1.0  0.93400  0.60052  0.38191  1.0000
  S   S3658     1.0  0.93400  0.60052  0.12730  1.0000
  W   W1777     1.0  0.94524  0.59982  0.25461  1.0000
  S   S3659     1.0  0.94212  0.59513  0.38191  1.0000
  S   S3660     1.0  0.94212  0.59513  0.12730  1.0000
  W   W1778     1.0  0.95336  0.59442  0.25461  1.0000
  S   S3661     1.0  0.95024  0.58973  0.38191  1.0000
  S   S3662     1.0  0.95024  0.58973  0.12730  1.0000
  W   W1779     1.0  0.96148  0.58902  0.25461  1.0000
  S   S3663     1.0  0.95836  0.58433  0.38191  1.0000
  S   S3664     1.0  0.95836  0.58433  0.12730  1.0000
  W   W1780     1.0  0.96960  0.58362  0.25461  1.0000
  S   S3665     1.0  0.96648  0.57894  0.38191  1.0000
  S   S3666     1.0  0.96648  0.57894  0.12730  1.0000
  W   W1781     1.0  0.97772  0.57823  0.25461  1.0000
  S   S3667     1.0  0.97460  0.57354  0.38191  1.0000
  S   S3668     1.0  0.97460  0.57354  0.12730  1.0000
  W   W1782     1.0  0.98584  0.57283  0.25461  1.0000
  S   S3669     1.0  0.98272  0.56814  0.38191  1.0000
  S   S3670     1.0  0.98272  0.56814  0.12730  1.0000
  W   W1783     1.0  0.99396  0.56743  0.25461  1.0000
  S   S3671     1.0  0.99084  0.56274  0.38191  1.0000
  S   S3672     1.0  0.99084  0.56274  0.12730  1.0000
  S   S3673     1.0  0.99896  0.55735  0.38191  1.0000
  S   S3674     1.0  0.99896  0.55735  0.12730  1.0000
  S   S3675     1.0  0.32444  0.99559  0.38191  1.0000
  S   S3676     1.0  0.32444  0.99559  0.12730  1.0000
  W   W1784     1.0  0.33568  0.99488  0.25461  1.0000
  S   S3677     1.0  0.33256  0.99019  0.38191  1.0000
  S   S3678     1.0  0.33256  0.99019  0.12730  1.0000
  W   W1785     1.0  0.34380  0.98948  0.25461  1.0000
  S   S3679     1.0  0.34068  0.98479  0.38191  1.0000
  S   S3680     1.0  0.34068  0.98479  0.12730  1.0000
  W   W1786     1.0  0.35192  0.98408  0.25461  1.0000
  S   S3681     1.0  0.34880  0.97940  0.38191  1.0000
  S   S3682     1.0  0.34880  0.97940  0.12730  1.0000
  W   W1787     1.0  0.36004  0.97869  0.25461  1.0000
  S   S3683     1.0  0.35692  0.97400  0.38191  1.0000
  S   S3684     1.0  0.35692  0.97400  0.12730  1.0000
  W   W1788     1.0  0.36816  0.97329  0.25461  1.0000
  S   S3685     1.0  0.36504  0.96860  0.38191  1.0000
  S   S3686     1.0  0.36504  0.96860  0.12730  1.0000
  W   W1789     1.0  0.37627  0.96789  0.25461  1.0000
  S   S3687     1.0  0.37316  0.96320  0.38191  1.0000
  S   S3688     1.0  0.37316  0.96320  0.12730  1.0000
  W   W1790     1.0  0.38439  0.96249  0.25461  1.0000
  S   S3689     1.0  0.38128  0.95781  0.38191  1.0000
  S   S3690     1.0  0.38128  0.95781  0.12730  1.0000
  W   W1791     1.0  0.39251  0.95710  0.25461  1.0000
  S   S3691     1.0  0.38940  0.95241  0.38191  1.0000
  S   S3692     1.0  0.38940  0.95241  0.12730  1.0000
  W   W1792     1.0  0.40063  0.95170  0.25461  1.0000
  S   S3693     1.0  0.39752  0.94701  0.38191  1.0000
  S   S3694     1.0  0.39752  0.94701  0.12730  1.0000
  W   W1793     1.0  0.40875  0.94630  0.25461  1.0000
  S   S3695     1.0  0.40564  0.94162  0.38191  1.0000
  S   S3696     1.0  0.40564  0.94162  0.12730  1.0000
  W   W1794     1.0  0.41687  0.94091  0.25461  1.0000
  S   S3697     1.0  0.41375  0.93622  0.38191  1.0000
  S   S3698     1.0  0.41375  0.93622  0.12730  1.0000
  W   W1795     1.0  0.42499  0.93551  0.25461  1.0000
  S   S3699     1.0  0.42187  0.93082  0.38191  1.0000
  S   S3700     1.0  0.42187  0.93082  0.12730  1.0000
  W   W1796     1.0  0.43311  0.93011  0.25461  1.0000
  S   S3701     1.0  0.42999  0.92542  0.38191  1.0000
  S   S3702     1.0  0.42999  0.92542  0.12730  1.0000
  W   W1797     1.0  0.44123  0.92471  0.25461  1.0000
  S   S3703     1.0  0.43811  0.92003  0.38191  1.0000
  S   S3704     1.0  0.43811  0.92003  0.12730  1.0000
  W   W1798     1.0  0.44935  0.91932  0.25461  1.0000
  S   S3705     1.0  0.44623  0.91463  0.38191  1.0000
  S   S3706     1.0  0.44623  0.91463  0.12730  1.0000
  W   W1799     1.0  0.45747  0.91392  0.25461  1.0000
  S   S3707     1.0  0.45435  0.90923  0.38191  1.0000
  S   S3708     1.0  0.45435  0.90923  0.12730  1.0000
  W   W1800     1.0  0.46559  0.90852  0.25461  1.0000
  S   S3709     1.0  0.46247  0.90383  0.38191  1.0000
  S   S3710     1.0  0.46247  0.90383  0.12730  1.0000
  W   W1801     1.0  0.47371  0.90313  0.25461  1.0000
  S   S3711     1.0  0.47059  0.89844  0.38191  1.0000
  S   S3712     1.0  0.47059  0.89844  0.12730  1.0000
  W   W1802     1.0  0.48183  0.89773  0.25461  1.0000
  S   S3713     1.0  0.47871  0.89304  0.38191  1.0000
  S   S3714     1.0  0.47871  0.89304  0.12730  1.0000
  W   W1803     1.0  0.48994  0.89233  0.25461  1.0000
  S   S3715     1.0  0.48683  0.88764  0.38191  1.0000
  S   S3716     1.0  0.48683  0.88764  0.12730  1.0000
  W   W1804     1.0  0.49806  0.88693  0.25461  1.0000
  S   S3717     1.0  0.49495  0.88225  0.38191  1.0000
  S   S3718     1.0  0.49495  0.88225  0.12730  1.0000
  W   W1805     1.0  0.50618  0.88154  0.25461  1.0000
  S   S3719     1.0  0.50307  0.87685  0.38191  1.0000
  S   S3720     1.0  0.50307  0.87685  0.12730  1.0000
  W   W1806     1.0  0.51430  0.87614  0.25461  1.0000
  S   S3721     1.0  0.51119  0.87145  0.38191  1.0000
  S   S3722     1.0  0.51119  0.87145  0.12730  1.0000
  W   W1807     1.0  0.52242  0.87074  0.25461  1.0000
  S   S3723     1.0  0.51931  0.86605  0.38191  1.0000
  S   S3724     1.0  0.51931  0.86605  0.12730  1.0000
  W   W1808     1.0  0.53054  0.86534  0.25461  1.0000
  S   S3725     1.0  0.52742  0.86066  0.38191  1.0000
  S   S3726     1.0  0.52742  0.86066  0.12730  1.0000
  W   W1809     1.0  0.53866  0.85995  0.25461  1.0000
  S   S3727     1.0  0.53554  0.85526  0.38191  1.0000
  S   S3728     1.0  0.53554  0.85526  0.12730  1.0000
  W   W1810     1.0  0.54678  0.85455  0.25461  1.0000
  S   S3729     1.0  0.54366  0.84986  0.38191  1.0000
  S   S3730     1.0  0.54366  0.84986  0.12730  1.0000
  W   W1811     1.0  0.55490  0.84915  0.25461  1.0000
  S   S3731     1.0  0.55178  0.84447  0.38191  1.0000
  S   S3732     1.0  0.55178  0.84447  0.12730  1.0000
  W   W1812     1.0  0.56302  0.84376  0.25461  1.0000
  S   S3733     1.0  0.55990  0.83907  0.38191  1.0000
  S   S3734     1.0  0.55990  0.83907  0.12730  1.0000
  W   W1813     1.0  0.57114  0.83836  0.25461  1.0000
  S   S3735     1.0  0.56802  0.83367  0.38191  1.0000
  S   S3736     1.0  0.56802  0.83367  0.12730  1.0000
  W   W1814     1.0  0.57926  0.83296  0.25461  1.0000
  S   S3737     1.0  0.57614  0.82827  0.38191  1.0000
  S   S3738     1.0  0.57614  0.82827  0.12730  1.0000
  W   W1815     1.0  0.58738  0.82756  0.25461  1.0000
  S   S3739     1.0  0.58426  0.82288  0.38191  1.0000
  S   S3740     1.0  0.58426  0.82288  0.12730  1.0000
  W   W1816     1.0  0.59550  0.82217  0.25461  1.0000
  S   S3741     1.0  0.59238  0.81748  0.38191  1.0000
  S   S3742     1.0  0.59238  0.81748  0.12730  1.0000
  W   W1817     1.0  0.60361  0.81677  0.25461  1.0000
  S   S3743     1.0  0.60050  0.81208  0.38191  1.0000
  S   S3744     1.0  0.60050  0.81208  0.12730  1.0000
  W   W1818     1.0  0.61173  0.81137  0.25461  1.0000
  S   S3745     1.0  0.60862  0.80668  0.38191  1.0000
  S   S3746     1.0  0.60862  0.80668  0.12730  1.0000
  W   W1819     1.0  0.61985  0.80597  0.25461  1.0000
  S   S3747     1.0  0.61674  0.80129  0.38191  1.0000
  S   S3748     1.0  0.61674  0.80129  0.12730  1.0000
  W   W1820     1.0  0.62797  0.80058  0.25461  1.0000
  S   S3749     1.0  0.62486  0.79589  0.38191  1.0000
  S   S3750     1.0  0.62486  0.79589  0.12730  1.0000
  W   W1821     1.0  0.63609  0.79518  0.25461  1.0000
  S   S3751     1.0  0.63298  0.79049  0.38191  1.0000
  S   S3752     1.0  0.63298  0.79049  0.12730  1.0000
  W   W1822     1.0  0.64421  0.78978  0.25461  1.0000
  S   S3753     1.0  0.64110  0.78510  0.38191  1.0000
  S   S3754     1.0  0.64110  0.78510  0.12730  1.0000
  W   W1823     1.0  0.65233  0.78439  0.25461  1.0000
  S   S3755     1.0  0.64921  0.77970  0.38191  1.0000
  S   S3756     1.0  0.64921  0.77970  0.12730  1.0000
  W   W1824     1.0  0.66045  0.77899  0.25461  1.0000
  S   S3757     1.0  0.65733  0.77430  0.38191  1.0000
  S   S3758     1.0  0.65733  0.77430  0.12730  1.0000
  W   W1825     1.0  0.66857  0.77359  0.25461  1.0000
  S   S3759     1.0  0.66545  0.76890  0.38191  1.0000
  S   S3760     1.0  0.66545  0.76890  0.12730  1.0000
  W   W1826     1.0  0.67669  0.76819  0.25461  1.0000
  S   S3761     1.0  0.67357  0.76351  0.38191  1.0000
  S   S3762     1.0  0.67357  0.76351  0.12730  1.0000
  W   W1827     1.0  0.68481  0.76280  0.25461  1.0000
  S   S3763     1.0  0.68169  0.75811  0.38191  1.0000
  S   S3764     1.0  0.68169  0.75811  0.12730  1.0000
  W   W1828     1.0  0.69293  0.75740  0.25461  1.0000
  S   S3765     1.0  0.68981  0.75271  0.38191  1.0000
  S   S3766     1.0  0.68981  0.75271  0.12730  1.0000
  W   W1829     1.0  0.70105  0.75200  0.25461  1.0000
  S   S3767     1.0  0.69793  0.74731  0.38191  1.0000
  S   S3768     1.0  0.69793  0.74731  0.12730  1.0000
  W   W1830     1.0  0.70917  0.74661  0.25461  1.0000
  S   S3769     1.0  0.70605  0.74192  0.38191  1.0000
  S   S3770     1.0  0.70605  0.74192  0.12730  1.0000
  W   W1831     1.0  0.71728  0.74121  0.25461  1.0000
  S   S3771     1.0  0.71417  0.73652  0.38191  1.0000
  S   S3772     1.0  0.71417  0.73652  0.12730  1.0000
  W   W1832     1.0  0.72540  0.73581  0.25461  1.0000
  S   S3773     1.0  0.72229  0.73112  0.38191  1.0000
  S   S3774     1.0  0.72229  0.73112  0.12730  1.0000
  W   W1833     1.0  0.73352  0.73041  0.25461  1.0000
  S   S3775     1.0  0.73041  0.72573  0.38191  1.0000
  S   S3776     1.0  0.73041  0.72573  0.12730  1.0000
  W   W1834     1.0  0.74164  0.72502  0.25461  1.0000
  S   S3777     1.0  0.73853  0.72033  0.38191  1.0000
  S   S3778     1.0  0.73853  0.72033  0.12730  1.0000
  W   W1835     1.0  0.74976  0.71962  0.25461  1.0000
  S   S3779     1.0  0.74665  0.71493  0.38191  1.0000
  S   S3780     1.0  0.74665  0.71493  0.12730  1.0000
  W   W1836     1.0  0.75788  0.71422  0.25461  1.0000
  S   S3781     1.0  0.75477  0.70953  0.38191  1.0000
  S   S3782     1.0  0.75477  0.70953  0.12730  1.0000
  W   W1837     1.0  0.76600  0.70882  0.25461  1.0000
  S   S3783     1.0  0.76288  0.70414  0.38191  1.0000
  S   S3784     1.0  0.76288  0.70414  0.12730  1.0000
  W   W1838     1.0  0.77412  0.70343  0.25461  1.0000
  S   S3785     1.0  0.77100  0.69874  0.38191  1.0000
  S   S3786     1.0  0.77100  0.69874  0.12730  1.0000
  W   W1839     1.0  0.78224  0.69803  0.25461  1.0000
  S   S3787     1.0  0.77912  0.69334  0.38191  1.0000
  S   S3788     1.0  0.77912  0.69334  0.12730  1.0000
  W   W1840     1.0  0.79036  0.69263  0.25461  1.0000
  S   S3789     1.0  0.78724  0.68794  0.38191  1.0000
  S   S3790     1.0  0.78724  0.68794  0.12730  1.0000
  W   W1841     1.0  0.79848  0.68724  0.25461  1.0000
  S   S3791     1.0  0.79536  0.68255  0.38191  1.0000
  S   S3792     1.0  0.79536  0.68255  0.12730  1.0000
  W   W1842     1.0  0.80660  0.68184  0.25461  1.0000
  S   S3793     1.0  0.80348  0.67715  0.38191  1.0000
  S   S3794     1.0  0.80348  0.67715  0.12730  1.0000
  W   W1843     1.0  0.81472  0.67644  0.25461  1.0000
  S   S3795     1.0  0.81160  0.67175  0.38191  1.0000
  S   S3796     1.0  0.81160  0.67175  0.12730  1.0000
  W   W1844     1.0  0.82284  0.67104  0.25461  1.0000
  S   S3797     1.0  0.81972  0.66636  0.38191  1.0000
  S   S3798     1.0  0.81972  0.66636  0.12730  1.0000
  W   W1845     1.0  0.83096  0.66565  0.25461  1.0000
  S   S3799     1.0  0.82784  0.66096  0.38191  1.0000
  S   S3800     1.0  0.82784  0.66096  0.12730  1.0000
  W   W1846     1.0  0.83907  0.66025  0.25461  1.0000
  S   S3801     1.0  0.83596  0.65556  0.38191  1.0000
  S   S3802     1.0  0.83596  0.65556  0.12730  1.0000
  W   W1847     1.0  0.84719  0.65485  0.25461  1.0000
  S   S3803     1.0  0.84408  0.65016  0.38191  1.0000
  S   S3804     1.0  0.84408  0.65016  0.12730  1.0000
  W   W1848     1.0  0.85531  0.64945  0.25461  1.0000
  S   S3805     1.0  0.85220  0.64477  0.38191  1.0000
  S   S3806     1.0  0.85220  0.64477  0.12730  1.0000
  W   W1849     1.0  0.86343  0.64406  0.25461  1.0000
  S   S3807     1.0  0.86032  0.63937  0.38191  1.0000
  S   S3808     1.0  0.86032  0.63937  0.12730  1.0000
  W   W1850     1.0  0.87155  0.63866  0.25461  1.0000
  S   S3809     1.0  0.86844  0.63397  0.38191  1.0000
  S   S3810     1.0  0.86844  0.63397  0.12730  1.0000
  W   W1851     1.0  0.87967  0.63326  0.25461  1.0000
  S   S3811     1.0  0.87655  0.62858  0.38191  1.0000
  S   S3812     1.0  0.87655  0.62858  0.12730  1.0000
  W   W1852     1.0  0.88779  0.62787  0.25461  1.0000
  S   S3813     1.0  0.88467  0.62318  0.38191  1.0000
  S   S3814     1.0  0.88467  0.62318  0.12730  1.0000
  W   W1853     1.0  0.89591  0.62247  0.25461  1.0000
  S   S3815     1.0  0.89279  0.61778  0.38191  1.0000
  S   S3816     1.0  0.89279  0.61778  0.12730  1.0000
  W   W1854     1.0  0.90403  0.61707  0.25461  1.0000
  S   S3817     1.0  0.90091  0.61238  0.38191  1.0000
  S   S3818     1.0  0.90091  0.61238  0.12730  1.0000
  W   W1855     1.0  0.91215  0.61167  0.25461  1.0000
  S   S3819     1.0  0.90903  0.60699  0.38191  1.0000
  S   S3820     1.0  0.90903  0.60699  0.12730  1.0000
  W   W1856     1.0  0.92027  0.60628  0.25461  1.0000
  S   S3821     1.0  0.91715  0.60159  0.38191  1.0000
  S   S3822     1.0  0.91715  0.60159  0.12730  1.0000
  W   W1857     1.0  0.92839  0.60088  0.25461  1.0000
  S   S3823     1.0  0.92527  0.59619  0.38191  1.0000
  S   S3824     1.0  0.92527  0.59619  0.12730  1.0000
  W   W1858     1.0  0.93651  0.59548  0.25461  1.0000
  S   S3825     1.0  0.93339  0.59079  0.38191  1.0000
  S   S3826     1.0  0.93339  0.59079  0.12730  1.0000
  W   W1859     1.0  0.94463  0.59008  0.25461  1.0000
  S   S3827     1.0  0.94151  0.58540  0.38191  1.0000
  S   S3828     1.0  0.94151  0.58540  0.12730  1.0000
  W   W1860     1.0  0.95274  0.58469  0.25461  1.0000
  S   S3829     1.0  0.94963  0.58000  0.38191  1.0000
  S   S3830     1.0  0.94963  0.58000  0.12730  1.0000
  W   W1861     1.0  0.96086  0.57929  0.25461  1.0000
  S   S3831     1.0  0.95775  0.57460  0.38191  1.0000
  S   S3832     1.0  0.95775  0.57460  0.12730  1.0000
  W   W1862     1.0  0.96898  0.57389  0.25461  1.0000
  S   S3833     1.0  0.96587  0.56921  0.38191  1.0000
  S   S3834     1.0  0.96587  0.56921  0.12730  1.0000
  W   W1863     1.0  0.97710  0.56850  0.25461  1.0000
  S   S3835     1.0  0.97399  0.56381  0.38191  1.0000
  S   S3836     1.0  0.97399  0.56381  0.12730  1.0000
  W   W1864     1.0  0.98522  0.56310  0.25461  1.0000
  S   S3837     1.0  0.98211  0.55841  0.38191  1.0000
  S   S3838     1.0  0.98211  0.55841  0.12730  1.0000
  W   W1865     1.0  0.99334  0.55770  0.25461  1.0000
  S   S3839     1.0  0.99022  0.55301  0.38191  1.0000
  S   S3840     1.0  0.99022  0.55301  0.12730  1.0000
  S   S3841     1.0  0.99834  0.54762  0.38191  1.0000
  S   S3842     1.0  0.99834  0.54762  0.12730  1.0000
  S   S3843     1.0  0.30759  0.99665  0.38191  1.0000
  S   S3844     1.0  0.30759  0.99665  0.12730  1.0000
  W   W1866     1.0  0.31882  0.99594  0.25461  1.0000
  S   S3845     1.0  0.31571  0.99125  0.38191  1.0000
  S   S3846     1.0  0.31571  0.99125  0.12730  1.0000
  W   W1867     1.0  0.32694  0.99055  0.25461  1.0000
  S   S3847     1.0  0.32383  0.98586  0.38191  1.0000
  S   S3848     1.0  0.32383  0.98586  0.12730  1.0000
  W   W1868     1.0  0.33506  0.98515  0.25461  1.0000
  S   S3849     1.0  0.33195  0.98046  0.38191  1.0000
  S   S3850     1.0  0.33195  0.98046  0.12730  1.0000
  W   W1869     1.0  0.34318  0.97975  0.25461  1.0000
  S   S3851     1.0  0.34007  0.97506  0.38191  1.0000
  S   S3852     1.0  0.34007  0.97506  0.12730  1.0000
  W   W1870     1.0  0.35130  0.97435  0.25461  1.0000
  S   S3853     1.0  0.34819  0.96967  0.38191  1.0000
  S   S3854     1.0  0.34819  0.96967  0.12730  1.0000
  W   W1871     1.0  0.35942  0.96896  0.25461  1.0000
  S   S3855     1.0  0.35631  0.96427  0.38191  1.0000
  S   S3856     1.0  0.35631  0.96427  0.12730  1.0000
  W   W1872     1.0  0.36754  0.96356  0.25461  1.0000
  S   S3857     1.0  0.36442  0.95887  0.38191  1.0000
  S   S3858     1.0  0.36442  0.95887  0.12730  1.0000
  W   W1873     1.0  0.37566  0.95816  0.25461  1.0000
  S   S3859     1.0  0.37254  0.95347  0.38191  1.0000
  S   S3860     1.0  0.37254  0.95347  0.12730  1.0000
  W   W1874     1.0  0.38378  0.95276  0.25461  1.0000
  S   S3861     1.0  0.38066  0.94808  0.38191  1.0000
  S   S3862     1.0  0.38066  0.94808  0.12730  1.0000
  W   W1875     1.0  0.39190  0.94737  0.25461  1.0000
  S   S3863     1.0  0.38878  0.94268  0.38191  1.0000
  S   S3864     1.0  0.38878  0.94268  0.12730  1.0000
  W   W1876     1.0  0.40002  0.94197  0.25461  1.0000
  S   S3865     1.0  0.39690  0.93728  0.38191  1.0000
  S   S3866     1.0  0.39690  0.93728  0.12730  1.0000
  W   W1877     1.0  0.40814  0.93657  0.25461  1.0000
  S   S3867     1.0  0.40502  0.93189  0.38191  1.0000
  S   S3868     1.0  0.40502  0.93189  0.12730  1.0000
  W   W1878     1.0  0.41626  0.93118  0.25461  1.0000
  S   S3869     1.0  0.41314  0.92649  0.38191  1.0000
  S   S3870     1.0  0.41314  0.92649  0.12730  1.0000
  W   W1879     1.0  0.42438  0.92578  0.25461  1.0000
  S   S3871     1.0  0.42126  0.92109  0.38191  1.0000
  S   S3872     1.0  0.42126  0.92109  0.12730  1.0000
  W   W1880     1.0  0.43249  0.92038  0.25461  1.0000
  S   S3873     1.0  0.42938  0.91569  0.38191  1.0000
  S   S3874     1.0  0.42938  0.91569  0.12730  1.0000
  W   W1881     1.0  0.44061  0.91498  0.25461  1.0000
  S   S3875     1.0  0.43750  0.91030  0.38191  1.0000
  S   S3876     1.0  0.43750  0.91030  0.12730  1.0000
  W   W1882     1.0  0.44873  0.90959  0.25461  1.0000
  S   S3877     1.0  0.44562  0.90490  0.38191  1.0000
  S   S3878     1.0  0.44562  0.90490  0.12730  1.0000
  W   W1883     1.0  0.45685  0.90419  0.25461  1.0000
  S   S3879     1.0  0.45374  0.89950  0.38191  1.0000
  S   S3880     1.0  0.45374  0.89950  0.12730  1.0000
  W   W1884     1.0  0.46497  0.89879  0.25461  1.0000
  S   S3881     1.0  0.46186  0.89410  0.38191  1.0000
  S   S3882     1.0  0.46186  0.89410  0.12730  1.0000
  W   W1885     1.0  0.47309  0.89340  0.25461  1.0000
  S   S3883     1.0  0.46998  0.88871  0.38191  1.0000
  S   S3884     1.0  0.46998  0.88871  0.12730  1.0000
  W   W1886     1.0  0.48121  0.88800  0.25461  1.0000
  S   S3885     1.0  0.47809  0.88331  0.38191  1.0000
  S   S3886     1.0  0.47809  0.88331  0.12730  1.0000
  W   W1887     1.0  0.48933  0.88260  0.25461  1.0000
  S   S3887     1.0  0.48621  0.87791  0.38191  1.0000
  S   S3888     1.0  0.48621  0.87791  0.12730  1.0000
  W   W1888     1.0  0.49745  0.87720  0.25461  1.0000
  S   S3889     1.0  0.49433  0.87252  0.38191  1.0000
  S   S3890     1.0  0.49433  0.87252  0.12730  1.0000
  W   W1889     1.0  0.50557  0.87181  0.25461  1.0000
  S   S3891     1.0  0.50245  0.86712  0.38191  1.0000
  S   S3892     1.0  0.50245  0.86712  0.12730  1.0000
  W   W1890     1.0  0.51369  0.86641  0.25461  1.0000
  S   S3893     1.0  0.51057  0.86172  0.38191  1.0000
  S   S3894     1.0  0.51057  0.86172  0.12730  1.0000
  W   W1891     1.0  0.52181  0.86101  0.25461  1.0000
  S   S3895     1.0  0.51869  0.85632  0.38191  1.0000
  S   S3896     1.0  0.51869  0.85632  0.12730  1.0000
  W   W1892     1.0  0.52993  0.85561  0.25461  1.0000
  S   S3897     1.0  0.52681  0.85093  0.38191  1.0000
  S   S3898     1.0  0.52681  0.85093  0.12730  1.0000
  W   W1893     1.0  0.53805  0.85022  0.25461  1.0000
  S   S3899     1.0  0.53493  0.84553  0.38191  1.0000
  S   S3900     1.0  0.53493  0.84553  0.12730  1.0000
  W   W1894     1.0  0.54617  0.84482  0.25461  1.0000
  S   S3901     1.0  0.54305  0.84013  0.38191  1.0000
  S   S3902     1.0  0.54305  0.84013  0.12730  1.0000
  W   W1895     1.0  0.55428  0.83942  0.25461  1.0000
  S   S3903     1.0  0.55117  0.83473  0.38191  1.0000
  S   S3904     1.0  0.55117  0.83473  0.12730  1.0000
  W   W1896     1.0  0.56240  0.83403  0.25461  1.0000
  S   S3905     1.0  0.55929  0.82934  0.38191  1.0000
  S   S3906     1.0  0.55929  0.82934  0.12730  1.0000
  W   W1897     1.0  0.57052  0.82863  0.25461  1.0000
  S   S3907     1.0  0.56741  0.82394  0.38191  1.0000
  S   S3908     1.0  0.56741  0.82394  0.12730  1.0000
  W   W1898     1.0  0.57864  0.82323  0.25461  1.0000
  S   S3909     1.0  0.57553  0.81854  0.38191  1.0000
  S   S3910     1.0  0.57553  0.81854  0.12730  1.0000
  W   W1899     1.0  0.58676  0.81783  0.25461  1.0000
  S   S3911     1.0  0.58365  0.81315  0.38191  1.0000
  S   S3912     1.0  0.58365  0.81315  0.12730  1.0000
  W   W1900     1.0  0.59488  0.81244  0.25461  1.0000
  S   S3913     1.0  0.59176  0.80775  0.38191  1.0000
  S   S3914     1.0  0.59176  0.80775  0.12730  1.0000
  W   W1901     1.0  0.60300  0.80704  0.25461  1.0000
  S   S3915     1.0  0.59988  0.80235  0.38191  1.0000
  S   S3916     1.0  0.59988  0.80235  0.12730  1.0000
  W   W1902     1.0  0.61112  0.80164  0.25461  1.0000
  S   S3917     1.0  0.60800  0.79695  0.38191  1.0000
  S   S3918     1.0  0.60800  0.79695  0.12730  1.0000
  W   W1903     1.0  0.61924  0.79624  0.25461  1.0000
  S   S3919     1.0  0.61612  0.79156  0.38191  1.0000
  S   S3920     1.0  0.61612  0.79156  0.12730  1.0000
  W   W1904     1.0  0.62736  0.79085  0.25461  1.0000
  S   S3921     1.0  0.62424  0.78616  0.38191  1.0000
  S   S3922     1.0  0.62424  0.78616  0.12730  1.0000
  W   W1905     1.0  0.63548  0.78545  0.25461  1.0000
  S   S3923     1.0  0.63236  0.78076  0.38191  1.0000
  S   S3924     1.0  0.63236  0.78076  0.12730  1.0000
  W   W1906     1.0  0.64360  0.78005  0.25461  1.0000
  S   S3925     1.0  0.64048  0.77537  0.38191  1.0000
  S   S3926     1.0  0.64048  0.77537  0.12730  1.0000
  W   W1907     1.0  0.65172  0.77466  0.25461  1.0000
  S   S3927     1.0  0.64860  0.76997  0.38191  1.0000
  S   S3928     1.0  0.64860  0.76997  0.12730  1.0000
  W   W1908     1.0  0.65984  0.76926  0.25461  1.0000
  S   S3929     1.0  0.65672  0.76457  0.38191  1.0000
  S   S3930     1.0  0.65672  0.76457  0.12730  1.0000
  W   W1909     1.0  0.66795  0.76386  0.25461  1.0000
  S   S3931     1.0  0.66484  0.75917  0.38191  1.0000
  S   S3932     1.0  0.66484  0.75917  0.12730  1.0000
  W   W1910     1.0  0.67607  0.75846  0.25461  1.0000
  S   S3933     1.0  0.67296  0.75378  0.38191  1.0000
  S   S3934     1.0  0.67296  0.75378  0.12730  1.0000
  W   W1911     1.0  0.68419  0.75307  0.25461  1.0000
  S   S3935     1.0  0.68108  0.74838  0.38191  1.0000
  S   S3936     1.0  0.68108  0.74838  0.12730  1.0000
  W   W1912     1.0  0.69231  0.74767  0.25461  1.0000
  S   S3937     1.0  0.68920  0.74298  0.38191  1.0000
  S   S3938     1.0  0.68920  0.74298  0.12730  1.0000
  W   W1913     1.0  0.70043  0.74227  0.25461  1.0000
  S   S3939     1.0  0.69732  0.73758  0.38191  1.0000
  S   S3940     1.0  0.69732  0.73758  0.12730  1.0000
  W   W1914     1.0  0.70855  0.73687  0.25461  1.0000
  S   S3941     1.0  0.70543  0.73219  0.38191  1.0000
  S   S3942     1.0  0.70543  0.73219  0.12730  1.0000
  W   W1915     1.0  0.71667  0.73148  0.25461  1.0000
  S   S3943     1.0  0.71355  0.72679  0.38191  1.0000
  S   S3944     1.0  0.71355  0.72679  0.12730  1.0000
  W   W1916     1.0  0.72479  0.72608  0.25461  1.0000
  S   S3945     1.0  0.72167  0.72139  0.38191  1.0000
  S   S3946     1.0  0.72167  0.72139  0.12730  1.0000
  W   W1917     1.0  0.73291  0.72068  0.25461  1.0000
  S   S3947     1.0  0.72979  0.71600  0.38191  1.0000
  S   S3948     1.0  0.72979  0.71600  0.12730  1.0000
  W   W1918     1.0  0.74103  0.71529  0.25461  1.0000
  S   S3949     1.0  0.73791  0.71060  0.38191  1.0000
  S   S3950     1.0  0.73791  0.71060  0.12730  1.0000
  W   W1919     1.0  0.74915  0.70989  0.25461  1.0000
  S   S3951     1.0  0.74603  0.70520  0.38191  1.0000
  S   S3952     1.0  0.74603  0.70520  0.12730  1.0000
  W   W1920     1.0  0.75727  0.70449  0.25461  1.0000
  S   S3953     1.0  0.75415  0.69980  0.38191  1.0000
  S   S3954     1.0  0.75415  0.69980  0.12730  1.0000
  W   W1921     1.0  0.76539  0.69909  0.25461  1.0000
  S   S3955     1.0  0.76227  0.69441  0.38191  1.0000
  S   S3956     1.0  0.76227  0.69441  0.12730  1.0000
  W   W1922     1.0  0.77351  0.69370  0.25461  1.0000
  S   S3957     1.0  0.77039  0.68901  0.38191  1.0000
  S   S3958     1.0  0.77039  0.68901  0.12730  1.0000
  W   W1923     1.0  0.78162  0.68830  0.25461  1.0000
  S   S3959     1.0  0.77851  0.68361  0.38191  1.0000
  S   S3960     1.0  0.77851  0.68361  0.12730  1.0000
  W   W1924     1.0  0.78974  0.68290  0.25461  1.0000
  S   S3961     1.0  0.78663  0.67821  0.38191  1.0000
  S   S3962     1.0  0.78663  0.67821  0.12730  1.0000
  W   W1925     1.0  0.79786  0.67751  0.25461  1.0000
  S   S3963     1.0  0.79475  0.67282  0.38191  1.0000
  S   S3964     1.0  0.79475  0.67282  0.12730  1.0000
  W   W1926     1.0  0.80598  0.67211  0.25461  1.0000
  S   S3965     1.0  0.80287  0.66742  0.38191  1.0000
  S   S3966     1.0  0.80287  0.66742  0.12730  1.0000
  W   W1927     1.0  0.81410  0.66671  0.25461  1.0000
  S   S3967     1.0  0.81099  0.66202  0.38191  1.0000
  S   S3968     1.0  0.81099  0.66202  0.12730  1.0000
  W   W1928     1.0  0.82222  0.66131  0.25461  1.0000
  S   S3969     1.0  0.81911  0.65663  0.38191  1.0000
  S   S3970     1.0  0.81911  0.65663  0.12730  1.0000
  W   W1929     1.0  0.83034  0.65592  0.25461  1.0000
  S   S3971     1.0  0.82722  0.65123  0.38191  1.0000
  S   S3972     1.0  0.82722  0.65123  0.12730  1.0000
  W   W1930     1.0  0.83846  0.65052  0.25461  1.0000
  S   S3973     1.0  0.83534  0.64583  0.38191  1.0000
  S   S3974     1.0  0.83534  0.64583  0.12730  1.0000
  W   W1931     1.0  0.84658  0.64512  0.25461  1.0000
  S   S3975     1.0  0.84346  0.64043  0.38191  1.0000
  S   S3976     1.0  0.84346  0.64043  0.12730  1.0000
  W   W1932     1.0  0.85470  0.63972  0.25461  1.0000
  S   S3977     1.0  0.85158  0.63504  0.38191  1.0000
  S   S3978     1.0  0.85158  0.63504  0.12730  1.0000
  W   W1933     1.0  0.86282  0.63433  0.25461  1.0000
  S   S3979     1.0  0.85970  0.62964  0.38191  1.0000
  S   S3980     1.0  0.85970  0.62964  0.12730  1.0000
  W   W1934     1.0  0.87094  0.62893  0.25461  1.0000
  S   S3981     1.0  0.86782  0.62424  0.38191  1.0000
  S   S3982     1.0  0.86782  0.62424  0.12730  1.0000
  W   W1935     1.0  0.87906  0.62353  0.25461  1.0000
  S   S3983     1.0  0.87594  0.61885  0.38191  1.0000
  S   S3984     1.0  0.87594  0.61885  0.12730  1.0000
  W   W1936     1.0  0.88718  0.61814  0.25461  1.0000
  S   S3985     1.0  0.88406  0.61345  0.38191  1.0000
  S   S3986     1.0  0.88406  0.61345  0.12730  1.0000
  W   W1937     1.0  0.89529  0.61274  0.25461  1.0000
  S   S3987     1.0  0.89218  0.60805  0.38191  1.0000
  S   S3988     1.0  0.89218  0.60805  0.12730  1.0000
  W   W1938     1.0  0.90341  0.60734  0.25461  1.0000
  S   S3989     1.0  0.90030  0.60265  0.38191  1.0000
  S   S3990     1.0  0.90030  0.60265  0.12730  1.0000
  W   W1939     1.0  0.91153  0.60194  0.25461  1.0000
  S   S3991     1.0  0.90842  0.59726  0.38191  1.0000
  S   S3992     1.0  0.90842  0.59726  0.12730  1.0000
  W   W1940     1.0  0.91965  0.59655  0.25461  1.0000
  S   S3993     1.0  0.91654  0.59186  0.38191  1.0000
  S   S3994     1.0  0.91654  0.59186  0.12730  1.0000
  W   W1941     1.0  0.92777  0.59115  0.25461  1.0000
  S   S3995     1.0  0.92466  0.58646  0.38191  1.0000
  S   S3996     1.0  0.92466  0.58646  0.12730  1.0000
  W   W1942     1.0  0.93589  0.58575  0.25461  1.0000
  S   S3997     1.0  0.93278  0.58106  0.38191  1.0000
  S   S3998     1.0  0.93278  0.58106  0.12730  1.0000
  W   W1943     1.0  0.94401  0.58035  0.25461  1.0000
  S   S3999     1.0  0.94089  0.57567  0.38191  1.0000
  S   S4000     1.0  0.94089  0.57567  0.12730  1.0000
  W   W1944     1.0  0.95213  0.57496  0.25461  1.0000
  S   S4001     1.0  0.94901  0.57027  0.38191  1.0000
  S   S4002     1.0  0.94901  0.57027  0.12730  1.0000
  W   W1945     1.0  0.96025  0.56956  0.25461  1.0000
  S   S4003     1.0  0.95713  0.56487  0.38191  1.0000
  S   S4004     1.0  0.95713  0.56487  0.12730  1.0000
[truncated: 3,669,711 more chars]
