# Supplementary material for: Excitons in Epitaxially Grown WS2 on Graphene: A Nanometer-Resolved Electron Energy Loss Spectroscopy and Density Functional Theory Study
Source: ACS Nano. 2025 Dec 11;19(50):42107–17. doi: 10.1021/acsnano.5c11994 (PMC12752690; doi:10.1021/acsnano.5c11994)
Supplement: Supplementary file 1 [file nn5c11994_si_001.zip › WS2_stacked_3.196.cif]

data_image0
_chemical_formula_structural       WS2WS2
_chemical_formula_sum              "W2 S4"
_cell_length_a       3.196
_cell_length_b       3.196
_cell_length_c       41.453
_cell_angle_alpha    90
_cell_angle_beta     90
_cell_angle_gamma    120

_space_group_name_H-M_alt    "P 1"
_space_group_IT_number       1

loop_
  _space_group_symop_operation_xyz
  'x, y, z'

loop_
  _atom_site_type_symbol
  _atom_site_label
  _atom_site_symmetry_multiplicity
  _atom_site_fract_x
  _atom_site_fract_y
  _atom_site_fract_z
  _atom_site_occupancy
  W   W1        1.0  0.00000  0.00000  0.42393  1.0000
  S   S1        1.0  0.66667  0.33333  0.46187  1.0000
  S   S2        1.0  0.66667  0.33333  0.38598  1.0000
  W   W2        1.0  0.34803  0.00000  0.57607  1.0000
  S   S3        1.0  0.01470  0.33333  0.61402  1.0000
  S   S4        1.0  0.01470  0.33333  0.53813  1.0000
